# Supplementary material for: Gene Expression Modifications by Temperature-Toxicants Interactions in Caenorhabditis elegans
Source: PLoS One. 2011 Sep 9;6(9):e24676. doi: 10.1371/journal.pone.0024676 (PMC3170376; doi:10.1371/journal.pone.0024676)
Supplement: Table S1 — Significantly affected genes by each of the analyzed toxicants and two temperatures. Each worksheet contains the list of affected genes by each treatment. (XLS) [file pone.0024676.s005.xls]

## Sheet: CPF_16C
Array Index	Sequence name	Gene name	p-value
8083	W01A11.1	W01A11.1	5e-06
16737	F45E6.1	F45E6.1	8e-06
5003	Y47D9A.4	Y47D9A.4	9e-06
18166	T16G1.6	T16G1.6	1.2e-05
15814	F10A3.4	F10A3.4	1.8e-05
21655	K07E3.8	vem-1	3e-05
19669	F07A5.5	sue-1	3.7e-05
23167	R05D3.1	R05D3.1	4.4e-05
12836	M02H5.8	M02H5.8	6.3e-05
12495	R06A4.7	mes-2	6.4e-05
6034	C12D5.10	C12D5.10	8.2e-05
20175	F55A12.4	dhs-2	9.1e-05
2187	R04B5.3	nhr-205	9.3e-05
15938	C37H5.6	C37H5.6	0.000113
17070	T08D2.3	T08D2.3	0.000128
13436	ZK678.5	wrt-4	0.000135
14369	H24K24.5	fmo-5	0.00015
5243	Y57A10A.15	Y57A10A.15	0.000162
12470	R12E2.14	R12E2.14	0.000164
17109	C09G5.1	ggr-1	0.000166
6731	F49C12.7	F49C12.7	0.000168
6934	H32K16.1	H32K16.1	0.000171
20559	C49G7.8	cyp-35A4	0.000175
858	W09G3.5	fbxa-93	0.000177
14389	F14F3.3	tag-289	0.000184
13861	F07A5.2	F07A5.2	0.000186
16953	E01G4.3	E01G4.3	0.000187
17800	Y53C10A.9	abt-5	0.000203
17762	T11F9.11	dhs-19	0.000209
17244	F36H12.5	F36H12.5	0.000265
8112	C17C3.1	C17C3.1	0.000269
19887	T08B1.3	alh-5	0.000273
11771	F49D11.6	F49D11.6	0.000286
250	K09D9.2	cyp-35A3	0.000308
11734	F58A6.9	F58A6.9	0.000313
10367	C28C12.4	C28C12.4	0.000315
3520	T19B10.4	pqn-70	0.000316
5927	H27D07.3	srw-143	0.000317
9003	Y71H9A.2	sto-6	0.000319
20819	K10C3.2	K10C3.2	0.00032
8565	T06C12.10	cgt-1	0.000332
7109	F58G11.2	F58G11.2	0.000387
12900	Y46C8AL.1	clec-73	0.000412
17328	DH11.2	DH11.2	0.000417
3902	F01D4.2	ugt-44	0.000421
15684	T04A6.3	T04A6.3	0.000426
15712	C02H6.2	fbxa-105	0.000427
13725	F15A4.7	srg-17	0.000446
14073	C06C6.4	nhr-63	0.000449
9873	F10F2.5	clec-154	0.000453
922	F21D5.3	F21D5.3	0.000461
10080	Y17G7B.13	Y17G7B.13	0.00047
1020	K11G12.5	K11G12.5	0.000474
19826	Y39G10AR.18	Y39G10AR.18	0.000474
7961	Y38C1AA.8	Y38C1AA.8	0.000519
19675	Y57G11A.4	Y57G11A.4	0.000523
20564	F10D2.5	ugt-40	0.000541
20683	K07A12.2	K07A12.2	0.000576
2554	T28H11.6	ssp-11	0.000608
2950	Y45G12C.2	gst-10	0.00061
7991	K01D12.8	K01D12.8	0.000613
16382	C36A4.2	cyp-25A2	0.000615
17860	D2096.3	D2096.3	0.000617
22874	R02D5.7	R02D5.7	0.000622
16347	Y47H10A.5	Y47H10A.5	0.000634
7713	F08A8.3	F08A8.3	0.000637
20337	Y18H1A.2	Y18H1A.2	0.000694
4431	Y43F8B.2	Y43F8B.2	0.000704
21555	T28A11.16	T28A11.16	0.000706
15685	Y22D7AR.12	Y22D7AR.12	0.000731
14356	ZK617.3	spe-17	0.000741
18908	F23B2.6	aly-2	0.000776
12422	C06B3.3	cyp-35C1	0.000788
10067	F09E5.8	F09E5.8	0.00079
10628	T22D1.11	T22D1.11	0.000794
20452	K12H4.7	K12H4.7	0.000797
4999	T03F1.7	T03F1.7	0.000803
13116	C06E2.5	C06E2.5	0.000804
7430	C13A10.2	C13A10.2	0.000809
22197	K08E5.3	mua-3	0.000816
14473	F20D12.2	F20D12.2	0.00085
9031	Y116A8C.30	Y116A8C.30	0.00088
6582	T25D1.1	T25D1.1	0.000919
17239	F10G8.2	F10G8.2	0.00093
12139	F08H9.2	F08H9.2	0.000938
18011	F10C1.8	F10C1.8	0.000942
9601	ZK1067.1	let-23	0.000959
18349	K04D7.5	gon-4	0.000965
5016	F29A7.1	fbxb-106	0.00097
22955	F08G5.6	F08G5.6	0.000993
9653	F46F2.2	kin-20	0.000998
16115	Y69H2.3	Y69H2.3	0.001011
1852	T24F1.6	tag-180	0.001017
3547	M05B5.1	M05B5.1	0.001076
6712	R74.6	R74.6	0.001082
15114	F31F6.3	F31F6.3	0.001094
13181	F43E2.6	F43E2.6	0.001115
17940	F49F1.5	F49F1.5	0.001118
14184	ZK354.5	msp-51	0.001143
31	F52C12.5	elt-6	0.001147
19084	F13B6.2	F13B6.2	0.001148
11745	T16A9.5	T16A9.5	0.001153
3922	F53A9.8	F53A9.8	0.001204
16871	F54C8.1	F54C8.1	0.001228
13670	F58B3.1	lys-4	0.001288
21112	F22E5.3	gcy-21	0.001305
8263	Y54G2A.25	lad-2	0.001308
18862	ZC239.10	sri-53	0.001317
19942	C34F11.6	msp-49	0.001342
12028	F17C8.2	col-89	0.001367
7141	T27B1.1	osm-1	0.001367
21060	F59B1.4	F59B1.4	0.00138
17138	T20G5.13	T20G5.13	0.001384
10000	ZK896.7	clec-186	0.001406
11433	T20D4.17	T20D4.17	0.001431
2524	F10D7.5	F10D7.5	0.001476
17960	T01C8.1	aak-2	0.001479
19959	F52E4.1	pccb-1	0.001499
18054	Y9D1A.2	Y9D1A.2	0.0015
191	B0524.6	B0524.6	0.001501
22692	Y56A3A.33	Y56A3A.33	0.001503
1981	ZC190.7	ZC190.7	0.001518
14074	C15C8.3	C15C8.3	0.001522
18535	Y67A6A.1	Y67A6A.1	0.001541
15196	ZK177.3	ZK177.3	0.001561
9789	F36D1.4	F36D1.4	0.001576
16302	F35B12.2	dhs-20	0.001586
10497	H19N07.4	H19N07.4	0.001592
494	Y53H1B.2	Y53H1B.2	0.001598
11331	Y39A3CR.8	Y39A3CR.8	0.001666
2783	T10B10.3	T10B10.3	0.001728
15598	F36H12.11	rmd-4	0.001732
23198	C24D10.1	C24D10.1	0.001743
15869	C01G12.3	C01G12.3	0.001749
20730	Y48B6A.12	Y48B6A.12	0.001751
2879	K05F1.1	K05F1.1	0.001758
12790	C49A9.2	C49A9.2	0.001759
21821	F53F4.11	F53F4.11	0.001762
1807	F22A3.2	ttr-35	0.001867
8306	ZC518.3	ccr-4	0.001877
1990	B0491.3	rmd-3	0.001902
16523	F55G11.4	F55G11.4	0.001913
9953	C29F7.1	C29F7.1	0.001944
14668	ZK1307.3	ZK1307.3	0.001969
7334	T22H2.5	scrm-1	0.00197
14801	F45E1.4	F45E1.4	0.001972
22029	K07C6.13	srx-69	0.001973
22412	ZK1307.4	ZK1307.4	0.001975
20958	Y73C8B.1	Y73C8B.1	0.001988
16087	F52E1.13	F52E1.13	0.001992
18510	F56C9.10	F56C9.10	0.001995
13298	C29F3.5	clec-230	0.002037
17272	F44E7.5	F44E7.5	0.00204
11472	T19B10.1	cyp-29A2	0.002072
21345	F49H12.5	F49H12.5	0.002077
6632	T26F2.2	T26F2.2	0.002109
20091	H23N18.1	ugt-13	0.002111
350	C35B8.1	col-175	0.002138
2692	C05E7.2	C05E7.2	0.002154
2183	K01D12.14	cdr-5	0.002167
16317	ZK228.4	ZK228.4	0.002178
17399	F59D8.2	vit-4	0.002201
18894	T24H10.2	-	0.002276
2317	C01F1.6	C01F1.6	0.00229
17699	C54D1.2	clec-86	0.002295
5859	T06F4.2	clh-4	0.002306
5945	Y37D8A.23	unc-25	0.002306
18406	F14E5.4	F14E5.4	0.002356
12669	T22H2.6	T22H2.6	0.002386
19040	Y40B1A.4	sptf-3	0.002389
15875	F10B5.5	pch-2	0.002391
19092	T12E12.6	T12E12.6	0.002412
10179	K10H10.2	K10H10.2	0.002437
6974	W02B3.3	W02B3.3	0.002464
6169	R07E4.5	R07E4.5	0.002466
6148	W02G9.4	W02G9.4	0.002478
16079	F25D1.5	F25D1.5	0.002481
18217	D1037.5	D1037.5	0.002528
12536	C49C8.1	C49C8.1	0.002535
2048	F42A6.4	cyp-25A5	0.002538
22849	C48E7.7	C48E7.7	0.00254
12455	F38B6.4	F38B6.4	0.002546
12693	F32B6.5	sss-1	0.002553
18903	Y55D5A.1	Y55D5A.1	0.002575
13995	T05A1.2	col-122	0.00258
17445	F44E2.9	F44E2.9	0.002601
14403	F43G6.10	F43G6.10	0.002602
15590	E03H12.7	E03H12.7	0.002603
12782	W03A5.2	W03A5.2	0.002612
15130	R01E6.3	cah-4	0.00263
18439	C15H9.7	C15H9.7	0.002636
8160	F59B2.3	F59B2.3	0.002648
9808	T07A9.12	T07A9.12	0.002651
22556	ZC373.6	dao-4	0.002659
15439	C33H5.18	C33H5.18	0.002689
577	C13F10.1	C13F10.1	0.002711
13435	ZK154.5	ZK154.5	0.002717
19940	C25G4.6	C25G4.6	0.002718
21251	F37C4.6	F37C4.6	0.002763
14696	F29A7.8	F29A7.8	0.002775
12033	M03C11.5	ymel-1	0.002792
14166	T13F2.11	msp-78	0.002796
16355	C17F4.5	fbxc-50	0.002802
21406	F36H12.8	F36H12.8	0.002817
19155	F18G5.5	F18G5.5	0.002821
15268	Y32B12B.6	nhr-233	0.002827
16054	F31B12.1	plc-1	0.00283
9902	ZK1251.3	ZK1251.3	0.002836
4984	Y68A4A.2	srz-47	0.002838
17339	T24F1.1	raga-1	0.002861
15303	F10C1.3	F10C1.3	0.002862
4605	K06H6.6	K06H6.6	0.002864
22414	R12E2.15	R12E2.15	0.002867
20458	T10B5.8	T10B5.8	0.002883
6155	C11H1.8	C11H1.8	0.002939
21198	C33C12.8	C33C12.8	0.002939
4377	F23H11.7	F23H11.7	0.002939
10512	C10E2.3	hda-4	0.002978
20535	F17E9.11	lys-10	0.002978
13	F33A8.2	nlp-18	0.002985
233	F02C9.1	F02C9.1	0.002987
22522	T11F9.8	T11F9.8	0.002987
11978	M05B5.3	M05B5.3	0.003001
21747	F01G12.5	let-2	0.003042
20664	R02D5.1	R02D5.1	0.003042
15161	F56F4.7	-	0.003084
12434	K01D12.12	cdr-6	0.0031
16219	H14N18.2	H14N18.2	0.003101
21349	ZK484.8	nspd-1	0.003108
17526	E03H12.7	E03H12.7	0.003124
14890	C03G6.19	srp-6	0.003126
13886	K07C5.8	cash-1	0.003126
17919	C07E3.3	C07E3.3	0.003128
157	K09H9.3	col-49	0.003151
19895	R07D5.1	unc-7	0.003158
385	C50D2.6	C50D2.6	0.00317
15901	F42H10.5	F42H10.5	0.003205
13355	R07B1.7	R07B1.7	0.003225
22505	F36F12.8	F36F12.8	0.003244
3013	F32A6.4	ags-3	0.003249
784	F56A4.11	F56A4.11	0.003252
15354	C24A3.4	C24A3.4	0.00326
9176	T16A1.2	T16A1.2	0.003282
11967	K04G2.7	K04G2.7	0.003284
18800	C06G4.4	C06G4.4	0.003291
17547	M02D8.4	M02D8.4	0.003305
4529	F10G7.7	sre-39	0.003322
14349	Y11D7A.11	col-120	0.003337
10925	F02E8.3	aps-2	0.00334
22602	T05H4.14	gad-1	0.003349
13704	C55C2.1	scrt-1	0.003354
9896	W08E12.2	W08E12.2	0.003358
20644	F37F2.2	F37F2.2	0.00337
2631	H25K10.3	srv-11	0.00338
19195	Y105C5B.17	Y105C5B.17	0.00338
20512	T05A7.1	T05A7.1	0.003395
17	Y48E1B.10	gst-20	0.003415
6935	T04D1.2	T04D1.2	0.003427
17928	C14B9.2	C14B9.2	0.003442
8559	F53C11.1	F53C11.1	0.003454
9913	F02D8.3	xbx-1	0.003456
17163	ZK616.1	ZK616.1	0.003485
14737	Y116A8C.23	Y116A8C.23	0.003488
11710	C17B7.4	C17B7.4	0.003516
20661	F59A1.10	F59A1.10	0.00353
18788	R03D7.6	gst-5	0.003541
11652	Y73B6BR.1	pqn-89	0.003553
15609	K07F5.3	msp-56	0.003589
1141	F07H5.7	F07H5.7	0.003593
15496	T28F4.5	T28F4.5	0.003595
16146	F14D2.11	F14D2.11	0.003608
15070	F39C12.2	add-1	0.003611
21146	F58E6.1	F58E6.1	0.003621
19990	Y9D1A.2	Y9D1A.2	0.003637
8563	R04B5.11	R04B5.11	0.003642
18438	Y51A2D.10	ttr-25	0.003656
7757	F34D6.3	sup-9	0.003751
16239	Y97E10B.10	srt-53	0.003753
3042	Y19D10A.9	clec-209	0.003771
10353	Y57A10B.2	Y57A10B.2	0.00378
2850	ZK121.1	glrx-21	0.003782
46	ZK836.1	lon-3	0.003785
18492	C41G7.6	C41G7.6	0.0038
13628	Y54E10A.4	fog-1	0.003801
9813	W03D2.1	pqn-75	0.003826
16662	C49A9.6	C49A9.6	0.003838
8853	Y51H4A.24	Y51H4A.24	0.003847
8060	Y57G11C.23	Y57G11C.23	0.003848
20582	R11G11.1	nhr-132	0.003866
4264	F54C9.7	F54C9.7	0.003873
20490	W06D4.2	W06D4.2	0.003899
23004	T03F7.6	T03F7.6	0.0039
6801	T20G5.7	dod-6	0.003904
20831	ZK945.7	ZK945.7	0.00395
19153	D2021.8	D2021.8	0.00396
12938	F13D11.4	F13D11.4	0.00397
3091	W10G11.17	W10G11.17	0.003983
16318	ZK856.13	tag-315	0.00399
20471	Y67A6A.1	Y67A6A.1	0.003999
16880	Y22D7AR.10	Y22D7AR.10	0.00401
13466	T05C12.10	qua-1	0.004018
243	F47D2.6	srt-38	0.004034
18413	F09F7.2	mlc-3	0.00408
9741	F10D7.5	F10D7.5	0.004083
6639	C07A12.5	spr-3	0.004087
1287	Y116A8C.20	Y116A8C.20	0.0041
22428	Y48G1C.10	Y48G1C.10	0.004109
14894	W04C9.2	W04C9.2	0.004153
11531	T24E12.5	T24E12.5	0.004181
18491	C40D2.2	math-20	0.004201
8321	C14A6.1	clec-48	0.004221
92	C07G1.3	pct-1	0.004238
7322	C56G2.1	C56G2.1	0.004253
19792	C05C12.5	C05C12.5	0.004266
16511	B0238.12	B0238.12	0.004282
12538	F25H8.7	spe-29	0.004282
22084	Y69E1A.3	Y69E1A.3	0.00431
436	C54E4.4	C54E4.4	0.004311
6393	C55C2.5	aat-5	0.004316
4165	F26A1.10	nspd-9	0.004328
16670	R05G6.9	R05G6.9	0.004334
15397	F54F11.1	F54F11.1	0.004381
14784	Y38C9B.1	cyp-29A3	0.004384
18120	K03D3.3	srz-21	0.004389
11716	C46C2.1	wnk-1	0.00439
17661	F21C10.1	F21C10.1	0.004395
23187	F38A1.1	clec-170	0.004402
12035	R155.1	R155.1	0.004414
22793	W07B8.5	cpr-5	0.004416
19898	R12E2.7	R12E2.7	0.004418
11036	EEED8.9	pink-1	0.00442
15030	T17A3.1	ver-1	0.004423
633	T23B7.1	nspd-4	0.004477
22095	Y54G2A.14	clec-83	0.004484
15442	F08G5.4	col-130	0.004507
20768	F45E4.3	F45E4.3	0.004509
14661	Y53F4A.2	Y53F4A.2	0.004529
6630	T07F10.1	T07F10.1	0.004559
22894	Y73F8A.12	Y73F8A.12	0.004577
11788	E04D5.3	cut-4	0.00461
3918	ZK856.8	ZK856.8	0.004613
7189	F26F4.4	tag-340	0.004619
19534	F18A12.2	F18A12.2	0.004675
5065	C04E6.2	srsx-18	0.004699
1000	F33D4.3	flp-13	0.004714
3082	F43C11.5	F43C11.5	0.004719
10020	F56H1.5	F56H1.5	0.004727
10270	F18E3.7	F18E3.7	0.004732
4113	F39G3.8	tig-2	0.004765
2241	B0511.9	cdc-26	0.004767
11590	F47D2.2	srt-60	0.004799
6524	C50H11.13	C50H11.13	0.004812
11956	W02H5.8	W02H5.8	0.004822
21098	K08B5.2	K08B5.2	0.004825
13330	W04E12.3	W04E12.3	0.004831
4261	F32A5.1	ada-2	0.004867
13693	Y57A10A.6	Y57A10A.6	0.004881
10486	C05E4.14	srh-2	0.004899
17107	B0228.5	trx-1	0.004906
2473	ZK1193.1	col-19	0.004913
13477	C24A1.2	C24A1.2	0.004924
21947	C04G6.1	mpk-2	0.004947
16221	K07C6.1	srz-89	0.00495
564	C18C4.5	C18C4.5	0.004963
12993	C28H8.3	C28H8.3	0.004963
13214	Y73B6BL.9	hil-2	0.00497
22802	Y15E3A.1	nhr-91	0.004979
657	F10E7.6	F10E7.6	0.004985
18091	T05C1.2	T05C1.2	0.004989
16371	W06B4.3	vps-18	0.005026
19393	T20D3.2	T20D3.2	0.005055
18328	R107.8	lin-12	0.005071
2107	C54A12.4	drn-1	0.005076
1746	C14A6.8	C14A6.8	0.005093
20701	W03G9.4	app-1	0.00515
18748	F35A5.8	erp-1	0.005161
19765	B0393.3	B0393.3	0.005177
16615	T05F1.9	T05F1.9	0.005203
2639	Y4C6A.3	Y4C6A.3	0.005231
6354	F08F8.9	F08F8.9	0.005248
14093	C17G1.3	ugt-23	0.005253
19991	ZK250.8	math-50	0.005262
21460	Y65B4A.7	Y65B4A.7	0.00527
15029	T05G5.10	iff-1	0.005272
4743	F01D5.9	cyp-37A1	0.005278
19493	W03D8.10	W03D8.10	0.005278
16493	ZK822.5	ZK822.5	0.005282
370	C25D7.1	C25D7.1	0.005309
7437	F40E12.2	F40E12.2	0.005313
2040	F11G11.2	gst-7	0.005318
17050	F31F6.4	flp-8	0.005351
8963	K12D9.8	srw-114	0.005432
15614	R144.10	R144.10	0.005448
20367	C56A3.2	ttr-44	0.005461
7749	F57B10.10	dad-1	0.005465
7995	R04B5.9	ugt-47	0.005473
19921	ZC449.3	ZC449.3	0.005474
1069	C51E3.9	C51E3.9	0.005478
11380	F59A7.1	clec-206	0.005479
5549	C03A7.5	srx-38	0.005488
3272	C08H9.7	C08H9.7	0.005494
23177	Y76A2A.1	tag-164	0.005503
22860	F38C2.1	F38C2.1	0.005581
12850	Y50D4B.6	Y50D4B.6	0.005582
20511	T01H3.5	T01H3.5	0.005596
3943	T13C5.5	bca-1	0.0056
11485	F08C6.6	apy-1	0.005628
5292	C49D10.1	-	0.005696
15217	K11H12.4	K11H12.4	0.005707
22526	W08G11.3	W08G11.3	0.005714
8801	B0379.2	B0379.2	0.005773
14921	Y46G5A.23	Y46G5A.23	0.00579
14422	C47G2.5	C47G2.5	0.005809
20290	T28H11.8	T28H11.8	0.005824
19945	C55F2.1	C55F2.1	0.005869
7565	F35E8.9	F35E8.9	0.005958
5008	B0454.7	clec-2	0.005978
20475	ZK1225.6	ssp-31	0.006009
6264	F42G9.5	alh-11	0.006015
22444	F58A6.10	srb-12	0.006017
20844	F25H8.1	F25H8.1	0.006025
12201	C55C3.4	C55C3.4	0.00607
19367	T23D8.4	eif-3.C	0.006094
20119	C47C12.2	C47C12.2	0.006098
10551	F07A11.2	F07A11.2	0.006135
13145	Y57A10A.11	rol-1	0.006139
19045	C09G5.7	C09G5.7	0.006141
2078	Y57G11C.14	Y57G11C.14	0.006168
23062	F35E2.3	F35E2.3	0.006182
18735	Y50E8A.10	Y50E8A.10	0.006185
16001	C35B1.6	-	0.006192
7409	ZK616.7	ZK616.7	0.006233
20476	ZK1307.4	ZK1307.4	0.006238
20477	ZK938.1	ZK938.1	0.006252
20193	C33A11.4	tag-97	0.006262
14948	Y56A3A.19	Y56A3A.19	0.006268
6761	ZC455.6	ugt-5	0.006284
20216	T23G11.1	T23G11.1	0.006293
14783	Y37H2A.11	Y37H2A.11	0.006321
10993	ZC196.2	ZC196.2	0.00636
4700	Y60A3A.8	Y60A3A.8	0.006363
21681	C54A12.3	C54A12.3	0.006382
1229	W06A7.2	W06A7.2	0.006384
3830	F58B3.7	F58B3.7	0.006391
17514	C03C11.1	C03C11.1	0.006454
21158	Y116F11A.6	Y116F11A.6	0.006464
5329	F26H9.6	rab-5	0.006484
2288	E03G2.2	mrp-3	0.006527
4705	C31E10.5	C31E10.5	0.006595
9501	F35E8.9	F35E8.9	0.006648
13929	Y71G12B.27	Y71G12B.27	0.006655
975	M01E11.5	cey-3	0.006665
14338	Y69A2AR.24	Y69A2AR.24	0.00667
4553	W05G11.5	btb-5	0.006732
16866	C29F9.7	pat-4	0.006759
22702	F19C7.7	col-110	0.006765
8520	ZK377.1	wrt-6	0.006775
9883	C33D9.4	sru-35	0.006783
13429	K09F5.2	vit-1	0.006825
8349	K05F1.7	msp-63	0.006828
12075	K09B11.9	K09B11.9	0.006832
15710	ZK180.2	ZK180.2	0.006865
20978	Y71F9AL.5	gst-43	0.006894
21960	F59E12.3	F59E12.3	0.00691
1940	F25H2.10	rpa-0	0.006918
10312	ZK354.11	msp-59	0.006958
16596	Y45G12C.11	Y45G12C.11	0.006963
14836	Y46C8AL.5	clec-72	0.007011
4103	C50H2.4	C50H2.4	0.00705
8692	T21E8.2	pgp-7	0.007101
14077	F53F1.3	F53F1.3	0.007105
22083	Y17D7B.5	Y17D7B.5	0.007112
13320	K12B6.5	srn-1	0.007114
21412	F54H12.3	-	0.007123
9385	Y49F6B.5	sdz-32	0.007165
20046	C01G5.7	C01G5.7	0.007226
4821	Y110A7A.19	Y110A7A.19	0.007251
19379	C28H8.2	C28H8.2	0.007278
13020	C46A5.3	col-14	0.007301
23088	T19H12.1	ugt-9	0.007303
13310	F35E12.3	fbxa-181	0.007308
21941	Y106G6D.3	Y106G6D.3	0.007327
18886	W09C3.7	W09C3.7	0.007346
12010	K09F6.10	K09F6.10	0.007361
12953	T28H11.1	ssq-4	0.007369
15404	T25D10.3	spp-11	0.007377
4924	F59G1.1	cgt-3	0.007393
14202	ZK265.6	ZK265.6	0.007394
2302	ZC373.2	ZC373.2	0.007409
13907	F41D9.5	sulp-3	0.007438
3523	W04H10.1	W04H10.1	0.007456
47	C52G5.2	C52G5.2	0.007457
3113	F38H4.2	fbxb-3	0.007476
1774	B0213.15	cyp-34A9	0.007508
3976	F11G11.2	gst-7	0.007513
6154	B0395.2	B0395.2	0.007549
1061	C09H5.2	C09H5.2	0.007553
271	C07B5.2	C07B5.2	0.007567
3964	C07G1.3	pct-1	0.007567
9935	T07C12.1	srj-33	0.007584
5464	Y41D4B.20	nhr-287	0.007591
13945	K08A2.1	K08A2.1	0.007613
15631	Y71H2AM.20	Y71H2AM.20	0.007614
22290	W06E11.5	tag-266	0.007623
20890	Y69A2AR.32	Y69A2AR.32	0.007623
11252	F59D8.1	vit-3	0.007625
5511	W06A11.4	W06A11.4	0.007646
17266	C50H2.2	egl-47	0.007658
18776	C16A11.4	C16A11.4	0.007662
14685	Y71G12B.3	Y71G12B.3	0.007683
1475	F54D8.1	dpy-17	0.00772
18225	F43G9.2	F43G9.2	0.007747
15357	F08F1.4	F08F1.4	0.007803
13188	F59D8.1	vit-3	0.007863
15203	Y41C4A.11	Y41C4A.11	0.007863
9694	F41C3.5	F41C3.5	0.007864
10224	C45H4.7	srbc-21	0.007874
14941	T12A2.6	T12A2.6	0.007895
5665	W06A7.4	W06A7.4	0.007973
3688	F17E9.3	F17E9.3	0.007976
2861	K01A6.1	-	0.007978
19156	F19H6.6	F19H6.6	0.007979
12898	W09G12.1	dsl-2	0.007985
17925	Y38E10A.15	Y38E10A.15	0.007991
11456	C16D9.2	rol-3	0.008023
21802	F40G9.11	mxl-2	0.008024
14477	K03H6.2	K03H6.2	0.008052
1694	F32G8.6	cat-4	0.008065
12694	F33D11.9	F33D11.9	0.008069
5023	R52.7	srh-195	0.008108
20428	C41H7.5	C41H7.5	0.008166
548	F26F4.9	F26F4.9	0.008169
9156	R07H5.1	prx-14	0.008179
18857	W10D9.2	W10D9.2	0.008179
18079	C50D2.5	C50D2.5	0.008183
1355	E01F3.1	pde-3	0.008185
18399	R06A10.2	gsa-1	0.008204
4386	C42C1.10	C42C1.10	0.008233
8766	ZC504.5	gur-3	0.008256
14135	C42D8.8	apl-1	0.008285
2880	K07B1.8	K07B1.8	0.008296
17863	F55B11.2	F55B11.2	0.008349
4528	C50E10.2	C50E10.2	0.008398
9346	ZK673.5	ZK673.5	0.00842
13476	C03C10.3	rnr-2	0.008442
9170	F52E1.13	F52E1.13	0.00845
20024	F59E12.12	bli-2	0.008477
14053	Y25C1A.13	Y25C1A.13	0.008486
4826	ZK1127.7	cin-4	0.00851
14540	B0464.7	baf-1	0.008603
14164	T05B4.9	T05B4.9	0.008632
14728	F19C7.2	F19C7.2	0.008639
5879	T13F2.5	sre-4	0.008651
21553	T19H12.11	ugt-10	0.008652
21982	C01G5.9	C01G5.9	0.00866
18529	Y19D10A.5	Y19D10A.5	0.008664
1782	F25E5.6	nhr-141	0.008681
19761	Y51H7BR.7	Y51H7BR.7	0.008708
21139	F13A7.1	F13A7.1	0.008715
12911	F15E11.12	F15E11.12	0.008715
20747	R10E4.3	R10E4.3	0.008725
14877	F47G3.1	F47G3.1	0.008727
14633	F44D12.4	F44D12.4	0.008729
19217	W07B8.1	W07B8.1	0.008731
17209	ZC455.7	sre-20	0.00875
11517	C30G12.2	C30G12.2	0.008756
617	T28C12.4	T28C12.4	0.008772
2686	Y51A2B.1	-	0.008773
17542	F58B3.2	lys-5	0.008811
13960	C18D11.1	C18D11.1	0.008825
17123	R09D1.13	R09D1.13	0.008825
20191	C09B8.1	ipp-5	0.008836
6915	Y44A6D.3	Y44A6D.3	0.008846
16270	C03B1.10	C03B1.10	0.00886
15999	ZK512.8	ZK512.8	0.008869
14884	T08D10.1	nfya-1	0.008897
12738	F15D3.2	clec-101	0.008908
2315	ZC247.1	ZC247.1	0.008908
3841	F08A8.2	F08A8.2	0.008925
11525	F54D12.4	F54D12.4	0.00894
10394	C36C5.7	srab-10	0.008986
17472	F09B9.3	erd-2	0.008999
20215	T21G5.2	T21G5.2	0.009034
20948	W07A8.2	W07A8.2	0.00904
16868	F01F1.3	F01F1.3	0.009045
15704	W09G12.5	-	0.009058
21756	K12F2.2	vab-8	0.009065
21518	ZK354.7	ZK354.7	0.009081
1789	R31.2	R31.2	0.009094
16970	C08F8.1	pfd-1	0.009106
11826	F56D5.2	F56D5.2	0.009108
16619	Y47G6A.5	Y47G6A.5	0.009125
17329	F14E5.5	lips-10	0.00915
3442	W04G3.2	W04G3.2	0.00916
14282	F57B1.1	F57B1.1	0.009177
21988	F28F9.4	aat-8	0.009198
9124	E03A3.4	his-70	0.009202
21246	C08F11.10	C08F11.10	0.009215
16719	Y37H2A.3	-	0.009248
11402	ZC513.3	ZC513.3	0.009308
2607	Y25C1A.4	clec-121	0.009313
16184	K03D3.2	K03D3.2	0.009314
7883	Y48A6B.8	Y48A6B.8	0.009332
7948	C34D4.12	cyn-12	0.009357
8440	K02B2.6	K02B2.6	0.00939
22516	M03F8.1	M03F8.1	0.009395
502	Y38F1A.8	Y38F1A.8	0.009431
17462	C33G8.4	C33G8.4	0.009457
14174	Y32F6A.5	Y32F6A.5	0.009484
14560	D1054.14	D1054.14	0.009504
19862	Y48B6A.14	hmg-1.1	0.009518
22527	Y37H2A.7	Y37H2A.7	0.009544
21675	ZC334.5	-	0.009567
5191	C44H4.2	sym-5	0.009624
8879	B0432.11	B0432.11	0.009631
18811	R08D7.6	pde-2	0.009655
11887	C08A9.9	C08A9.9	0.009687
21163	C42D8.1	C42D8.1	0.009695
14479	R10H10.2	spe-26	0.009699
17523	C45B2.8	C45B2.8	0.009715
3897	Y41C4A.18	Y41C4A.18	0.009745
3664	C36B7.1	C36B7.1	0.009768
783	F45E4.1	arf-1.1	0.00979
512	ZK632.6	cnx-1	0.009829
12873	T22B2.3	T22B2.3	0.009856
3409	C35D10.1	C35D10.1	0.009878
10007	F21D9.2	F21D9.2	0.009878
20904	C04F12.6	C04F12.6	0.009897
3359	F26H11.3	-	0.009931
4083	K03H6.4	K03H6.4	0.00994
22587	F47G6.2	F47G6.2	0.009961
3505	F54H5.2	F54H5.2	0.009978
7764	C29F9.2	C29F9.2	0.009982
1345	Y54E10BL.5	nduf-5	0.009996

## Sheet: DZN_16C
Array Index	Sequence name	Gene name	p-value
18615	B0213.16	cyp-34A10	1.1e-05
5676	C43C3.3	dyf-8	1.3e-05
30	E04A4.7	cyc-2.1	2e-05
17001	C53B4.7	bre-1	2.1e-05
13582	F01G4.6	F01G4.6	3.2e-05
12714	T09F5.10	T09F5.10	3.5e-05
8311	H38K22.5	gly-6	5.5e-05
486	C09D4.5	rpl-19	5.8e-05
9268	T01D3.3	T01D3.3	6.4e-05
9042	F29F11.3	F29F11.3	7.6e-05
12422	C06B3.3	cyp-35C1	8.3e-05
15646	M04C9.2	M04C9.2	8.5e-05
10238	W03F11.5	W03F11.5	8.5e-05
20330	C04F12.10	fce-1	0.000123
20972	T02G6.6	T02G6.6	0.000132
6914	Y19D10B.6	Y19D10B.6	0.00015
8870	K02A11.2	K02A11.2	0.000184
22573	C48E7.9	twk-37	0.000185
10885	F15H10.5	F15H10.5	0.000203
16265	F07C4.2	clec-45	0.000215
15274	ZK1037.10	wrt-7	0.000231
1966	E04A4.8	rpl-20	0.000237
2879	K05F1.1	K05F1.1	0.000251
3323	R07E5.10	pdcd-2	0.000253
16307	R07B5.7	sru-8	0.000272
8374	Y9C9A.10	str-155	0.000278
19518	M04C9.4	M04C9.4	0.000287
532	C40C9.1	twk-20	0.000288
18905	C01F6.9	C01F6.9	0.000291
9062	C29F7.2	C29F7.2	0.000297
17093	D1081.4	D1081.4	0.000299
22837	B0280.1	B0280.1	0.000313
16079	F25D1.5	F25D1.5	0.000318
1119	C26C6.6	C26C6.6	0.000319
14948	Y56A3A.19	Y56A3A.19	0.00032
7547	R07A4.4	R07A4.4	0.000326
14074	C15C8.3	C15C8.3	0.000337
4808	D1044.3	pqn-25	0.000356
7142	W04G3.4	apt-9	0.000358
8412	T05C12.9	T05C12.9	0.000404
14801	F45E1.4	F45E1.4	0.000408
4692	R07B7.11	gana-1	0.000415
739	T05H4.3	T05H4.3	0.00042
15643	F52F12.5	F52F12.5	0.000427
15157	D1081.3	D1081.3	0.000434
6011	C33A12.8	sru-6	0.000444
10507	Y58G8A.4	Y58G8A.4	0.000446
16857	Y46G5A.25	snf-4	0.000461
4978	Y19D10B.6	Y19D10B.6	0.000478
4435	C12D8.10	akt-1	0.000507
21146	F58E6.1	F58E6.1	0.000566
3024	H06I04.4	ubl-1	0.000567
17396	F26D2.10	F26D2.10	0.000568
13706	F29D10.1	F29D10.1	0.000584
6617	D1054.13	secs-1	0.00059
8911	Y54F10AM.1	nhr-239	0.00059
4983	Y64H9A.1	Y64H9A.1	0.000598
5896	B0222.6	col-144	0.000604
16892	C46C2.2	C46C2.2	0.000613
9544	C03H12.1	C03H12.1	0.000627
22194	F42A10.3	F42A10.3	0.000628
4526	C18H9.6	C18H9.6	0.000629
7968	C02E7.8	C02E7.8	0.00063
3042	Y19D10A.9	clec-209	0.000677
2048	F42A6.4	cyp-25A5	0.000678
635	C41D11.6	C41D11.6	0.000703
14485	C31B8.12	C31B8.12	0.000705
8447	Y4C6B.6	Y4C6B.6	0.000709
805	C04E6.5	C04E6.5	0.000747
16693	F16B3.1	egl-2	0.000762
19588	C24G6.7	grl-1	0.000764
14222	T24H10.5	T24H10.5	0.00077
9011	F31E9.3	F31E9.3	0.000787
16126	F25H2.7	F25H2.7	0.000792
9018	Y73B6BL.2	htp-2	0.000828
17833	C39B5.6	C39B5.6	0.000869
16073	C55C3.6	C55C3.6	0.000882
22395	T20D4.7	T20D4.7	0.000882
2129	F08F8.1	numr-2	0.000909
5196	F31F6.6	nac-1	0.000951
6877	C52A10.2	C52A10.2	0.000954
10366	C01B10.3	C01B10.3	0.000992
22713	C26C6.5	dcp-66	0.001002
13620	JC8.3	rpl-12	0.001003
6125	Y73F8A.24	Y73F8A.24	0.001009
14804	F56C3.1	F56C3.1	0.001037
14542	F20H11.1	F20H11.1	0.00104
19619	T28A11.12	srj-11	0.00104
11880	Y43F8C.1	nlp-25	0.001047
951	Y53G8AR.9	Y53G8AR.9	0.001055
6823	C14F5.5	sem-5	0.001057
20495	B0454.2	sri-31	0.001118
16970	C08F8.1	pfd-1	0.001118
8431	C28C12.3	C28C12.3	0.001131
1665	K08E4.5	bath-37	0.001136
15072	F55A12.9	pqn-44	0.001151
2823	Y110A2AL.11	-	0.001192
12	C30B5.6	C30B5.6	0.001258
449	C34F11.9	dsh-1	0.001259
4246	Y23H5A.5	ctn-1	0.001274
12536	C49C8.1	C49C8.1	0.001291
15815	F21H7.3	F21H7.3	0.001326
8333	F16H9.1	rgs-2	0.001337
6148	W02G9.4	W02G9.4	0.001342
19263	D2013.9	ttll-12	0.001352
20536	F19C7.6	F19C7.6	0.001365
11582	C18H2.1	C18H2.1	0.001366
14675	F36A2.11	F36A2.11	0.001383
1464	Y110A7A.10	aap-1	0.001392
22291	Y82E9BR.3	Y82E9BR.3	0.00141
8865	F08A8.5	F08A8.5	0.001435
19113	F14F9.7	srh-129	0.001443
1278	C49A1.3	C49A1.3	0.00145
6007	Y75B8A.28	Y75B8A.28	0.001476
12267	C03H5.1	clec-10	0.001488
20129	M02A10.1	M02A10.1	0.001503
927	R09E10.2	R09E10.2	0.001518
16340	R08H2.1	dhs-23	0.001541
18514	K04F10.4	bli-4	0.001567
6629	T06C12.7	nhr-84	0.001579
15033	C01F6.4	fem-3	0.001589
15731	F48F5.1	F48F5.1	0.001599
16903	B0511.13	B0511.13	0.0016
10962	W09C2.1	elt-1	0.001615
8406	F45C12.5	fbxb-11	0.001649
8162	M142.5	M142.5	0.001657
15198	C28A5.5	C28A5.5	0.001675
13747	R12B2.3	R12B2.3	0.00168
7940	R151.1	R151.1	0.001697
1064	C23G10.7	C23G10.7	0.001698
16571	F49F1.10	F49F1.10	0.0017
9147	C42C1.15	C42C1.15	0.00171
4633	F10D7.1	F10D7.1	0.001718
22645	ZK1225.4	ZK1225.4	0.001742
14143	F25D1.5	F25D1.5	0.001776
11069	T12A2.3	T12A2.3	0.001798
15790	C16C4.2	math-12	0.001802
633	T23B7.1	nspd-4	0.001817
14376	T27E4.6	oac-50	0.001818
14622	C54G4.6	dod-18	0.00186
136	Y108F1.4	math-43	0.001862
15129	M70.2	M70.2	0.001875
15901	F42H10.5	F42H10.5	0.001896
20352	K04G7.11	K04G7.11	0.001911
14956	C46A5.4	C46A5.4	0.001939
22462	W05B2.2	W05B2.2	0.001959
3103	Y53G8AM.1	-	0.00199
12846	W07A8.5	srxa-6	0.002005
10252	Y57A10A.19	rsr-2	0.002013
18462	M01A10.2	tom-1	0.002014
6046	F21D9.6	F21D9.6	0.00204
7822	ZK662.3	nhr-48	0.002054
13424	F27D9.5	pcca-1	0.002056
20996	R52.1	sdz-28	0.002059
2992	F40E3.3	F40E3.3	0.002064
8576	C10A4.5	C10A4.5	0.002074
12251	C46H11.7	C46H11.7	0.002132
21518	ZK354.7	ZK354.7	0.002134
47	C52G5.2	C52G5.2	0.002145
4231	K04G11.4	K04G11.4	0.002162
11778	Y26D4A.8	Y26D4A.8	0.002179
7691	ZK637.1	ZK637.1	0.002194
12552	D2030.6	prg-1	0.002203
14815	R05D8.5	srx-28	0.002219
6610	Y73B6BL.25	Y73B6BL.25	0.002223
11770	F28H1.5	F28H1.5	0.002246
4254	C04H5.2	clec-147	0.00226
17476	T20B5.2	T20B5.2	0.002277
10526	R04E5.10	ifd-1	0.002314
6442	B0261.5	B0261.5	0.002342
12567	Y54G2A.1	lin-22	0.002372
16204	C50H11.5	srt-9	0.002386
11544	C50C3.9	unc-36	0.002388
12116	R05F9.12	R05F9.12	0.0024
16477	F08F8.7	F08F8.7	0.002425
16989	F13C5.5	F13C5.5	0.002447
39	F21F8.3	asp-5	0.002468
19281	ZK1067.7	pqn-95	0.002498
2309	Y18D10A.12	clec-106	0.0025
14477	K03H6.2	K03H6.2	0.002507
17163	ZK616.1	ZK616.1	0.002539
2382	AC7.2	soc-2	0.002553
16433	R09E10.4	R09E10.4	0.002576
591	F25B5.4	ubq-1	0.002588
17669	F57G8.2	-	0.002596
6166	F54E4.1	rbc-1	0.002611
10483	ZK381.2	ZK381.2	0.00263
21027	T11B7.2	T11B7.2	0.002666
15255	K10G4.5	K10G4.5	0.002688
19893	F42E11.2	ttyh-1	0.002722
11635	C23G10.3	rps-3	0.002767
6984	F18F11.2	-	0.002774
21091	F19C6.3	F19C6.3	0.002774
15579	C07E3.1	stip-1	0.002819
2728	C32E8.6	C32E8.6	0.002828
17769	AH9.4	AH9.4	0.00283
16441	ZC8.4	lfi-1	0.00285
12973	F19B10.9	sea-1	0.002852
16978	ZK381.1	him-3	0.002852
23115	ZK455.7	pgp-3	0.002873
4413	C17D12.2	unc-75	0.002888
7517	T08G5.1	T08G5.1	0.002926
8033	T27A8.5	T27A8.5	0.002948
732	H23N18.3	ugt-8	0.002961
21898	F57B9.7	flap-1	0.002969
10632	Y57A10A.16	Y57A10A.16	0.003013
3648	T22F3.7	T22F3.7	0.003067
14596	Y40D12A.1	Y40D12A.1	0.003077
21276	T09E11.7	oac-45	0.003085
5856	F02E8.1	asb-2	0.003096
16667	H04M03.5	srv-18	0.003096
18274	R12E2.8	R12E2.8	0.003123
17871	C10G8.8	C10G8.8	0.003155
15376	T05F1.5	T05F1.5	0.003173
731	H10D18.5	H10D18.5	0.003188
17699	C54D1.2	clec-86	0.003201
7902	M01G12.7	M01G12.7	0.003206
13217	ZK637.15	ZK637.15	0.003215
9635	F36A4.6	col-33	0.003252
9981	ZC196.9	ZC196.9	0.003261
9902	ZK1251.3	ZK1251.3	0.003264
14926	B0280.8	nhr-10	0.003276
20844	F25H8.1	F25H8.1	0.003277
12444	Y61A9LA.1	Y61A9LA.1	0.003292
20854	F38A6.1	pha-4	0.003322
2773	K06A5.7	cdc-25.1	0.00336
1641	Y49F6A.5	Y49F6A.5	0.003378
10459	T07C12.5	srj-34	0.003382
18982	F14D2.10	-	0.003393
19456	C28D4.8	C28D4.8	0.003398
12667	F55G11.3	F55G11.3	0.003462
23170	T08A11.1	T08A11.1	0.003504
7844	C45H4.14	C45H4.14	0.003548
20295	D1022.7	aka-1	0.003575
13961	C38H2.1	tbc-8	0.003615
17171	C45H4.1	srbc-16	0.003665
21762	Y39G8B.5	Y39G8B.5	0.003745
7474	M02B1.4	M02B1.4	0.003752
4377	F23H11.7	F23H11.7	0.003762
8945	C55A6.4	C55A6.4	0.00379
6145	T09E8.2	him-17	0.003832
7137	M6.1	ifc-2	0.003876
4454	C34B2.4	C34B2.4	0.003885
4189	Y73F8A.20	Y73F8A.20	0.003889
2667	H10D18.6	H10D18.6	0.00389
21460	Y65B4A.7	Y65B4A.7	0.003925
13899	K02B12.3	K02B12.3	0.003937
12736	C34B7.4	mys-4	0.003941
22102	C06C6.7	C06C6.7	0.003972
18152	F47D2.2	srt-60	0.003995
4132	T28A11.9	srj-8	0.004027
17058	F55C9.11	F55C9.11	0.004038
14397	M04C9.6	-	0.00409
13277	F36H12.16	F36H12.16	0.004136
22075	T13B5.5	lips-11	0.004137
5643	F43G9.10	F43G9.10	0.004146
1829	Conto	Salmon	0.004159
17395	F25B5.3	F25B5.3	0.004165
22729	Y102A5C.21	srh-119	0.004217
9180	Y50D4C.2	Y50D4C.2	0.004217
22144	T14G12.3	tag-18	0.004219
15170	Y71A12C.2	Y71A12C.2	0.004223
3345	H02I12.3	tag-89	0.004233
4566	F49C12.6	F49C12.6	0.004273
14156	H25K10.4	H25K10.4	0.004279
18929	T26C11.6	ceh-21	0.004332
20298	F18H3.5	cdk-4	0.004335
15186	K06A1.1	aptf-1	0.00435
147	ZK370.3	hipr-1	0.004351
21887	F25G6.3	acr-16	0.00437
323	C35A5.3	C35A5.3	0.004375
2452	F45E4.8	nlp-20	0.004386
15831	F59A3.4	F59A3.4	0.004416
18174	Y57E12AL.4	Y57E12AL.4	0.004422
12176	Y48C3A.5	Y48C3A.5	0.004447
7619	F55G7.1	F55G7.1	0.004465
11826	F56D5.2	F56D5.2	0.004467
23093	Y113G7A.3	sec-23	0.004502
22957	F37C4.8	F37C4.8	0.004511
4546	Y57A10C.9	Y57A10C.9	0.004529
9352	F33D11.4	ceh-12	0.00453
14237	B0496.5	srtx-1	0.004532
17864	F56B3.4	F56B3.4	0.004541
6896	H06O01.4	H06O01.4	0.004547
10880	C50B6.9	C50B6.9	0.004573
681	W05B2.4	W05B2.4	0.004578
16115	Y69H2.3	Y69H2.3	0.004584
11579	B0238.13	B0238.13	0.00461
4753	T10B9.2	cyp-13A5	0.004619
21147	K09H11.3	rga-3	0.004621
13187	F58G1.8	F58G1.8	0.004676
345	ZK1005.1	pme-5	0.00468
11660	W01A11.4	lec-10	0.004682
18370	R166.1	mab-10	0.004688
10333	C17G10.7	C17G10.7	0.004702
6480	Y38E10A.8	Y38E10A.8	0.004714
11701	Y48G8AL.8	rpl-17	0.004718
9872	C07A9.1	clec-162	0.004722
4571	T25B9.6	T25B9.6	0.00478
23191	M7.2	klc-1	0.004789
16027	B0554.6	dod-20	0.004859
21312	T05H10.3	T05H10.3	0.004865
19576	W09G12.9	W09G12.9	0.004873
13436	ZK678.5	wrt-4	0.004877
17276	K11D12.3	srr-4	0.00488
12265	ZC581.6	try-7	0.004884
3848	H05O09.1	-	0.004894
2869	C29F7.5	fkh-4	0.004896
19430	R144.3	R144.3	0.004902
10367	C28C12.4	C28C12.4	0.004919
23176	Y54H5A.1	Y54H5A.1	0.004938
10944	R52.8	math-36	0.004958
3119	T13A10.6	srv-29	0.004958
16583	T02G5.6	msh-4	0.004971
4294	T24A11.2	xbx-5	0.004995
3959	AC8.2	AC8.2	0.005058
13405	T01C3.8	mut-15	0.0051
13932	ZC581.7	ZC581.7	0.005108
12294	E02H9.7	E02H9.7	0.005131
11572	F38C2.2	hlh-17	0.00519
5747	T26A5.6	T26A5.6	0.005196
1059	C04G2.5	C04G2.5	0.005206
17406	W06A7.3	ret-1	0.005218
20603	C40C9.4	C40C9.4	0.005242
18117	F47C12.7	F47C12.7	0.005267
7922	F49C5.5	F49C5.5	0.005282
19014	Y17G9B.9	Y17G9B.9	0.005306
20361	K11H12.2	rpl-15	0.005376
8480	R03H4.1	oac-40	0.005378
19887	T08B1.3	alh-5	0.005407
4700	Y60A3A.8	Y60A3A.8	0.005409
18078	C25H3.11	C25H3.11	0.005417
987	ZK1320.3	ZK1320.3	0.005426
6755	T19D12.2	T19D12.2	0.005436
11602	Y73B6BL.15	-	0.005453
10934	K09E2.3	K09E2.3	0.005459
20110	Y57E12B.2	NM_072353	0.005461
10878	C33G8.1	srw-127	0.005474
18278	T20D4.5	T20D4.5	0.005498
22842	C09G4.5	mes-6	0.005505
8557	F54A5.1	F54A5.1	0.005506
1126	H27M09.5	H27M09.5	0.005538
13882	F38E1.3	F38E1.3	0.00554
12021	B0361.8	B0361.8	0.005554
6379	F54H12.1	aco-2	0.005558
2668	H23N18.4	H23N18.4	0.005565
21789	Y52B11A.8	Y52B11A.8	0.005598
6217	C38D4.3	mel-28	0.005612
7964	Y57G11C.1	haf-8	0.005631
694	F49C12.2	F49C12.2	0.005657
11861	F57G4.6	-	0.005673
5478	D2092.7	tsp-19	0.005681
722	F19F10.5	F19F10.5	0.005687
7617	F46C8.2	col-174	0.005703
18964	ZK262.4	ZK262.4	0.005749
2560	Y47D3B.2	nlp-21	0.005773
21391	C27C7.2	C27C7.2	0.005794
17879	F40G12.8	srt-33	0.005808
16229	T15B7.14	T15B7.14	0.005837
4289	M01G5.3	M01G5.3	0.005865
3508	F59A7.7	F59A7.7	0.005873
12316	T28H11.3	srm-2	0.00588
14361	D1086.3	D1086.3	0.005903
9284	ZK1098.10	unc-16	0.005919
15403	T24E12.11	T24E12.11	0.005951
17746	F47B3.7	F47B3.7	0.005957
10979	F46B6.4	F46B6.4	0.005978
13720	C08G5.1	C08G5.1	0.005992
22712	C04A11.3	gck-4	0.006032
4717	R03G5.7	R03G5.7	0.006051
6939	Y47G6A.13	Y47G6A.13	0.006067
16466	Y39G10AR.9	Y39G10AR.9	0.006078
11424	Y60A9.1	Y60A9.1	0.006108
1141	F07H5.7	F07H5.7	0.006109
16431	K06H6.4	K06H6.4	0.00612
19681	C08B6.7	C08B6.7	0.006131
2443	K08E3.7	pdr-1	0.006147
20508	F58A6.1	F58A6.1	0.006162
20279	C49C3.2	C49C3.2	0.006166
4095	C01G10.2	srx-79	0.006179
11472	T19B10.1	cyp-29A2	0.006196
1857	ZK945.6	ZK945.6	0.006234
13767	W03D2.2	fbxb-55	0.006245
250	K09D9.2	cyp-35A3	0.00629
8186	K09B11.2	nol-9	0.006309
23023	C35C5.2	C35C5.2	0.006311
11287	F32B4.5	F32B4.5	0.006381
22538	C18B12.3	dsc-1	0.006422
21332	Y73F8A.34	tag-349	0.006449
581	C33E10.10	C33E10.10	0.006458
2624	C30H6.4	clec-202	0.006462
9831	C54C8.1	nhr-169	0.006481
19611	R05D8.6	srg-58	0.006492
4373	Y17G7B.7	tpi-1	0.006495
6690	T13H5.1	T13H5.1	0.006498
6088	F35C8.8	F35C8.8	0.006551
18297	F26H11.5	exl-1	0.006568
20873	C54C8.11	gly-15	0.006588
16861	ZK1320.4	cyp-13A10	0.006622
8502	C25B8.5	C25B8.5	0.006632
23175	Y53G8B.3	Y53G8B.3	0.006666
19609	K09D9.10	srx-62	0.006696
19853	Y51F10.7	Y51F10.7	0.00673
2620	Y71H2AM.21	-	0.006744
8564	R08E5.1	R08E5.1	0.006746
6083	C53C11.1	C53C11.1	0.006766
15011	K07A12.3	asg-1	0.006793
1652	Y47D3A.30	elo-8	0.006808
16347	Y47H10A.5	Y47H10A.5	0.006823
22797	F14D12.2	unc-97	0.006833
2731	F25H2.13	rtel-1	0.006908
15868	ZC581.9	ZC581.9	0.006908
5971	Y53F4B.23	Y53F4B.23	0.006916
14297	Y102A5C.27	Y102A5C.27	0.00693
6257	C34H4.1	C34H4.1	0.006938
7901	K11D2.1	K11D2.1	0.006953
1206	F16B4.3	F16B4.3	0.007
18861	Y87G2A.7	Y87G2A.7	0.007008
14819	F34H10.1	F34H10.1	0.007016
13868	Y57G11C.31	Y57G11C.31	0.007023
2539	H12I13.6	H12I13.6	0.007058
22772	F58A4.10	ubc-7	0.007087
358	F53H4.4	F53H4.4	0.007094
236	F13A7.7	F13A7.7	0.007185
15885	T19D12.6	T19D12.6	0.007197
8176	C04C3.2	lgc-9	0.007212
11600	Y45G5AM.8	Y45G5AM.8	0.007222
6874	C32H11.11	C32H11.11	0.007239
3499	F36H2.3	F36H2.3	0.007287
18961	T07A9.5	eri-1	0.007295
16154	R03D7.5	R03D7.5	0.007296
18285	Y71F9AM.4	cogc-3	0.007297
21258	T12G3.4	T12G3.4	0.00732
10775	T02G5.10	-	0.007371
19584	C03A7.10	srt-65	0.007394
4635	F23D12.3	F23D12.3	0.007421
22069	T25B6.1	T25B6.1	0.007426
20666	T05H4.11	T05H4.11	0.007432
15893	B0361.10	B0361.10	0.007446
20033	Y57A10C.4	sre-26	0.007497
14929	C28H8.4	C28H8.4	0.0075
2594	F12E12.7	sdz-11	0.007509
16690	D1054.8	D1054.8	0.007526
4762	B0303.11	B0303.11	0.007535
9358	W01A8.6	W01A8.6	0.007536
9146	C17H12.2	C17H12.2	0.00755
3576	W08F4.2	fbxb-34	0.007558
12782	W03A5.2	W03A5.2	0.007568
19530	C30B5.5	C30B5.5	0.007604
15031	Y54H5A.2	Y54H5A.2	0.007625
2600	F58E1.7	F58E1.7	0.007663
19398	C33G8.5	srab-4	0.00768
19905	F08B12.3	slo-2	0.007709
5965	K10E9.1	K10E9.1	0.007721
20382	ZK813.4	ZK813.4	0.007736
15520	H23L24.5	pme-4	0.007798
4970	T09E8.1	T09E8.1	0.007811
18399	R06A10.2	gsa-1	0.007894
18166	T16G1.6	T16G1.6	0.007901
6067	T27C4.3	str-30	0.007937
15822	K07C6.5	cyp-35A5	0.007967
12665	F09A5.4	F09A5.4	0.00797
12369	ZK285.1	str-198	0.007984
209	F49F1.6	F49F1.6	0.008021
11380	F59A7.1	clec-206	0.008021
19948	F10G7.10	F10G7.10	0.008039
14690	C17C3.5	C17C3.5	0.00804
15433	Y75B8A.31	Y75B8A.31	0.008053
11541	C23G10.8	C23G10.8	0.008054
7679	R01H10.7	R01H10.7	0.008071
2817	T09F3.4	T09F3.4	0.008072
4917	Y71D11A.3	Y71D11A.3	0.008087
4974	T28A11.3	T28A11.3	0.008089
7867	M02A10.3	sli-1	0.008105
5080	F26D2.1	str-73	0.008108
9907	C18G1.1	C18G1.1	0.008123
14533	F10C1.8	F10C1.8	0.008153
23047	F15A2.7	F15A2.7	0.008163
23052	F40C5.1	F40C5.1	0.008184
1136	B0454.4	sri-29	0.008202
1478	T07E3.5	brc-2	0.008285
19823	T27F7.2	shc-2	0.00829
8983	C02B8.3	C02B8.3	0.008358
13701	C03D6.6	C03D6.6	0.008393
3797	C18F10.8	srg-7	0.00842
21480	T10D4.9	sri-42	0.008451
21736	F56B3.7	ugt-52	0.008492
14220	T06D4.3	T06D4.3	0.008494
670	T24E12.2	T24E12.2	0.008508
724	F28B1.6	sri-66	0.00857
5027	W10G11.2	W10G11.2	0.00857
17392	C45E5.6	nhr-46	0.008571
17793	ZK757.3	tag-76	0.008599
18741	C27C12.2	egrh-1	0.008619
18625	CD4.4	vps-37	0.008704
14453	K08E3.4	K08E3.4	0.008801
6435	Y69A2AR.30	mdf-2	0.008803
11529	T02G5.13	mmaa-1	0.008811
7845	D2030.9	wdr-23	0.008814
4540	T05C12.5	dylt-3	0.008818
7400	Y41E3.5	Y41E3.5	0.00885
7091	Y43C5B.3	Y43C5B.3	0.008876
11192	C34C6.2	C34C6.2	0.008881
19945	C55F2.1	C55F2.1	0.008908
19474	F47G3.2	asna-2	0.008916
18730	T05H4.10	T05H4.10	0.008928
22685	T12A2.13	srg-6	0.009
22795	C04F6.4	unc-78	0.009049
14587	F55D10.2	rpl-25.1	0.009059
535	M153.1	M153.1	0.009059
20528	Y56A3A.28	Y56A3A.28	0.009061
19330	F10D11.6	F10D11.6	0.009113
13356	R09A8.4	col-182	0.009117
19269	F54F11.3	sre-45	0.009124
16421	C31B8.12	C31B8.12	0.009129
5543	Y40H7A.10	Y40H7A.10	0.009135
13439	ZK637.12	ZK637.12	0.00914
10945	Y65A5A.3	Y65A5A.3	0.009142
2041	F20A1.7	twk-11	0.009176
15505	Y53F4B.14	Y53F4B.14	0.009185
10559	R06A4.6	sdz-26	0.009186
19724	T22B7.7	T22B7.7	0.009197
826	Y39B6A.17	nhr-95	0.009208
38	C26F1.4	rps-30	0.009219
5812	F25H5.4	eft-2	0.009267
18693	Y17G9B.6	Y17G9B.6	0.009283
18491	C40D2.2	math-20	0.0093
13795	F47H4.9	fbxa-189	0.009306
19606	F58E6.6	F58E6.6	0.009307
21785	F53G12.10	rpl-7	0.009446
9601	ZK1067.1	let-23	0.009448
16221	K07C6.1	srz-89	0.009458
1838	C32D5.4	C32D5.4	0.009462
20410	F16B4.5	F16B4.5	0.009499
7108	F46F3.4	ape-1	0.009503
6527	F10G2.7	F10G2.7	0.009516
9507	F13G3.3	F13G3.3	0.009529
6459	C01G12.2	nspb-7	0.009576
16408	C49H3.1	gcy-8	0.009577
6943	B0432.1	B0432.1	0.009588
6323	F38H4.9	let-92	0.00959
20170	F02C9.3	tat-6	0.00962
19613	T01C4.4	srx-34	0.00962
21992	K03D3.6	-	0.009626
10396	C50H11.15	cyp-33C9	0.00965
14607	ZK688.6	pcp-5	0.009672
18090	R03D7.7	nos-1	0.00971
7419	R06A10.1	R06A10.1	0.009761
23027	F19C6.5	F19C6.5	0.009769
19061	T13B5.3	T13B5.3	0.009774
5658	F57F4.4	F57F4.4	0.009786
4916	Y39E4B.12	gly-5	0.00979
5288	C01B10.10	C01B10.10	0.009859
4722	Y41G9A.6	Y41G9A.6	0.009873
531	C25B8.4	clec-266	0.009886
16923	Y49C4A.8	ugt-29	0.009886
12668	H06I04.4	ubl-1	0.009903
16621	Y71G12B.5	Y71G12B.5	0.009925
3800	C48B4.11	C48B4.11	0.009933
1344	Y47G6A.11	msh-6	0.00995
13296	C13D9.3	srr-8	0.009958
4971	T20D4.11	T20D4.11	0.009972
16371	W06B4.3	vps-18	0.009978
16107	Y102A5C.24	srx-55	0.009978
16830	W04C9.3	cutl-13	0.009992

## Sheet: CPF+DZN_16C
Array Index	Sequence name	Gene name	p-value
20591	Y37H2A.6	fbxa-211	8e-06
20559	C49G7.8	cyp-35A4	1.4e-05
3042	Y19D10A.9	clec-209	1.8e-05
17860	D2096.3	D2096.3	3e-05
9320	K09H11.7	K09H11.7	3.1e-05
11160	Y66A7A.6	gly-8	3.5e-05
10227	F25E5.8	F25E5.8	3.9e-05
1274	Y47H9C.14	Y47H9C.14	4e-05
5414	B0286.4	ntl-2	5.1e-05
250	K09D9.2	cyp-35A3	5.4e-05
12215	F52D2.1	fbxa-41	6.3e-05
1285	Y67D8A.1	Y67D8A.1	6.4e-05
19346	Y73C8C.3	Y73C8C.3	6.5e-05
10268	F10E7.11	F10E7.11	6.6e-05
18950	T24A11.1	mtm-3	7.3e-05
21241	Y75B8A.35	zip-1	7.8e-05
18700	C26C6.1	pbrm-1	8.4e-05
14300	Y39D8C.1	abt-4	0.000103
18399	R06A10.2	gsa-1	0.000109
12567	Y54G2A.1	lin-22	0.000115
17991	K03H4.2	K03H4.2	0.000118
18157	K07C6.10	srx-67	0.000122
8656	Y69F12A.2	alh-12	0.000141
9347	C10H11.6	ugt-26	0.000157
13356	R09A8.4	col-182	0.000162
18324	F56F11.3	klf-1	0.000175
15353	C17H11.1	C17H11.1	0.000188
22340	Y43E12A.1	cyb-2.1	0.000188
22908	T02G6.7	T02G6.7	0.000205
16758	Y46D2A.2	Y46D2A.2	0.000221
21641	H06O01.3	ctg-1	0.000227
9299	F01F1.1	F01F1.1	0.000242
12422	C06B3.3	cyp-35C1	0.000256
2860	F49F1.1	F49F1.1	0.000256
9062	C29F7.2	C29F7.2	0.00026
15129	M70.2	M70.2	0.000328
14531	B0432.2	djr-1.1	0.000333
16541	T23E7.2	T23E7.2	0.000334
18916	C51E3.7	egl-3	0.000336
4526	C18H9.6	C18H9.6	0.000358
18166	T16G1.6	T16G1.6	0.000371
597	F45E10.1	unc-53	0.000375
11828	K08D12.6	K08D12.6	0.000386
11411	F18E9.2	nlp-7	0.000407
13211	Y60A3A.18	skr-4	0.000438
3466	Y60A3A.7	Y60A3A.7	0.000452
5514	Y51B9A.5	Y51B9A.5	0.000476
15998	Y39E4B.6	Y39E4B.6	0.000477
12201	C55C3.4	C55C3.4	0.000482
11956	W02H5.8	W02H5.8	0.000483
4934	C10G8.8	C10G8.8	0.000485
8932	Y46C8AL.2	clec-174	0.00052
12911	F15E11.12	F15E11.12	0.00052
20263	R17.2	R17.2	0.000521
11491	F56B6.5	uvt-6	0.000526
6	H06O01.1	pdi-3	0.000544
9885	D2024.3	elo-3	0.000548
21626	F40A3.5	F40A3.5	0.000558
8574	ZK856.1	cul-5	0.000569
9100	EEED8.8	ndx-6	0.000574
14836	Y46C8AL.5	clec-72	0.000577
13303	F07G11.8	srx-6	0.000581
22955	F08G5.6	F08G5.6	0.000591
13614	F13B10.1	tir-1	0.000602
7279	ZK666.7	clec-61	0.000623
13617	F48G7.12	F48G7.12	0.000626
10980	F47G9.1	F47G9.1	0.000635
18130	Y9C9A.16	Y9C9A.16	0.000636
10713	F41E6.9	F41E6.9	0.000653
10262	C34D4.5	-	0.000676
14118	F29C4.7	F29C4.7	0.000688
2040	F11G11.2	gst-7	0.00069
12024	C16C10.12	wht-3	0.00069
15191	W07E6.5	W07E6.5	0.000693
14560	D1054.14	D1054.14	0.000728
20049	C50F7.2	clx-1	0.000739
3711	C14C6.5	C14C6.5	0.000765
12667	F55G11.3	F55G11.3	0.000769
13158	B0334.10	B0334.10	0.00078
2399	T25E12.11	srz-100	0.000794
11947	F54F3.1	nid-1	0.000801
10749	C52B9.3	coel-1	0.000817
20840	Y71H2AM.4	Y71H2AM.4	0.000826
13830	F17A2.11	srd-47	0.000842
10208	T10H4.12	cpr-3	0.000852
904	R74.1	lrs-1	0.000858
13285	Y105C5A.25	Y105C5A.25	0.000859
8279	R03E1.2	R03E1.2	0.000866
11517	C30G12.2	C30G12.2	0.000871
4680	C29F3.7	C29F3.7	0.000888
335	R10D12.8	R10D12.8	0.000888
20134	T26C11.2	T26C11.2	0.0009
13002	K04G7.1	K04G7.1	0.000917
11676	C49H3.6	C49H3.6	0.000927
17512	B0238.3	srt-68	0.000933
2021	Y47G6A.20	rnp-6	0.000941
22906	F58D5.6	F58D5.6	0.000953
8758	Y47D7A.5	grl-5	0.000959
2124	Y47G7B.3	sri-60	0.000972
5065	C04E6.2	srsx-18	0.000983
22801	T28B4.3	ttr-6	0.000987
1073	F14D2.2	F14D2.2	0.001008
4560	C30H6.5	C30H6.5	0.001013
2665	F55B12.6	str-165	0.00103
682	Y111B2A.4	Y111B2A.4	0.001035
6731	F49C12.7	F49C12.7	0.001038
2489	M01E5.5	top-1	0.001045
20513	T19E10.2	-	0.001068
23191	M7.2	klc-1	0.001107
2608	Y38E10A.21	rgs-4	0.001127
18615	B0213.16	cyp-34A10	0.001136
2821	Y48C3A.9	Y48C3A.9	0.001183
65	F47F2.1	F47F2.1	0.001251
7110	F59B1.8	F59B1.8	0.001253
619	W10G11.4	W10G11.4	0.001279
22008	C18C4.1	glb-5	0.001287
7923	F59H6.1	bath-19	0.001291
4259	F09E5.3	F09E5.3	0.001301
8572	Y60A3A.10	dhs-24	0.001315
2269	K04A8.5	K04A8.5	0.001331
14788	Y80D3A.7	ptr-22	0.001337
4185	Y37A1C.1	nkcc-1	0.001354
7471	F56H11.3	elo-7	0.001362
6168	K08H2.8	nhr-32	0.001363
7969	C09H5.6	str-131	0.001388
12675	C05D11.11	mel-32	0.001396
12684	C41G11.4	gnrr-4	0.001404
9296	C38C3.1	sru-28	0.00141
11165	K04D7.1	rack-1	0.001429
18990	F44A6.1	nucb-1	0.001437
17148	F13B6.1	F13B6.1	0.001464
16538	F15G9.4	him-4	0.001473
17152	F58G6.3	F58G6.3	0.001476
11940	C43D7.2	fbxb-65	0.001478
15822	K07C6.5	cyp-35A5	0.001497
2168	C53A3.2	C53A3.2	0.001513
6916	Y45F10B.8	Y45F10B.8	0.001521
15599	F41H8.3	srx-30	0.001531
6354	F08F8.9	F08F8.9	0.001545
8280	R11.1	R11.1	0.001565
10808	T08B2.2	col-56	0.001571
16110	Y32F6A.5	Y32F6A.5	0.001589
20455	T02G5.9	krs-1	0.001603
21688	F54D5.14	F54D5.14	0.001609
18517	R06C7.5	R06C7.5	0.001645
12417	Y73B6BL.4	Y73B6BL.4	0.001651
3374	Y92H12A.3	Y92H12A.3	0.001657
20994	K07C10.1	ptr-13	0.00167
17344	Y54G11A.10	lin-7	0.001677
22368	F09B9.2	unc-115	0.00169
20657	F28C1.1	F28C1.1	0.001696
20671	Y50E8A.16	haf-7	0.001698
3716	F13H6.3	F13H6.3	0.001726
22774	T20B12.8	hmg-4	0.001732
23043	H09I01.1	H09I01.1	0.001741
20006	Y119C1B.6	Y119C1B.6	0.001753
11879	Y40H4A.2	Y40H4A.2	0.001756
12340	F28G4.5	oac-18	0.001757
14944	Y22D7AR.9	fbxa-74	0.00179
4659	T28A11.14	-	0.001795
20209	Y34B4A.10	Y34B4A.10	0.00182
12524	Y39A1A.8	Y39A1A.8	0.00182
12717	T28A11.18	T28A11.18	0.001831
2003	H13N06.3	gob-1	0.001832
15182	F40H7.7	srx-104	0.001843
466	Y39A1A.15	cnt-2	0.001848
156	F53G12.9	F53G12.9	0.001853
22438	F10E7.10	cutl-5	0.001861
15629	Y57A10A.6	Y57A10A.6	0.001874
13015	ZK1010.9	snf-7	0.001879
8380	C48B6.8	bbs-9	0.001885
14001	C36A4.1	cyp-25A1	0.001905
7565	F35E8.9	F35E8.9	0.001915
19193	Y62E10A.13	Y62E10A.13	0.001923
21843	F26F12.3	F26F12.3	0.001929
16523	F55G11.4	F55G11.4	0.001937
17386	T12G3.1	T12G3.1	0.001945
14112	Y48C3A.5	Y48C3A.5	0.001991
14106	R01E6.3	cah-4	0.002018
11380	F59A7.1	clec-206	0.002018
22514	K06H6.3	K06H6.3	0.002018
11055	C05D2.4	bas-1	0.002058
7425	Y67A10A.1	oac-56	0.002066
18245	T06E8.1	acl-2	0.002074
16207	F11A5.13	F11A5.13	0.002076
23158	C27F2.8	C27F2.8	0.002082
16888	ZK1128.3	ZK1128.3	0.002133
14248	K03D3.1	srz-74	0.002137
15405	Y38F1A.3	ptr-18	0.002158
3066	W04C9.5	W04C9.5	0.00216
1426	F49H6.5	F49H6.5	0.002161
14016	VT23B5.1	-	0.002179
1517	F35E8.11	cdr-1	0.00219
9531	K08F9.2	tag-216	0.002206
18957	C47E12.6	C47E12.6	0.002218
11766	C09D4.3	C09D4.3	0.002229
3614	C03G6.15	cyp-35A2	0.00223
14174	Y32F6A.5	Y32F6A.5	0.002237
15598	F36H12.11	rmd-4	0.002246
9408	F58F9.2	-	0.002248
13101	K04D7.3	gta-1	0.002268
6315	K10D2.6	emb-8	0.002269
14369	H24K24.5	fmo-5	0.002275
1293	C52A10.1	C52A10.1	0.002297
3893	F42A10.7	F42A10.7	0.002343
5789	W02B9.1	hmr-1	0.002343
1358	F21H12.5	fbf-2	0.002362
10505	Y39B6A.1	Y39B6A.1	0.002413
17009	K06C4.17	K06C4.17	0.002418
18404	C04H5.6	mog-4	0.002425
19252	Y40B1B.8	Y40B1B.8	0.002448
10149	ZK470.2	ZK470.2	0.002461
10544	Y119C1A.1	Y119C1A.1	0.00247
11024	Y47G6A.23	lpd-3	0.00248
12238	Y32F6A.4	Y32F6A.4	0.00248
17265	C49G7.10	C49G7.10	0.002495
11077	Y111B2A.9	Y111B2A.9	0.002496
3625	F14F8.6	srw-44	0.00251
8259	F38H4.10	F38H4.10	0.002541
9091	Y105E8A.24	Y105E8A.24	0.002546
22006	C08E8.2	C08E8.2	0.002555
14328	ZK380.4	ZK380.4	0.00256
15974	C24A11.1	C24A11.1	0.002562
15566	ZK742.1	xpo-1	0.002565
16381	C34E10.7	cnd-1	0.002608
8392	Y53C10A.3	Y53C10A.3	0.002612
14074	C15C8.3	C15C8.3	0.002632
17521	C35D10.7	C35D10.7	0.002644
20385	C14A4.4	crn-3	0.002661
13404	F55F8.5	tag-345	0.002699
6443	C44E4.2	C44E4.2	0.002712
60	C48G7.1	-	0.002715
2552	T23D8.9	sys-1	0.002759
19145	ZC455.8	srbc-43	0.002767
17770	H15N14.2	nsf-1	0.00277
14924	Y81G3A.3	Y81G3A.3	0.00277
21545	K09D9.11	K09D9.11	0.002802
17249	C41G7.7	C41G7.7	0.002812
7532	B0403.3	B0403.3	0.002834
1549	C28G1.6	C28G1.6	0.002837
16362	F29C12.1	pqn-32	0.002861
8931	Y43C5B.2	Y43C5B.2	0.002878
23115	ZK455.7	pgp-3	0.002934
3501	F42G9.9	ptl-1	0.002938
10201	C06B3.8	gcy-32	0.002966
732	H23N18.3	ugt-8	0.002988
2350	F43C1.4	nhr-20	0.002998
7140	R06A10.4	R06A10.4	0.002998
15975	F10G8.5	ncs-2	0.00305
18573	K08A2.4	K08A2.4	0.003062
10662	F13D12.6	F13D12.6	0.003096
17077	Y119D3B.19	fbxa-78	0.003106
17910	C24A11.9	coq-1	0.003127
9723	T21H3.1	T21H3.1	0.003172
12791	F15E6.2	lgc-22	0.003173
7118	Y32G9B.1	Y32G9B.1	0.003195
8363	Y102A11A.4	-	0.003205
11463	F41E6.4	smk-1	0.003235
4771	F54G8.4	nhl-1	0.003244
10302	Y32F6A.4	Y32F6A.4	0.003254
10430	Y51A2B.5	Y51A2B.5	0.003255
8979	Y73C8C.2	clec-210	0.003272
15347	Y44A6C.1	Y44A6C.1	0.003295
21457	Y23H5B.3	Y23H5B.3	0.003378
16849	F59B10.5	F59B10.5	0.003389
13624	T19A5.2	gck-1	0.003412
11564	ZK688.1	ZK688.1	0.003429
22401	Y19D10A.7	Y19D10A.7	0.003442
14716	K02F3.5	clec-149	0.003451
9581	C30B5.3	cpb-2	0.003509
1892	F38A1.5	clec-166	0.00354
835	C52B9.8	C52B9.8	0.003568
2946	F44C8.7	F44C8.7	0.003585
19534	F18A12.2	F18A12.2	0.003609
915	ZK1236.1	ZK1236.1	0.00363
19864	C14B9.7	rpl-21	0.003667
1687	F07D3.3	F07D3.3	0.003671
19080	C09G9.5	C09G9.5	0.003699
14090	K10B3.7	gpd-3	0.003716
16079	F25D1.5	F25D1.5	0.003724
1001	K08F4.3	K08F4.3	0.003743
13805	T01C3.5	T01C3.5	0.003758
16385	F37A4.8	isw-1	0.003761
8575	C07B5.5	nuc-1	0.003783
11779	Y53F4B.32	gst-29	0.003803
12455	F38B6.4	F38B6.4	0.003823
2661	F36H9.5	F36H9.5	0.003851
16439	Y55F3AM.3	Y55F3AM.3	0.003861
13338	ZK1037.1	ZK1037.1	0.00387
22058	F14H12.8	F14H12.8	0.003875
21580	K03A1.4	K03A1.4	0.003878
22842	C09G4.5	mes-6	0.003893
4613	T13F3.4	T13F3.4	0.003895
733	K06H6.4	K06H6.4	0.003937
15675	Y46E12BR.1	Y46E12BR.1	0.003996
22680	F54G8.1	F54G8.1	0.003998
11402	ZC513.3	ZC513.3	0.004003
16174	C01G5.3	C01G5.3	0.004008
9166	F13B10.1	tir-1	0.004008
15161	F56F4.7	-	0.00401
711	C15H11.2	gnrr-2	0.004026
15275	B0302.5	B0302.5	0.004044
15091	Y69A2AR.7	Y69A2AR.7	0.004081
19500	Y48G8AL.8	rpl-17	0.004089
11187	R102.2	R102.2	0.00409
5178	T05C3.6	T05C3.6	0.004103
6333	F53B7.3	F53B7.3	0.004115
13180	F38A5.10	nspb-4	0.004119
7385	M110.6	-	0.004127
7685	Y39E4A.3	Y39E4A.3	0.004146
16647	ZK666.1	ZK666.1	0.004164
19537	F46F5.5	F46F5.5	0.004173
17917	Y48G8AL.13	Y48G8AL.13	0.004174
18088	F59E12.10	ddl-1	0.004179
13490	T07C4.4	spp-1	0.004213
22623	H03E18.1	H03E18.1	0.004224
7956	K08D12.2	K08D12.2	0.004232
2483	F25B5.3	F25B5.3	0.004236
21553	T19H12.11	ugt-10	0.004238
1543	C03G5.2	nspc-7	0.004242
3589	Y82E9BR.19	Y82E9BR.19	0.004263
14751	C49G7.5	C49G7.5	0.004265
20883	T01C4.2	odr-2	0.004266
12908	C25F9.2	C25F9.2	0.004283
11710	C17B7.4	C17B7.4	0.004329
2793	W05F2.7	W05F2.7	0.00435
7316	F55C5.1	F55C5.1	0.004354
4781	Y47D3A.21	Y47D3A.21	0.004392
14911	F42G2.6	F42G2.6	0.004405
4332	K10G9.1	K10G9.1	0.004414
7878	W04B5.3	W04B5.3	0.004415
5743	R01H10.6	bbs-5	0.004451
813	F31D4.5	F31D4.5	0.004454
13181	F43E2.6	F43E2.6	0.004471
12043	Y71H2B.2	Y71H2B.2	0.004476
8747	Y38F2AL.4	vha-3	0.004488
10726	Y73B6BL.24	Y73B6BL.24	0.004488
20740	F01F1.5	dpf-4	0.004495
11241	F31A3.4	hlh-29	0.004507
5204	T07H6.3	col-166	0.004511
2285	C34E11.1	rsd-3	0.004517
4851	ZK909.3	ZK909.3	0.004521
10830	K10G6.2	dos-2	0.004539
22164	C18H9.3	C18H9.3	0.004548
1192	B0213.9	str-247	0.004587
591	F25B5.4	ubq-1	0.004589
14621	C52B9.7	paf-2	0.004619
10118	F32B6.3	F32B6.3	0.004626
12806	Y73B6BL.37	Y73B6BL.37	0.004643
15378	W02D9.1	pri-2	0.004648
22521	T10H4.8	srw-19	0.004721
4856	K01C8.6	K01C8.6	0.004728
6148	W02G9.4	W02G9.4	0.004728
14385	C31H2.2	dpy-8	0.004754
4312	F55G1.9	F55G1.9	0.004807
11429	Y37A1B.13	tor-2	0.004807
22950	ZK112.6	ZK112.6	0.004832
8083	W01A11.1	W01A11.1	0.004835
5443	F58F6.6	F58F6.6	0.004846
15920	C05C12.3	gtl-1	0.004854
5083	F44C4.5	ppt-1	0.004854
4803	C05D10.2	C05D10.2	0.004875
4814	F54G8.2	dgk-3	0.004885
22860	F38C2.1	F38C2.1	0.004895
4819	T19D12.2	T19D12.2	0.004919
2759	T23D5.2	str-38	0.004952
10193	C34H4.2	C34H4.2	0.004988
15682	F28F5.4	F28F5.4	0.005014
16655	Y54F10BM.1	fbxa-1	0.005022
909	Y47D3A.15	aakb-2	0.005039
20616	T01B6.4	T01B6.4	0.005068
935	C53D5.1	C53D5.1	0.005071
7817	W06A7.3	ret-1	0.005088
11837	Y9C9A.8	Y9C9A.8	0.0051
7680	R05D3.9	R05D3.9	0.005121
20843	F13H10.2	ndx-9	0.005139
6634	Y39B6A.24	Y39B6A.24	0.005159
783	F45E4.1	arf-1.1	0.005175
3248	Y51A2D.4	hmit-1.1	0.005198
10081	Y51H1A.5	hda-6	0.005215
18105	Y111B2A.19	Y111B2A.19	0.005264
9279	F44B9.1	dpf-6	0.005307
12543	R09H10.5	R09H10.5	0.005352
9767	B0024.14	crm-1	0.005354
6044	F13H6.4	F13H6.4	0.005373
13317	K03D7.8	K03D7.8	0.005388
8940	C14C6.3	C14C6.3	0.005404
18032	M01E5.5	top-1	0.005432
13861	F07A5.2	F07A5.2	0.005455
14604	H10E21.3	nhr-80	0.00548
22122	Y39B6A.37	Y39B6A.37	0.005512
3199	K09H9.4	K09H9.4	0.005515
15444	F38E11.6	F38E11.6	0.005519
5008	B0454.7	clec-2	0.005522
17598	F18A12.1	F18A12.1	0.005527
1033	F40G12.10	F40G12.10	0.005534
9989	F02E9.9	F02E9.9	0.005543
19569	F55G11.2	F55G11.2	0.00555
4903	F20B6.8	hpk-1	0.005565
12469	F11G11.9	F11G11.9	0.005575
12287	Y38E10A.1	Y38E10A.1	0.005593
11571	F36A4.7	ama-1	0.005607
7954	F56C4.2	F56C4.2	0.005617
84	R06C7.5	R06C7.5	0.005665
13075	K07A3.1	fbp-1	0.005674
4956	F52A8.6	F52A8.6	0.005692
1528	Y17G7B.10	Y17G7B.10	0.005692
7440	F53C3.8	F53C3.8	0.005727
19337	M03A1.6	ipla-1	0.005733
17962	R06B10.7	R06B10.7	0.005739
15216	F58G6.2	srm-3	0.00579
17231	Y40A1A.2	Y40A1A.2	0.005798
14868	C06G1.1	C06G1.1	0.005803
7148	T10E9.2	T10E9.2	0.005805
15336	F44E7.2	F44E7.2	0.005821
13204	W06F12.2	W06F12.2	0.005838
154	F28B3.4	F28B3.4	0.005843
3394	F31C3.6	F31C3.6	0.005874
18803	D2045.7	D2045.7	0.005896
4660	Y27F2A.4	sri-33	0.005932
7485	C03A7.6	srx-39	0.005933
6198	F35C5.9	clec-66	0.005942
6110	B0391.9	fbxa-139	0.005961
11027	Y105E8A.25	Y105E8A.25	0.006
22972	AC3.1	sri-20	0.006037
21838	C24H12.4	C24H12.4	0.00605
16234	Y113G7A.14	Y113G7A.14	0.006068
17862	F32E10.3	clec-180	0.006076
12603	B0244.9	B0244.9	0.006092
17835	F11F1.6	F11F1.6	0.006097
4825	ZC455.6	ugt-5	0.006135
8859	ZK1127.9	ZK1127.9	0.00615
9277	C45H4.14	C45H4.14	0.006185
10289	R102.1	R102.1	0.006194
6877	C52A10.2	C52A10.2	0.006201
12442	F57C9.2	clec-90	0.006225
2509	B0511.9	cdc-26	0.006226
8307	C15B12.7	cdf-1	0.006235
14869	C26B9.1	C26B9.1	0.006264
21197	C32D5.1	C32D5.1	0.006267
13428	M01E5.4	M01E5.4	0.006273
11183	F59F5.6	syd-2	0.006292
7660	T24H10.3	dnj-23	0.006309
3486	C30A5.4	C30A5.4	0.006315
21282	Y73C8C.8	Y73C8C.8	0.006315
9447	K10C9.8	str-224	0.006327
1779	F10C2.6	drs-2	0.006349
6004	R148.7	R148.7	0.006363
3369	W07G4.3	W07G4.3	0.00639
7512	K12B6.2	K12B6.2	0.006396
22578	Y4C6B.1	Y4C6B.1	0.006438
4749	K01A2.3	K01A2.3	0.006456
5644	Y116A8B.1	Y116A8B.1	0.006469
4528	C50E10.2	C50E10.2	0.006472
2235	K06B9.1	cyp-25A6	0.006502
11483	C39E6.6	npr-1	0.006538
17435	C25H3.6	C25H3.6	0.006561
18369	R09H10.3	R09H10.3	0.006592
22927	F53C3.11	F53C3.11	0.006616
1090	K04C1.2	K04C1.2	0.006623
13295	C13A2.4	C13A2.4	0.006632
19756	T01E8.3	plc-3	0.006654
17433	Y71F9B.3	yop-1	0.006657
39	F21F8.3	asp-5	0.006672
19445	Y51A2A.9	fbxa-117	0.006682
2591	C49D10.11	sdz-7	0.006711
18579	Y110A2AL.12	Y110A2AL.12	0.006731
1994	C27D6.4	C27D6.4	0.006736
17272	F44E7.5	F44E7.5	0.006736
15192	W09H1.2	his-73	0.006795
854	F37A8.2	F37A8.2	0.00681
4796	F49F1.7	F49F1.7	0.006825
1253	K08H2.3	K08H2.3	0.006838
14156	H25K10.4	H25K10.4	0.006846
7308	C05D9.9	C05D9.9	0.006851
18455	F21A10.2	F21A10.2	0.006883
9466	ZC513.2	ZC513.2	0.006913
18806	F35G12.8	smc-4	0.006942
23147	T24F1.5	T24F1.5	0.00696
13212	Y62E10A.15	cyp-31A5	0.007074
6550	T15B7.9	-	0.007082
18901	T07C4.5	ttr-15	0.007108
8671	R09E10.8	R09E10.8	0.007144
12021	B0361.8	B0361.8	0.007162
5432	F22B8.6	F22B8.6	0.007166
21433	Y38E10A.12	Y38E10A.12	0.007171
4216	Y80D3A.1	wrs-1	0.007196
22198	M01F1.5	hmit-1.3	0.007203
6247	F53H1.4	F53H1.4	0.007217
14162	R11E3.7	dpf-7	0.007218
4204	F55B12.1	ceh-24	0.007229
20923	F37B1.3	gst-14	0.00723
3142	F16B4.9	nhr-178	0.007232
6241	C27H2.3	-	0.007284
1322	F13B9.6	cutl-29	0.007287
7808	F33H1.1	daf-19	0.007289
2457	C03E10.4	gly-20	0.007301
15853	ZC13.3	ZC13.3	0.007319
13301	C54E10.3	C54E10.3	0.007347
12957	W03F11.3	dct-9	0.007355
4089	Y38C1AA.10	-	0.007358
3931	C47E12.10	C47E12.10	0.007376
3479	C04A2.3	egl-27	0.00739
17556	T26E4.13	srbc-74	0.007394
19380	C34C12.5	C34C12.5	0.007436
10951	F56A4.9	F56A4.9	0.007439
11660	W01A11.4	lec-10	0.007455
6500	F27C8.3	F27C8.3	0.007481
807	C27A7.1	C27A7.1	0.007491
10700	M02F4.7	clec-265	0.007501
710	C07G3.2	C07G3.2	0.007502
12054	F32B6.4	F32B6.4	0.007515
7675	F44E2.4	F44E2.4	0.007546
13226	F56H6.8	clec-18	0.007552
5910	E02D9.1	E02D9.1	0.007561
1149	K07D4.4	K07D4.4	0.007561
18561	C16C8.9	C16C8.9	0.007589
10718	K12H4.7	K12H4.7	0.007611
8408	F58G1.7	F58G1.7	0.007628
15741	T01C4.1	T01C4.1	0.007632
7272	Y110A7A.17	mat-1	0.007655
9243	C02B8.4	hlh-8	0.007695
12848	Y38A10A.7	Y38A10A.7	0.007713
10458	F11F1.4	F11F1.4	0.007734
16552	C24A8.4	cst-2	0.007747
20894	E02D9.1	E02D9.1	0.007748
13436	ZK678.5	wrt-4	0.007776
7034	T11A5.1	T11A5.1	0.007859
1501	F09C8.2	F09C8.2	0.007861
14633	F44D12.4	F44D12.4	0.007864
5614	T18D3.6	T18D3.6	0.007879
6311	C05D2.1	daf-4	0.007885
8357	T11B7.4	alp-1	0.00789
20769	H12I19.5	oac-38	0.007895
7038	W06H8.6	W06H8.6	0.007896
15051	C03A3.2	C03A3.2	0.0079
11548	F48E8.2	F48E8.2	0.007902
2449	C33H5.10	tag-322	0.007922
9553	F46C8.3	F46C8.3	0.007926
10589	Y47D3A.25	rab-35	0.007926
17259	Y105C5B.15	Y105C5B.15	0.007933
7022	F54B8.12	srbc-56	0.007939
23208	H19M22.3	H19M22.3	0.007946
16151	F58E1.14	fbxb-47	0.007966
8543	Y54G2A.4	Y54G2A.4	0.007998
10782	T28A11.5	T28A11.5	0.00802
917	C18H7.7	C18H7.7	0.008021
11100	C50C3.2	C50C3.2	0.008067
4639	F57C12.3	hlh-19	0.008071
17941	R13.1	-	0.008096
4565	F45E4.6	F45E4.6	0.008105
14686	Y92H12BM.1	Y92H12BM.1	0.008118
21795	M28.6	lact-3	0.008141
20091	H23N18.1	ugt-13	0.008149
3103	Y53G8AM.1	-	0.00815
12752	B0491.1	B0491.1	0.008152
16719	Y37H2A.3	-	0.008164
881	T09F3.1	ztf-27	0.008165
38	C26F1.4	rps-30	0.008167
12510	C35D10.14	clec-5	0.008182
17884	K11H3.1	gpdh-2	0.008225
21362	F52E1.13	F52E1.13	0.008232
21717	T23G5.2	T23G5.2	0.008245
21182	K08D8.5	K08D8.5	0.00825
1747	F53B2.1	F53B2.1	0.008253
21782	C25A1.5	C25A1.5	0.008272
10423	T26E4.6	srxa-17	0.008299
18075	C03H5.6	C03H5.6	0.008308
6340	C44C1.3	ncs-1	0.00832
10541	Y71F9AL.7	Y71F9AL.7	0.008321
17447	R13A5.8	rpl-9	0.008331
17645	ZC416.1	ZC416.1	0.008335
21753	F56C11.1	bli-3	0.008339
22086	B0511.7	B0511.7	0.00836
5347	F54E7.2	rps-12	0.008364
7729	Y69E1A.3	Y69E1A.3	0.008377
15885	T19D12.6	T19D12.6	0.008382
9768	B0222.7	col-145	0.008387
7018	F36G9.12	oac-20	0.008388
12219	H14E04.2	H14E04.2	0.008408
16771	F37E3.1	ncbp-1	0.008408
19125	K04A8.10	K04A8.10	0.008421
9920	F31F4.2	srx-23	0.008432
3827	F35F11.2	F35F11.2	0.008458
4926	W01F3.1	W01F3.1	0.008496
10114	C32H11.4	C32H11.4	0.008509
3584	F44E2.10	F44E2.10	0.008518
15585	C35D10.2	C35D10.2	0.008523
22210	ZK353.8	ubxn-4	0.008523
21038	C03G6.9	srh-244	0.008525
15770	F52H2.6	F52H2.6	0.008527
21394	C37A5.2	fipr-22	0.008548
5921	F46F11.9	F46F11.9	0.008615
22811	F17E5.1	lin-2	0.008644
19300	W03A3.2	polq-1	0.008646
869	C41C4.8	cdc-48.2	0.008658
16778	C03A7.11	ugt-51	0.008659
1139	C34F11.2	C34F11.2	0.008669
14808	T01B4.1	twk-21	0.008702
9452	T03E6.3	nhr-271	0.00875
16269	ZK945.8	ZK945.8	0.00877
10577	F37A4.4	F37A4.4	0.008772
1945	Y71A12B.1	rps-6	0.008773
12218	F57B1.3	col-159	0.00881
5427	F01F1.12	F01F1.12	0.008813
18656	Y38C9B.3	Y38C9B.3	0.008815
17786	R57.1	R57.1	0.008826
13198	T08D2.2	T08D2.2	0.00884
14544	K03H1.12	K03H1.12	0.008862
16382	C36A4.2	cyp-25A2	0.008886
3269	T27A10.6	T27A10.6	0.008891
14870	C29F7.6	C29F7.6	0.008948
1380	E02H9.5	E02H9.5	0.009048
21440	Y73B3A.18	Y73B3A.18	0.00907
6352	C45G3.2	-	0.009076
2424	F13G3.8	eat-5	0.009087
3290	C38C6.3	C38C6.3	0.009111
17182	F35E12.5	F35E12.5	0.009126
18786	H20J04.6	H20J04.6	0.009132
10485	C04F5.9	C04F5.9	0.009209
2345	C38C10.2	C38C10.2	0.009219
18510	F56C9.10	F56C9.10	0.009247
9724	W01A11.3	unc-83	0.00926
2928	K01G5.7	tbb-1	0.0093
18342	C27B7.7	C27B7.7	0.009384
2062	R13H7.2	R13H7.2	0.00941
3214	C49A1.4	eya-1	0.009416
3820	ZK652.9	coq-5	0.009482
5629	F35E8.1	F35E8.1	0.009513
4522	ZK1225.1	ZK1225.1	0.009514
13607	C05D10.4	C05D10.4	0.009613
4974	T28A11.3	T28A11.3	0.00963
5519	F40G9.1	F40G9.1	0.009647
22212	B0513.5	B0513.5	0.009703
10461	ZK402.5	ZK402.5	0.009706
1917	W01G7.5	lem-2	0.009751
20563	F10A3.2	fbxa-88	0.009753
4596	F28F8.4	fbxa-95	0.009758
15632	Y73B3A.18	Y73B3A.18	0.009771
11151	ZK673.7	tnc-2	0.009838
17002	CC8.2	CC8.2	0.009841
2977	T25C12.1	lin-14	0.009844
9153	H04M03.3	H04M03.3	0.009925
6608	Y54G2A.29	Y54G2A.29	0.009925
4112	F31F4.16	srj-5	0.009929
12213	F45F2.4	his-7	0.00995
14791	C02F12.1	tsp-17	0.009954

## Sheet: CPF_24C
Array Index	Sequence name	Gene name	p-value
22955	F08G5.6	F08G5.6	2e-06
9062	C29F7.2	C29F7.2	1.5e-05
17518	C17B7.9	C17B7.9	1.7e-05
16897	H06H21.10	tat-2	2.1e-05
22800	K06G5.1	K06G5.1	3.2e-05
5857	F47B7.1	F47B7.1	3.9e-05
10498	K01D12.11	cdr-4	4.2e-05
1375	C05B5.4	C05B5.4	4.4e-05
22296	F38A5.3	lec-11	4.7e-05
20633	Y25C1A.11	srg-23	4.7e-05
10146	Y39B6A.47	nhr-145	5.8e-05
17137	T15B12.2	T15B12.2	6.2e-05
17553	T16G1.7	T16G1.7	9.1e-05
13584	H21P03.1	mbf-1	9.2e-05
2296	K08H2.1	skr-21	9.4e-05
17194	R09B5.10	cnc-5	9.7e-05
8539	F26A3.1	F26A3.1	0.000105
14842	C02A12.4	lys-7	0.000106
8285	C17F4.7	C17F4.7	0.000106
16576	H11L12.1	H11L12.1	0.000108
3357	F10D7.5	F10D7.5	0.000112
4224	EGAP7.1	dpy-3	0.000113
1837	C29F5.1	C29F5.1	0.000117
17303	R05D7.3	R05D7.3	0.000121
21626	F40A3.5	F40A3.5	0.000123
16960	ZK1290.12	wrt-1	0.000125
6731	F49C12.7	F49C12.7	0.000127
22860	F38C2.1	F38C2.1	0.000134
12434	K01D12.12	cdr-6	0.000142
20175	F55A12.4	dhs-2	0.000157
11472	T19B10.1	cyp-29A2	0.000158
8083	W01A11.1	W01A11.1	0.000158
8436	F27C8.4	spp-18	0.000165
22783	W08D2.4	fat-3	0.000165
23129	ZK849.1	ZK849.1	0.000176
9250	W05H9.1	W05H9.1	0.000181
88	B0207.12	avr-14	0.000192
22887	Y41D4B.18	Y41D4B.18	0.000196
18166	T16G1.6	T16G1.6	0.000202
6595	W05G11.2	W05G11.2	0.00022
8184	F55G1.15	F55G1.15	0.000224
17875	F01G10.5	F01G10.5	0.000226
4046	F16G10.2	F16G10.2	0.000227
20008	Y53F4B.17	Y53F4B.17	0.00023
22926	F41C3.4	F41C3.4	0.000232
17951	T08B1.2	tnt-4	0.000251
12203	F09F7.7	F09F7.7	0.000257
20403	Y38C1BA.2	snn-1	0.00026
7769	Y42G9A.3	Y42G9A.3	0.00027
9517	AC3.7	ugt-1	0.000272
14783	Y37H2A.11	Y37H2A.11	0.000272
2426	F54C1.3	mes-3	0.000278
18225	F43G9.2	F43G9.2	0.000298
1293	C52A10.1	C52A10.1	0.000301
11380	F59A7.1	clec-206	0.000305
1687	F07D3.3	F07D3.3	0.00031
4743	F01D5.9	cyp-37A1	0.00034
5026	T21B10.4	T21B10.4	0.000362
2096	T22H2.1	sri-12	0.000363
3710	B0222.3	B0222.3	0.000373
14554	M18.7	aly-3	0.000381
8013	ZK697.2	nhr-256	0.000387
20356	ZC155.1	nex-1	0.000388
20735	C05D11.3	tag-170	0.000403
2749	F31F7.1	F31F7.1	0.000414
8975	Y32G9A.5	Y32G9A.5	0.00042
8390	Y110A7A.2	Y110A7A.2	0.000427
10542	Y71G12A.2	Y71G12A.2	0.000434
9347	C10H11.6	ugt-26	0.00044
17766	Y43F8C.5	Y43F8C.5	0.000441
5651	F10D2.6	ugt-37	0.000458
22010	C37C3.7	C37C3.7	0.00046
7108	F46F3.4	ape-1	0.00046
7855	F41H10.3	F41H10.3	0.000461
10005	F08F3.7	cyp-14A5	0.00047
19487	T06D8.1	T06D8.1	0.000472
11533	Y38F1A.1	Y38F1A.1	0.000472
2763	Y57E12B.3	Y57E12B.3	0.000475
10770	K04F10.4	bli-4	0.000486
22352	Y54G11A.5	ctl-2	0.000487
21764	Y69A2AR.7	Y69A2AR.7	0.000493
4186	Y38F2AL.1	nsy-4	0.000496
21655	K07E3.8	vem-1	0.000508
13930	Y87G2A.4	aex-6	0.000515
16283	F26E4.2	F26E4.2	0.000516
985	T27A1.6	mab-9	0.000536
16967	Y55B1AR.1	lec-6	0.000547
2807	F01D5.8	F01D5.8	0.00055
16425	F15D3.1	dys-1	0.000554
342	Y40B10A.9	Y40B10A.9	0.000554
3228	C25D7.6	mcm-3	0.000556
4915	Y37B11A.3	Y37B11A.3	0.000556
5816	T26E3.3	par-6	0.000599
11312	F53G2.2	F53G2.2	0.000601
13415	C02F12.7	tag-278	0.000603
20890	Y69A2AR.32	Y69A2AR.32	0.000624
20655	F16B4.2	F16B4.2	0.000634
13019	C42D4.3	C42D4.3	0.000637
9550	F09B9.1	oac-14	0.000656
22547	F55E10.6	F55E10.6	0.000669
2127	BE0003N10.1	BE0003N10.1	0.000675
18560	C01B12.2	C01B12.2	0.000686
20559	C49G7.8	cyp-35A4	0.000699
6624	F53F4.5	fmo-4	0.000721
11997	C01G6.7	C01G6.7	0.000725
7399	Y40D12A.1	Y40D12A.1	0.000732
10757	F32B5.6	F32B5.6	0.000742
21834	T06E4.4	col-147	0.000769
9204	K11D2.2	asah-1	0.000785
22123	Y59A8B.7	ebp-1	0.00079
14174	Y32F6A.5	Y32F6A.5	0.000808
21347	T08G2.3	acdh-10	0.000815
15143	Y41C4A.4	crh-1	0.000828
1149	K07D4.4	K07D4.4	0.000831
6329	C04F5.1	sid-1	0.000853
8742	C28C12.5	spp-8	0.000856
17797	Y20F4.2	Y20F4.2	0.000867
3000	C23H3.9	C23H3.9	0.000871
15277	C12D12.4	C12D12.4	0.000873
9803	M02A10.3	sli-1	0.000881
22180	W09H1.3	W09H1.3	0.000896
6253	W01B6.9	ndc-80	0.0009
20879	F53H2.2	cnc-7	0.000905
2686	Y51A2B.1	-	0.000911
7879	Y105E8B.1	lev-11	0.000928
12889	W04G5.1	-	0.000929
7048	C03B1.4	C03B1.4	0.000938
8933	Y69E1A.6	sri-19	0.000943
21702	B0464.8	tag-342	0.000944
15638	C10G11.1	C10G11.1	0.000946
16480	K04C2.3	K04C2.3	0.000954
3966	C17B7.2	C17B7.2	0.000956
16238	Y57E12AL.2	Y57E12AL.2	0.000956
20528	Y56A3A.28	Y56A3A.28	0.000959
8073	F35E12.8	F35E12.8	0.000966
1317	C25B8.6	nhr-120	0.000974
2450	C39E9.8	C39E9.8	0.000976
8932	Y46C8AL.2	clec-174	0.000977
14969	C25G4.10	C25G4.10	0.000981
12149	F41B4.3	F41B4.3	0.000988
15400	M05D6.4	lact-4	0.00099
1967	F53B2.8	F53B2.8	0.000998
22444	F58A6.10	srb-12	0.001002
2364	Y75B8A.3	Y75B8A.3	0.001006
188	Y47G7B.2	Y47G7B.2	0.001007
21986	C54E4.1	C54E4.1	0.001011
18146	F20D6.10	F20D6.10	0.001022
11762	ZC376.8	ZC376.8	0.001022
22861	F43G6.11	F43G6.11	0.001029
9696	T02H6.11	T02H6.11	0.001029
14133	C33H5.12	rsp-6	0.00103
5152	F22G12.5	F22G12.5	0.001056
20785	F49H12.6	acl-4	0.001061
12204	F10E7.2	F10E7.2	0.001082
5406	D2024.5	D2024.5	0.001094
10437	C23H4.2	C23H4.2	0.001121
7197	T10F2.4	T10F2.4	0.001123
3397	W01B11.3	nol-5	0.001127
18788	R03D7.6	gst-5	0.001153
13560	T28F2.2	T28F2.2	0.001157
8340	F41B5.6	F41B5.6	0.001165
16831	Y47G6A.7	Y47G6A.7	0.001178
4914	T27F7.2	shc-2	0.001184
16079	F25D1.5	F25D1.5	0.001194
11010	R02E12.6	hrg-1	0.001208
3852	T08B6.5	T08B6.5	0.001211
17948	F20A1.6	F20A1.6	0.001218
9137	Y43F4B.1	-	0.00122
11459	F11A3.1	F11A3.1	0.001241
6831	B0213.17	nlp-34	0.001242
21321	Y48A6A.1	zig-5	0.001246
74	W09C5.6	rpl-31	0.00125
4406	F43C9.1	F43C9.1	0.00127
20932	F59E12.6	F59E12.6	0.001279
18227	ZK550.3	ZK550.3	0.001282
16302	F35B12.2	dhs-20	0.001288
21117	F49H6.1	clec-240	0.001295
8673	T22D1.11	T22D1.11	0.001305
16584	T03F6.6	T03F6.6	0.001314
4936	C23H3.9	C23H3.9	0.001316
4691	R04B5.5	R04B5.5	0.001346
3716	F13H6.3	F13H6.3	0.001355
21816	Y65A5A.1	Y65A5A.1	0.001356
9449	R08F11.3	cyp-33C8	0.001386
21929	B0207.10	B0207.10	0.001405
2629	F45E4.5	F45E4.5	0.001406
10609	T23B5.1	T23B5.1	0.001414
19821	T02E1.3	gla-3	0.001427
15203	Y41C4A.11	Y41C4A.11	0.001429
12422	C06B3.3	cyp-35C1	0.001447
1350	ZK1225.5	ZK1225.5	0.001451
7121	ZC116.2	cyc-2.2	0.001469
12938	F13D11.4	F13D11.4	0.001471
8024	F35G8.1	F35G8.1	0.001473
3956	R102.5	R102.5	0.001493
14546	T28D6.3	T28D6.3	0.001502
19469	F36F12.5	clec-207	0.001507
13436	ZK678.5	wrt-4	0.001513
10187	K11H3.1	gpdh-2	0.001514
8294	F46F6.1	rme-4	0.001526
494	Y53H1B.2	Y53H1B.2	0.001529
22990	F35E8.8	gst-38	0.001546
12405	B0205.1	B0205.1	0.001557
11543	C46F11.1	unc-93	0.001577
170	C28F5.1	C28F5.1	0.001582
8201	F56A8.3	F56A8.3	0.001583
12617	K09B3.1	K09B3.1	0.00159
11164	F20D12.6	ceh-19	0.001603
1474	C44B11.4	C44B11.4	0.001606
113	F46F11.1	F46F11.1	0.001611
22317	Y71H9A.3	sto-4	0.001619
14156	H25K10.4	H25K10.4	0.001625
21277	W04D2.1	atn-1	0.001646
22004	C01B7.3	C01B7.3	0.001656
7030	R11D1.3	R11D1.3	0.001663
1338	Y51H4A.25	Y51H4A.25	0.001663
13052	Y51A2D.13	Y51A2D.13	0.001681
7773	C55C3.3	C55C3.3	0.001685
13091	F55H2.1	sod-4	0.001688
6723	ZK1236.6	pqn-96	0.001688
20254	C36E8.2	glb-11	0.001715
10378	R11E3.2	R11E3.2	0.001726
8627	W04H10.3	nhl-3	0.001749
4668	F26H9.5	F26H9.5	0.001755
9289	C09B7.1	ser-7	0.00178
1194	C04F5.5	srab-2	0.001796
15444	F38E11.6	F38E11.6	0.001798
441	K08D8.4	K08D8.4	0.001822
17312	T05F1.7	T05F1.7	0.001834
942	F54E7.3	par-3	0.001835
10902	R11D1.5	str-178	0.00185
14161	R102.5	R102.5	0.001852
14836	Y46C8AL.5	clec-72	0.001855
8051	C34G6.1	C34G6.1	0.001862
22175	R06B9.4	R06B9.4	0.001863
20357	C25G4.2	C25G4.2	0.001884
20866	Y12A6A.2	Y12A6A.2	0.001889
17844	T04A8.11	T04A8.11	0.00189
19654	F52C6.2	F52C6.2	0.001899
9397	Y82E9BR.6	Y82E9BR.6	0.001901
6228	T04A8.4	tag-243	0.001911
18561	C16C8.9	C16C8.9	0.001916
6671	Y106G6H.6	Y106G6H.6	0.001916
16849	F59B10.5	F59B10.5	0.001924
12565	Y116A8A.9	map-2	0.001934
10110	ZK520.1	-	0.001934
14858	T05H4.6	T05H4.6a	0.00194
4892	M02D8.4	M02D8.4	0.001948
11642	Y49E10.1	rpt-6	0.001973
18682	T23F2.4	T23F2.4	0.001977
1734	F40F4.8	pqn-37	0.001985
4004	T25B9.5	T25B9.5	0.002009
21206	F58G1.4	dct-18	0.002016
18966	B0336.9	swp-1	0.002027
25	Y41C4A.13	Y41C4A.13	0.002063
17019	6R55.1	-	0.002076
9342	Y73B6BL.9	hil-2	0.002079
11152	ZK1248.16	lec-5	0.002094
15054	F18G5.6	F18G5.6	0.002098
10738	B0464.5	spk-1	0.002099
2949	Y39B6A.42	Y39B6A.42	0.002107
7481	Y5F2A.3	Y5F2A.3	0.002107
21351	C06A5.7	unc-94	0.002112
16638	K10H10.7	K10H10.7	0.002116
22438	F10E7.10	cutl-5	0.002137
22867	F59A7.4	hil-6	0.002144
4273	Y51B9A.6	Y51B9A.6	0.002149
17699	C54D1.2	clec-86	0.002153
1579	R148.3	R148.3	0.002154
9869	ZC204.11	btb-13	0.002154
19006	T08D2.3	T08D2.3	0.002167
13095	Y54F10AM.8	Y54F10AM.8	0.002177
20423	C23G10.4	rpn-2	0.002182
4574	Y37E11AL.6	Y37E11AL.6	0.002182
17795	T23H4.2	nhr-69	0.002208
9824	Y73B3A.17	Y73B3A.17	0.002239
10474	D2030.8	D2030.8	0.002246
20645	Y67H2A.1	cpsf-3	0.002247
20567	F26D11.4	F26D11.4	0.002287
4956	F52A8.6	F52A8.6	0.002289
22665	Y46G5A.29	Y46G5A.29	0.002311
14950	ZC21.3	ZC21.3	0.002317
14171	Y102A5C.13	fbxa-112	0.002325
7352	C04E12.12	C04E12.12	0.002346
12436	R09A1.1	ergo-1	0.002366
7141	T27B1.1	osm-1	0.00237
1955	C16A3.5	C16A3.5	0.002379
11625	Y71F9AL.18	pme-1	0.002398
20571	F44G3.10	F44G3.10	0.002414
156	F53G12.9	F53G12.9	0.002415
1820	ZK455.8	oct-2	0.002416
4210	T10H9.2	scd-2	0.002427
19310	C08F11.8	ugt-22	0.002431
8864	C32E8.7	ric-19	0.002434
5677	F08C6.1	adt-2	0.002435
10208	T10H4.12	cpr-3	0.002462
11089	H04M03.4	glf-1	0.002471
13287	Y40H7A.6	sra-30	0.002493
22027	H23N18.2	ugt-14	0.002495
17340	T25D10.4	T25D10.4	0.002495
9632	C34H4.5	C34H4.5	0.002497
8843	T20D4.15	T20D4.15	0.002504
7758	F41C3.2	F41C3.2	0.002516
11443	F13G3.9	mif-3	0.002543
22998	K04F1.4	srw-91	0.002546
3976	F11G11.2	gst-7	0.002554
7450	Y51B9A.7	Y51B9A.7	0.002554
16558	C54G6.1	C54G6.1	0.002557
2474	F20A1.1	F20A1.1	0.002557
3652	Y32B12A.2	srbc-73	0.002564
4211	VC5.3	npa-1	0.002581
3219	Y43C5A.4	Y43C5A.4	0.002596
8010	Y5H2B.3	Y5H2B.3	0.002613
2554	T28H11.6	ssp-11	0.002618
18521	T09A12.4	nhr-66	0.002629
19335	F59D8.2	vit-4	0.002635
2256	ZK896.2	-	0.002642
23110	M03B6.3	M03B6.3	0.002645
1184	T22B11.2	T22B11.2	0.002653
1190	Y73B6BL.13	mif-4	0.002667
17644	Y57G11C.7	Y57G11C.7	0.002669
23062	F35E2.3	F35E2.3	0.002674
17983	Y45G12B.2	Y45G12B.2	0.002675
14638	F56B6.2	rgs-7	0.002683
8186	K09B11.2	nol-9	0.0027
3723	K08B12.2	dmd-7	0.002711
14074	C15C8.3	C15C8.3	0.00272
13520	C45E5.6	nhr-46	0.002773
20091	H23N18.1	ugt-13	0.002776
3400	Y110A7A.13	chp-1	0.002789
16590	T28A11.7	srbc-5	0.002826
22913	Y6B3B.6	-	0.002829
12142	F55C5.3	twk-24	0.00283
13488	R06B10.3	clec-150	0.00286
11209	Y56A3A.29	ung-1	0.002867
2864	R11A8.7	R11A8.7	0.002869
12658	T28B4.1	T28B4.1	0.002885
18967	C04C3.4	C04C3.4	0.002921
10534	R07C12.4	R07C12.4	0.002944
801	Y69E1A.2	Y69E1A.2	0.002948
14140	F10E7.2	F10E7.2	0.002949
13600	F08F1.8	tth-1	0.002957
13090	C46F11.2	C46F11.2	0.002971
833	C30G4.3	gcy-11	0.002983
2708	T03G6.1	T03G6.1	0.002989
8577	C31E10.7	C31E10.7	0.003
14697	F42G4.5	F42G4.5	0.003005
17193	R08F11.7	R08F11.7	0.003029
17623	Y82E9BL.11	fbxa-15	0.003035
19416	C07A9.3	tlk-1	0.00304
2546	R10E11.1	cbp-1	0.00305
10782	T28A11.5	T28A11.5	0.003052
2854	C25G4.11	C25G4.11	0.003059
13477	C24A1.2	C24A1.2	0.003078
13188	F59D8.1	vit-3	0.003083
13008	Y22D7AR.6	Y22D7AR.6	0.003087
10189	Y22D7AL.15	Y22D7AL.15	0.003111
13758	F01D4.1	ugt-43	0.003118
22172	F52H3.2	F52H3.2	0.003124
21137	C50B6.7	C50B6.7	0.003135
23120	T06A4.2	mps-3	0.003145
20789	PAR2.4	mig-22	0.003146
24	R74.3	xbp-1	0.003164
19061	T13B5.3	T13B5.3	0.003168
7132	F32A6.2	ift-81	0.00317
6886	F32H5.7	twk-43	0.003201
6044	F13H6.4	F13H6.4	0.003209
9543	C02F12.4	tag-52	0.003214
17253	F32B5.8	cpz-1	0.003224
21437	Y57E12AL.1	Y57E12AL.1	0.003234
141	Y56A3A.29	ung-1	0.003237
9933	R90.4	ttr-29	0.003238
19307	ZK643.2	ZK643.2	0.003253
14259	B0365.5	clec-225	0.003264
22609	ZC376.3	ZC376.3	0.003264
9124	E03A3.4	his-70	0.003287
10083	ZK622.3	pmt-1	0.003304
19267	F37H8.1	lir-3	0.003306
2511	C06C6.8	C06C6.8	0.003312
17760	R13H4.3	R13H4.3	0.003314
4334	T03G6.2	nhr-40	0.003332
6598	B0261.4	B0261.4	0.003334
1648	F42H10.9	F42H10.9	0.003344
21235	T28A8.4	T28A8.4	0.003356
8129	C52E2.4	C52E2.4	0.003361
3857	Y69E1A.1	Y69E1A.1	0.003382
9132	R10E11.6	R10E11.6	0.003387
563	C12D12.6	-	0.003417
14548	ZC21.2	trp-1	0.003418
11621	F57B10.12	37377	0.00343
10876	C14C6.4	nhr-155	0.003453
13163	C17G10.4	cdc-14	0.003464
6864	R11E3.5	nhr-104	0.003465
22792	R08E5.3	R08E5.3	0.003482
9034	C01G10.9	C01G10.9	0.003484
6548	T06E4.10	T06E4.10	0.003496
1430	R02F2.8	R02F2.8	0.003508
22422	K03E5.2	K03E5.2	0.003516
21146	F58E6.1	F58E6.1	0.003527
14633	F44D12.4	F44D12.4	0.003531
371	T23G11.3	gld-1	0.003553
13677	R12E2.10	egg-5	0.00356
9090	Y65B4BL.1	Y65B4BL.1	0.00356
2156	Y57G11A.5	Y57G11A.5	0.003563
20907	C17G10.9	C17G10.9	0.003564
7083	C18E3.2	C18E3.2	0.003568
18071	Y52B11C.1	-	0.003582
13032	C01G5.2	prg-2	0.003583
13610	C29H12.3	rgs-3	0.003602
15579	C07E3.1	stip-1	0.003613
11261	T07F10.5	T07F10.5	0.003617
19229	F08G12.1	F08G12.1	0.003657
3393	F26E4.11	hrdl-1	0.003657
16948	M01D7.2	scm-1	0.00366
20658	F29G9.6	dhs-17	0.003678
3789	Y38E10A.17	Y38E10A.17	0.003709
11366	C54F6.9	nhr-172	0.003715
4057	T27A1.1	T27A1.1	0.003719
22840	C04F6.1	vit-5	0.003736
9232	Y11D7A.10	Y11D7A.10	0.003745
9987	C34G6.2	tyr-4	0.003747
1996	C49A1.5	C49A1.5	0.003779
18888	ZK484.1	ZK484.1	0.003779
32	F58F9.7	F58F9.7	0.003782
10909	W06G6.10	W06G6.10	0.003789
16863	C05D10.3	wht-1	0.003799
12845	W06G6.11	W06G6.11	0.003808
7892	ZK520.4	cul-2	0.003839
7981	F20G2.5	F20G2.5	0.00384
12443	Y59A8A.1	csn-1	0.003842
16878	T12D8.4	T12D8.4	0.003852
19664	F31A3.1	abu-3	0.003868
6625	H19N07.1	H19N07.1	0.003896
8212	Y59E9AL.6	Y59E9AL.6	0.003897
15411	C02C2.1	tyr-1	0.003913
21920	Y47H9A.1	Y47H9A.1	0.003922
10305	Y54G11A.6	ctl-1	0.003923
21634	T13F3.1	str-183	0.003956
21306	Y92H12BR.2	Y92H12BR.2	0.003957
11269	Y116F11A.5	-	0.00396
22516	M03F8.1	M03F8.1	0.003963
11517	C30G12.2	C30G12.2	0.003965
952	Y55F3AM.3	Y55F3AM.3	0.003965
18436	T04C12.3	T04C12.3	0.003968
19646	R04D3.6	srd-36	0.003983
19857	F22D3.6	F22D3.6	0.003987
6910	T28A11.3	T28A11.3	0.004014
9953	C29F7.1	C29F7.1	0.004018
13946	K10B2.2	K10B2.2	0.004032
23108	F59D12.2	F59D12.2	0.004041
17762	T11F9.11	dhs-19	0.004049
12116	R05F9.12	R05F9.12	0.004056
10057	Y71G12B.24	mppa-1	0.004068
13141	T20B3.2	tni-3	0.004075
22576	F25H2.4	F25H2.4	0.004082
14574	ZK563.4	clc-3	0.004104
124	M03A1.1	vab-1	0.004118
22510	F55A11.5	acl-10	0.004141
17321	ZK484.6	ZK484.6	0.004171
12926	Y38A10A.2	Y38A10A.2	0.004174
17940	F49F1.5	F49F1.5	0.004176
2756	R07B7.9	R07B7.9	0.004194
2957	Y15E3A.5	Y15E3A.5	0.004208
11834	Y39C12A.1	Y39C12A.1	0.004215
9922	F40G12.1	sre-8	0.004216
10397	D2063.1	D2063.1	0.00423
19238	M03A8.4	gei-15	0.00423
9699	C18D11.4	rsp-8	0.004234
17822	T23F4.2	T23F4.2	0.004245
19328	C45G3.2	-	0.004248
10079	W10G11.14	clec-130	0.00425
15469	W03F8.2	W03F8.2	0.004256
23157	C24H11.8	twk-39	0.004279
1815	R160.7	lst-2	0.004295
2878	F54F3.3	F54F3.3	0.004298
20471	Y67A6A.1	Y67A6A.1	0.004298
9810	T17E9.2	nmt-1	0.004319
16862	B0280.9	B0280.9	0.004322
8078	K07C5.5	ceeh-2	0.004331
14741	Y71G10AR.1	Y71G10AR.1	0.004334
14127	C06E7.1	C06E7.1	0.00434
9427	C44H9.1	ugt-15	0.004344
18098	Y81G3A.5	col-86	0.004373
12911	F15E11.12	F15E11.12	0.004387
10028	C15B12.4	C15B12.4	0.004391
17525	D2096.11	D2096.11	0.004391
14891	T09B4.1	T09B4.1	0.004415
1742	T18D3.3	T18D3.3	0.004427
5962	F28C12.4	sra-20	0.004429
8252	M142.4	vab-7	0.004435
15749	Y116F11A.3	Y116F11A.3	0.004436
8168	Y39A3CL.1	Y39A3CL.1	0.004443
3504	F48G7.8	F48G7.8	0.004461
18894	T24H10.2	-	0.004467
1097	T08D2.7	T08D2.7	0.004477
14270	E02C12.6	E02C12.6	0.004487
1409	H02I12.1	cbd-1	0.004488
7817	W06A7.3	ret-1	0.004495
21319	R13F6.9	sma-3	0.004522
2566	Y9C2UA.1	Y9C2UA.1	0.004542
8760	C18A11.1	C18A11.1	0.004579
1875	T26A5.4	T26A5.4	0.004586
22916	B0304.6	sra-33	0.004587
12855	C02D4.1	jud-4	0.004587
11006	F48F7.2	syn-2	0.004601
22635	T10B11.1	pcbd-1	0.004602
1657	C39E9.7	C39E9.7	0.004637
6664	T22C1.5	T22C1.5	0.004643
12912	F17A9.4	F17A9.4	0.00471
783	F45E4.1	arf-1.1	0.004713
18628	F10D2.4	str-112	0.004719
2187	R04B5.3	nhr-205	0.004726
21120	C17E4.9	C17E4.9	0.004736
19372	C44C11.1	ras-1	0.004743
366	ZC373.1	ZC373.1	0.004743
17547	M02D8.4	M02D8.4	0.004747
12683	C39H7.1	C39H7.1	0.004757
15344	T19B10.5	T19B10.5	0.004765
3807	R01H10.5	R01H10.5	0.004779
9424	C13D9.1	srr-6	0.004786
17211	B0310.1	B0310.1	0.004787
4403	C26B9.5	C26B9.5	0.004788
21431	Y108F1.4	math-43	0.004798
13002	K04G7.1	K04G7.1	0.004826
7372	F37C4.4	F37C4.4	0.00483
21463	C08E3.5	fbxa-162	0.004833
11970	F20D1.9	F20D1.9	0.004835
16794	T05H4.6	T05H4.6a	0.004836
4383	ZK112.1	pcp-1	0.004848
73	W04G5.2	rab-11.2	0.004875
14981	M70.4	M70.4	0.004888
23123	Y39G10AR.6	ugt-31	0.004895
2642	Y94H6A.2	Y94H6A.2	0.004903
4752	R06F6.4	set-14	0.00491
22945	T17A3.11	srz-7	0.004982
18839	B0511.2	B0511.2	0.004994
8591	T10B10.5	T10B10.5	0.004997
21312	T05H10.3	T05H10.3	0.005002
14656	W09G3.3	tag-229	0.005003
19587	C24B5.1	C24B5.1	0.005022
1219	K12D9.12	K12D9.12	0.005037
13381	F32B4.4	F32B4.4	0.005055
17	Y48E1B.10	gst-20	0.00506
21623	F22B8.7	F22B8.7	0.005067
644	T10B11.7	T10B11.7	0.005076
5835	ZK688.8	gly-3	0.005082
2304	B0564.6	B0564.6	0.005127
6733	K02D7.1	K02D7.1	0.005135
22401	Y19D10A.7	Y19D10A.7	0.005163
18994	F55C9.6	F55C9.6	0.005174
15455	C43E11.6	nab-1	0.005179
15092	ZK177.8	ZK177.8	0.005185
5684	F57C7.3	sdn-1	0.005193
1590	Y14H12B.1	Y14H12B.1	0.005195
1880	Y53G8B.4	Y53G8B.4	0.005199
12066	C36E6.1	C36E6.1	0.005212
9463	Y68A4A.10	Y68A4A.10	0.005224
8287	C44B7.2	C44B7.2	0.00525
1356	E04F6.6	E04F6.6	0.00525
4522	ZK1225.1	ZK1225.1	0.005257
10104	Y39A3CL.5	clp-4	0.005267
2858	F22B3.4	F22B3.4	0.00527
22922	F07H5.6	F07H5.6	0.005281
18290	C01B12.8	C01B12.8	0.005293
22407	Y67D8C.10	mca-3	0.005302
22912	Y43F11A.3	-	0.00535
4570	R11A8.1	R11A8.1	0.005356
14760	F26D2.5	srh-144	0.005359
2442	F35G12.3	sel-5	0.005379
8269	F53C11.3	F53C11.3	0.005412
3915	T20B3.14	T20B3.14	0.005419
8282	F45E1.6	his-71	0.005427
3902	F01D4.2	ugt-44	0.00545
13410	W09D12.1	W09D12.1	0.005476
10566	Y49F6B.2	Y49F6B.2	0.00548
11084	C45G7.4	C45G7.4	0.005483
10492	F20D6.4	srp-7	0.005497
15156	C24G7.1	C24G7.1	0.005518
7421	T27A3.7	T27A3.7	0.005538
5245	ZK1290.6	rnh-1.1	0.005547
16817	M01G12.12	rrf-2	0.005567
1098	T09E8.1	T09E8.1	0.005593
14123	K08F11.4	yrs-1	0.005603
13506	F08G5.1	F08G5.1	0.005619
16912	F32A7.5	F32A7.5	0.005627
7719	F58D5.4	ksr-2	0.005638
10945	Y65A5A.3	Y65A5A.3	0.005639
22832	F53C3.6	F53C3.6	0.005648
4299	Y71H2AM.13	Y71H2AM.13	0.005651
16401	ZC395.8	ztf-8	0.005675
4227	F40F4.6	F40F4.6	0.005682
2111	F35C5.7	clec-64	0.005688
8467	F26G5.5	str-209	0.005697
7503	F41B5.8	str-253	0.00571
6875	C39D10.8	C39D10.8	0.005718
22373	F32D8.5	F32D8.5	0.005729
18842	C27H5.4	C27H5.4	0.005744
16083	F40F9.6	F40F9.6	0.005748
17527	F11F1.2	F11F1.2	0.005758
13630	ZK742.1	xpo-1	0.005773
9359	Y37F4.1	Y37F4.1	0.005788
13429	K09F5.2	vit-1	0.005793
14571	K09C8.6	nlp-19	0.005795
5733	C18H2.1	C18H2.1	0.005842
22313	F35A5.3	abu-10	0.005849
22144	T14G12.3	tag-18	0.005853
20246	Y49F6C.3	bath-9	0.005871
17786	R57.1	R57.1	0.005873
18860	Y51H1A.1	Y51H1A.1	0.005895
8600	T22C1.8	T22C1.8	0.005896
3297	F59A6.1	nsy-1	0.005938
20385	C14A4.4	crn-3	0.005941
17276	K11D12.3	srr-4	0.005948
12211	F40F9.1	xbx-6	0.00595
7899	F49D11.2	F49D11.2	0.00598
13978	Y50D7A.8	Y50D7A.8	0.005984
2093	K09H9.5	K09H9.5	0.005992
15982	Y54E10BR.4	Y54E10BR.4	0.006001
13206	Y17G7B.2	ash-2	0.006077
12296	R01H2.1	R01H2.1	0.006083
10289	R102.1	R102.1	0.006094
16589	T28A11.19	T28A11.19	0.006099
19021	Y73B6BL.38	puf-11	0.006104
12940	F33C8.3	tsp-8	0.006108
1027	C35E7.2	C35E7.2	0.00611
12598	F13D12.7	gpb-1	0.00614
330	F36H9.3	dhs-13	0.006147
6383	C06E1.2	-	0.006161
21344	F09C8.1	F09C8.1	0.006171
22391	T02H6.1	T02H6.1	0.006179
22186	B0353.1	B0353.1	0.006196
6359	F57C12.5	mrp-1	0.006207
23088	T19H12.1	ugt-9	0.006212
17175	F08E10.5	srh-253	0.006216
11967	K04G2.7	K04G2.7	0.006229
20665	T04H1.9	tbb-6	0.006234
18920	R07B7.3	pqn-53	0.006265
6430	Y25C1A.8	Y25C1A.8	0.00629
19756	T01E8.3	plc-3	0.006315
20921	F31E3.2	F31E3.2	0.00638
12990	B0280.7	B0280.7	0.006382
16024	R173.4	flp-26	0.006412
539	B0457.1	lat-1	0.006424
9018	Y73B6BL.2	htp-2	0.006428
11053	ZK1307.6	fzr-1	0.006432
8360	T23E7.2	T23E7.2	0.006525
17357	H14A12.4	mls-1	0.006527
22616	C52B9.4	C52B9.4	0.006545
7878	W04B5.3	W04B5.3	0.006553
8321	C14A6.1	clec-48	0.006556
20212	T15D6.12	T15D6.12	0.006575
16398	Y48A6B.9	Y48A6B.9	0.006576
14066	C47E12.8	dhp-2	0.006592
3142	F16B4.9	nhr-178	0.006596
14162	R11E3.7	dpf-7	0.006599
16549	C10G11.9	C10G11.9	0.00661
1762	C43E11.9	C43E11.9	0.006624
23141	F55C12.7	tag-234	0.006625
3875	F22D6.5	prpf-4	0.006632
18069	Y105E8A.5	bbs-1	0.006644
8623	R05H10.6	cdh-7	0.006666
10202	C14C10.3	ril-2	0.006713
21737	K08E7.9	pgp-1	0.006718
12731	ZK1127.9	ZK1127.9	0.006722
6382	C01C4.3	C01C4.3	0.006729
8795	F55A4.8	F55A4.8	0.006757
8088	Y80D3A.2	emb-4	0.006758
22595	F46E10.11	F46E10.11	0.006767
11277	Y73B3B.3	Y73B3B.3	0.006767
8349	K05F1.7	msp-63	0.006807
11515	C07D10.1	C07D10.1	0.006828
3295	F41G3.12	agr-1	0.006828
22518	R11G11.11	srw-106	0.006828
1680	C13C12.2	C13C12.2	0.006832
12563	T19E7.2	skn-1	0.006832
21947	C04G6.1	mpk-2	0.006833
12962	Y65B4BL.4	Y65B4BL.4	0.006847
11294	W01B11.1	W01B11.1	0.00685
5288	C01B10.10	C01B10.10	0.006859
6814	B0213.6	nlp-31	0.006883
5276	C44B12.5	C44B12.5	0.006888
19014	Y17G9B.9	Y17G9B.9	0.006908
5997	ZC204.1	ZC204.1	0.006908
17837	F42H10.6	F42H10.6	0.006909
15996	R05D3.7	unc-116	0.006914
6090	F52G3.3	F52G3.3	0.006916
18259	C54D1.4	alh-10	0.006923
18032	M01E5.5	top-1	0.006933
9509	F32A7.6	aex-5	0.006962
10549	C44B7.5	C44B7.5	0.006965
19399	F23H12.1	snb-2	0.006967
3770	ZK849.5	ZK849.5	0.006988
7576	Y41E3.9	fcd-2	0.006995
14013	T01D1.2	etr-1	0.007025
4035	Y53F4B.21	Y53F4B.21	0.007054
8743	F29B9.6	ubc-9	0.007056
5200	H08J11.2	H08J11.2	0.007059
6984	F18F11.2	-	0.007066
6790	F13D12.3	F13D12.3	0.007071
6393	C55C2.5	aat-5	0.007081
15113	F31D5.3	tag-149	0.007083
18906	C08F11.13	C08F11.13	0.007125
11976	K09A11.1	K09A11.1	0.007143
5775	C41H7.3	C41H7.3	0.00716
17673	K09D9.1	K09D9.1	0.00717
3947	Y49C4A.8	ugt-29	0.007184
14381	ZK228.3	ZK228.3	0.00719
21993	R105.1	R105.1	0.007192
15050	Y22F5A.5	lys-2	0.007195
4976	W09D6.4	W09D6.4	0.007197
11249	F55A12.9	pqn-44	0.007199
21385	C03A7.14	abu-8	0.007206
22947	Y47D3A.12	tbx-37	0.007223
4896	B0302.1	kin-25	0.007229
8335	F25B5.7	psf-1	0.007232
7627	R119.6	taf-4	0.007271
1527	Y106G6A.2	Y106G6A.2	0.007276
20259	F56C9.6	F56C9.6	0.007288
5882	W09H1.6	lec-1	0.007303
11820	C34D4.4	C34D4.4	0.007318
628	Y71D11A.3	Y71D11A.3	0.007319
5275	C42C1.8	C42C1.8	0.007346
6908	T20G5.8	T20G5.8	0.007352
4373	Y17G7B.7	tpi-1	0.007384
13516	B0365.7	B0365.7	0.00739
8565	T06C12.10	cgt-1	0.007396
18287	Y110A7A.8	Y110A7A.8	0.007414
8942	C32C4.2	aqp-6	0.007426
13778	C12D5.5	C12D5.5	0.007473
9238	F33E11.5	-	0.007486
19274	T05H10.4	T05H10.4	0.007491
21910	T13F2.9	T13F2.9	0.007513
14142	F18E3.7	F18E3.7	0.007514
10041	R08B4.2	alr-1	0.007518
12997	F26F4.8	F26F4.8	0.00753
17406	W06A7.3	ret-1	0.007558
4793	F20B10.3	F20B10.3	0.007563
11855	F31D4.8	F31D4.8	0.007566
22890	Y51H4A.12	set-26	0.007573
21819	F10D2.8	F10D2.8	0.007612
16952	ZK256.1	pmr-1	0.007612
14558	B0365.6	clec-41	0.007618
17669	F57G8.2	-	0.00762
5839	F55A8.1	egl-18	0.007629
21898	F57B9.7	flap-1	0.007648
3518	T08B2.12	T08B2.12	0.007668
4616	T26H2.8	srr-2	0.007709
20173	F54A5.2	cutl-20	0.007727
21438	Y59E1A.2	rgs-8.2	0.007731
11799	T07H3.5	clec-20	0.007736
6525	D2023.3	D2023.3	0.007739
29	C49C3.12	clec-197	0.007744
11801	T28D9.3	T28D9.3	0.007787
14567	C15C7.5	C15C7.5	0.007788
10626	R151.2	R151.2	0.007822
14089	C50F4.13	his-35	0.00785
19120	F43D2.3	F43D2.3	0.007854
9906	C12D5.2	nhr-152	0.007858
22663	W01G7.1	daf-5	0.00787
22341	Y71H10A.1	Y71H10A.1	0.007873
16061	C01B10.5	hil-7	0.007881
18187	F27D9.7	F27D9.7	0.007889
22825	Y57G11C.9	Y57G11C.9	0.007889
13276	F11E6.6	F11E6.6	0.007902
15194	Y51H7BR.5	Y51H7BR.5	0.007921
3537	ZK616.5	ZK616.5	0.007953
4050	F48A11.5	ubxn-3	0.007954
12037	T21C12.2	hpd-1	0.007972
12119	C05D11.5	C05D11.5	0.007983
1000	F33D4.3	flp-13	0.007988
17164	ZK896.4	ZK896.4	0.008007
10450	M03B6.1	M03B6.1	0.008012
18449	C14A4.2	dap-3	0.008018
11337	C42C1.1	sre-14	0.00804
21272	H19M22.2	let-805	0.008046
17222	F41G4.1	F41G4.1	0.00805
15833	AH9.3	AH9.3	0.008056
3850	M04G12.1	tag-260	0.008058
17957	F42E11.2	ttyh-1	0.008072
9868	Y48C3A.8	Y48C3A.8	0.008073
979	ZK524.1	spe-4	0.008097
18625	CD4.4	vps-37	0.008101
10055	Y48G10A.3	Y48G10A.3	0.008135
21789	Y52B11A.8	Y52B11A.8	0.008139
8320	C06G4.2	clp-1	0.008142
13605	Y46G5A.14	Y46G5A.14	0.008152
18762	C06H5.1	fbxa-156	0.00819
7153	Y54E10BR.3	Y54E10BR.3	0.008192
2103	C07E3.5	C07E3.5	0.008235
16320	C11E4.1	C11E4.1	0.008237
13887	R10E8.8	R10E8.8	0.008257
6846	K11E8.1	unc-43	0.008269
5465	Y49E10.7	Y49E10.7	0.008272
17336	M05D6.7	gbh-2	0.008367
11661	ZC513.7	ZC513.7	0.008382
3243	T19H12.9	ugt-12	0.008409
20458	T10B5.8	T10B5.8	0.008411
14371	R05D8.8	dhs-14	0.008413
3983	F41H10.10	htp-1	0.008416
2048	F42A6.4	cyp-25A5	0.008449
17348	C03C10.6	NM_065416	0.008458
13511	M03D4.6	M03D4.6	0.008468
20653	C54F6.5	C54F6.5	0.008476
351	D1005.6	D1005.6	0.0085
3618	C26E1.2	C26E1.2	0.008525
372	T24D1.3	T24D1.3	0.008549
6734	K07H8.6	vit-6	0.008553
12754	C17C3.3	C17C3.3	0.008564
13654	E03H12.5	E03H12.5	0.008576
14203	C03H5.4	C03H5.4	0.008605
1415	B0457.1	lat-1	0.00861
5248	C05H8.1	ckk-1	0.008615
1877	E.	coli	0.008616
21215	Y54E2A.7	Y54E2A.7	0.008623
21185	T28F4.4	T28F4.4	0.008641
18483	C05D11.7	C05D11.7	0.008644
15339	K09D9.12	K09D9.12	0.008645
3599	F56F12.1	F56F12.1	0.008679
16415	R10H10.7	R10H10.7	0.008682
8052	C36B1.11	C36B1.11	0.008686
21751	F42A6.7	hrp-1	0.008689
9874	F26F4.13	kbp-2	0.008714
2617	W05G11.4	W05G11.4	0.008721
11710	C17B7.4	C17B7.4	0.008758
2506	Y34D9A.3	Y34D9A.3	0.008784
18275	F48G7.5	F48G7.5	0.008798
4452	C25A8.1	C25A8.1	0.008802
15095	C04A2.7	dnj-5	0.008811
23218	Y73F8A.25	Y73F8A.25	0.008826
15492	F26B1.3	ima-2	0.008833
17323	C07E3.10	C07E3.10	0.008844
16153	M02G9.2	M02G9.2	0.008862
21630	K07C11.9	cogc-6	0.008873
2572	C47F8.8	nhr-81	0.008885
13161	C09B8.7	pak-1	0.008918
5146	Y51H7C.1	Y51H7C.1	0.00892
1033	F40G12.10	F40G12.10	0.008931
17401	M02F4.2	M02F4.2	0.008933
22556	ZC373.6	dao-4	0.008956
12732	ZK1290.3	rol-8	0.008966
7759	R11F4.1	R11F4.1	0.008978
3730	W07G4.5	W07G4.5	0.00898
1649	T05G5.2	hlh-4	0.009
1868	F45H7.4	prk-2	0.009009
7763	C16C10.11	har-1	0.009023
19294	K01G5.9	K01G5.9	0.009055
6826	F36G3.2	F36G3.2	0.009069
11067	R08D7.2	R08D7.2	0.009072
19887	T08B1.3	alh-5	0.009072
13676	M03F8.2	pst-1	0.009097
5243	Y57A10A.15	Y57A10A.15	0.009113
18742	C30F2.2	C30F2.2	0.009115
5099	T23D5.3	T23D5.3	0.009137
21239	Y53G8B.1	Y53G8B.1	0.00914
13220	C24A11.5	C24A11.5	0.009184
22763	F46C5.8	rer-1	0.009199
22220	F53B2.5	F53B2.5	0.0092
14602	F15D3.1	dys-1	0.009222
15376	T05F1.5	T05F1.5	0.009224
13423	F22F4.2	inx-3	0.00923
20369	F43H9.1	ech-3	0.009275
5855	C53B7.5	odr-10	0.009279
18558	Y95B8A.1	nas-30	0.00928
17050	F31F6.4	flp-8	0.009298
5849	F58E6.1	F58E6.1	0.009327
8193	C35A5.3	C35A5.3	0.009341
5436	F37C12.16	srb-9	0.009351
5860	T14F9.1	vha-15	0.009356
1335	ZK813.5	ZK813.5	0.009375
20445	F56A3.3	npp-6	0.009385
7115	T20B3.1	T20B3.1	0.009411
23139	F37H8.4	sfxn-1.2	0.009412
12191	C06E7.1	C06E7.1	0.009413
1391	W03A5.5	W03A5.5	0.009413
7980	F14D7.1	F14D7.1	0.00946
17391	C44B7.9	pmp-2	0.009463
12874	T23C6.5	T23C6.5	0.009471
5575	K10C9.6	str-67	0.009485
18316	C14B1.7	C14B1.7	0.0095
8867	F35E2.7	F35E2.7	0.009548
252	R05D8.9	R05D8.9	0.009588
2738	F43G9.3	F43G9.3	0.00959
18054	Y9D1A.2	Y9D1A.2	0.009596
21044	C47A10.5	C47A10.5	0.009598
10026	B0410.2	vang-1	0.00961
17052	F38A5.2	F38A5.2	0.009618
2939	Y38C1AA.4	tcl-2	0.00962
4863	F59B2.2	F59B2.2	0.009632
15074	K08E3.5	K08E3.5	0.009637
6144	R12A1.4	ges-1	0.009666
5674	C18B12.4	C18B12.4	0.009691
6544	R02F11.3	R02F11.3	0.009713
5543	Y40H7A.10	Y40H7A.10	0.009741
19000	K09H9.7	K09H9.7	0.009746
6902	R07E5.15	R07E5.15	0.009753
21375	C34G6.7	stam-1	0.009778
2040	F11G11.2	gst-7	0.009856
10554	F28C6.3	cpf-1	0.009923

## Sheet: DZN_24C
Array Index	Sequence name	Gene name	p-value
16534	Y73F8A.25	Y73F8A.25	4e-06
6185	Y71G12B.20	mab-20	6e-06
21384	B0240.4	npp-22	9e-06
3526	Y14H12B.1	Y14H12B.1	1.4e-05
9734	C27C7.1	C27C7.1	1.5e-05
20175	F55A12.4	dhs-2	1.5e-05
8083	W01A11.1	W01A11.1	1.7e-05
3800	C48B4.11	C48B4.11	2.4e-05
9005	C26B2.5	C26B2.5	2.8e-05
2383	C09E7.8	C09E7.8	3e-05
6659	F35F10.11	F35F10.11	3.3e-05
16489	K11E8.1	unc-43	3.5e-05
5819	C18A3.6	rab-3	3.7e-05
9137	Y43F4B.1	-	3.9e-05
12969	C34C6.6	prx-5	5.3e-05
17492	K01G5.2	hpl-2	5.5e-05
8077	K06A4.3	gsnl-1	5.5e-05
21468	E04F6.7	dhs-7	5.9e-05
14892	T12F5.5	larp-5	7.6e-05
7020	F45F2.11	F45F2.11	8e-05
22112	F54D11.2	F54D11.2	8e-05
970	B0414.3	hil-5	8.5e-05
13684	T26C5.3	T26C5.3	8.7e-05
21724	Y75B8A.17	gmn-1	9.3e-05
1980	T27F2.3	bir-1	9.6e-05
14679	T05F1.13	T05F1.13	9.9e-05
17248	C17E4.3	C17E4.3	0.0001
3996	M03C11.4	tag-235	0.000101
13678	R144.10	R144.10	0.000102
11943	F21F8.4	F21F8.4	0.00011
7855	F41H10.3	F41H10.3	0.000112
6731	F49C12.7	F49C12.7	0.000118
9634	F08B4.5	F08B4.5	0.00012
6309	Y17G7B.9	cyn-16	0.000122
11224	C04E12.5	C04E12.5	0.000129
5038	T28A8.5	T28A8.5	0.000129
20091	H23N18.1	ugt-13	0.000131
5259	R07E5.11	R07E5.11	0.000131
2654	E02A10.2	grl-23	0.000138
373	Y18D10A.11	Y18D10A.11	0.000145
18166	T16G1.6	T16G1.6	0.000149
10797	ZK892.1	lec-3	0.000151
12634	F38E9.5	F38E9.5	0.000156
78	ZK520.4	cul-2	0.000159
18025	F56E3.3	klp-4	0.00016
11801	T28D9.3	T28D9.3	0.00016
7209	C09B9.4	C09B9.4	0.000166
5525	Y82E9BR.2	Y82E9BR.2	0.000172
9555	M01D7.4	tag-96	0.000176
22725	R01H2.3	egg-2	0.000181
4240	C06G3.2	klp-18	0.000183
3711	C14C6.5	C14C6.5	0.000183
4743	F01D5.9	cyp-37A1	0.000186
16508	M03F4.2	act-4	0.000187
5260	R10E9.2	R10E9.2	0.000193
15362	K10D3.3	taf-11.2	0.000198
9465	ZC412.5	ZC412.5	0.000201
9316	F59D8.1	vit-3	0.000208
12111	C06A8.11	-	0.000219
10532	K09E4.1	K09E4.1	0.000223
18305	T13B5.1	snf-3	0.000224
14972	C52B11.2	tag-303	0.000227
11082	C17H12.3	C17H12.3	0.000228
14181	Y87G2A.9	ubc-14	0.000238
14891	T09B4.1	T09B4.1	0.000239
17160	Y42H9AR.2	Y42H9AR.2	0.000246
11210	Y65B4BL.2	deps-1	0.000248
2450	C39E9.8	C39E9.8	0.000258
7962	Y38H8A.2	Y38H8A.2	0.000259
3002	C32E8.4	C32E8.4	0.000264
4331	K08F11.4	yrs-1	0.000266
3980	F28C1.3	F28C1.3	0.000268
14737	Y116A8C.23	Y116A8C.23	0.000274
18842	C27H5.4	C27H5.4	0.000277
4289	M01G5.3	M01G5.3	0.000281
18525	T28A11.20	T28A11.20	0.000291
9541	Y97E10C.1	Y97E10C.1	0.000294
13437	F20B4.2	F20B4.2	0.000303
12962	Y65B4BL.4	Y65B4BL.4	0.000306
140	Y48E1C.1	Y48E1C.1	0.00031
17762	T11F9.11	dhs-19	0.000314
4971	T20D4.11	T20D4.11	0.000317
11754	Y39A3CL.4	Y39A3CL.4	0.000319
11544	C50C3.9	unc-36	0.000323
8827	F49E2.5	F49E2.5	0.000333
5457	T27A3.3	ssp-16	0.000334
19914	R05D3.11	met-2	0.000347
7511	K10C9.7	K10C9.7	0.000348
22214	C27D8.1	C27D8.1	0.000352
16190	Y37E11AR.5	ugt-45	0.000361
8291	F25E5.16	F25E5.16	0.000366
8106	R11B5.1	tbc-12	0.000367
20281	F21D5.1	F21D5.1	0.000369
16840	C16A11.3	C16A11.3	0.000375
7659	T24B8.4	T24B8.4	0.000378
6782	F46A9.4	skr-2	0.00038
4380	M04D8.2	ins-22	0.000381
6199	F53C3.12	bcmo-2	0.000384
9014	Y43D4A.3	Y43D4A.3	0.000387
6762	ZK1127.7	cin-4	0.000389
2235	K06B9.1	cyp-25A6	0.000391
3347	M199.2	M199.2	0.000394
5359	W02C12.2	W02C12.2	0.000405
5543	Y40H7A.10	Y40H7A.10	0.000405
7789	ZC412.3	ZC412.3	0.000405
5464	Y41D4B.20	nhr-287	0.00041
3960	B0213.3	nlp-28	0.000411
19021	Y73B6BL.38	puf-11	0.000411
8200	F42G9.5	alh-11	0.000414
13430	M02D8.3	M02D8.3	0.000416
1478	T07E3.5	brc-2	0.00042
4610	R13D11.5	srab-15	0.000428
16168	R05H11.2	R05H11.2	0.000434
14483	C06E7.1	C06E7.1	0.000443
9433	F14F8.9	F14F8.9	0.000448
12127	ZK418.4	lin-37	0.000449
10027	C14A11.3	cgef-1	0.000454
17922	F32A11.2	hpr-17	0.000462
19384	T02C12.1	hum-5	0.000465
21845	F45E4.3	F45E4.3	0.000466
6974	W02B3.3	W02B3.3	0.00048
20313	ZK1086.1	obr-3	0.000483
8573	ZC513.6	oma-2	0.000487
3712	C15C8.4	C15C8.4	0.000495
17024	F53A10.2	F53A10.2	0.0005
22500	F10G2.2	F10G2.2	0.000508
1826	VF36H2L.1	aph-1	0.000508
15927	F55B11.1	F55B11.1	0.000518
20913	C48D5.2	ptp-1	0.000519
18490	C32H11.9	C32H11.9	0.000522
19887	T08B1.3	alh-5	0.000522
4246	Y23H5A.5	ctn-1	0.000527
13962	C44B9.3	C44B9.3	0.00053
18615	B0213.16	cyp-34A10	0.000536
8260	F49C12.11	F49C12.11	0.000537
16762	ZK402.4	-	0.000538
17746	F47B3.7	F47B3.7	0.00054
3042	Y19D10A.9	clec-209	0.00054
15950	T05B11.4	T05B11.4	0.000541
14138	D1022.7	aka-1	0.000573
12057	K08E7.2	hsb-1	0.000584
18482	B0495.10	tag-178	0.000588
10872	B0238.1	B0238.1	0.000592
15360	F27D9.6	dhs-29	0.000598
18787	M176.5	M176.5	0.000598
278	F16F9.3	F16F9.3	0.000602
11905	VZC374L.1	VZC374L.1	0.000603
18519	T02G5.9	krs-1	0.000604
9383	W07A12.5	col-78	0.000604
18799	C05D11.2	vps-16	0.000617
18415	K01A11.4	spe-41	0.000623
844	M01E11.2	M01E11.2	0.000629
16347	Y47H10A.5	Y47H10A.5	0.000646
253	R13H4.6	R13H4.6	0.000652
17787	T20F7.1	T20F7.1	0.000655
17464	F26D11.11	let-413	0.000664
5026	T21B10.4	T21B10.4	0.000675
12053	F28E10.1	F28E10.1	0.00068
5326	B0041.8	B0041.8	0.000687
7794	F53H8.2	arr-1	0.00069
9062	C29F7.2	C29F7.2	0.000691
21552	T08G3.6	T08G3.6	0.000697
10439	C45B2.3	C45B2.3	0.000713
12233	T28F3.1	T28F3.1	0.00072
16637	K08A2.2	K08A2.2	0.000722
11549	H10E21.5	H10E21.5	0.000729
17070	T08D2.3	T08D2.3	0.000729
547	F25B4.8	F25B4.8	0.000731
11166	K08D10.3	rnp-3	0.000733
21730	C33D9.3	C33D9.3	0.000739
17735	F29D11.1	lrp-1	0.000742
11963	C14A11.6	C14A11.6	0.000757
6297	F52B5.5	cep-1	0.000757
3966	C17B7.2	C17B7.2	0.000759
3179	C39B10.3	C39B10.3	0.000766
5948	Y48G1BL.1	Y48G1BL.1	0.000768
12636	M03A8.1	dhs-28	0.000776
20259	F56C9.6	F56C9.6	0.000791
16426	F18A1.6	F18A1.6	0.000799
11994	Y87G2A.2	Y87G2A.2	0.0008
10955	C18E3.5	C18E3.5	0.000812
23115	ZK455.7	pgp-3	0.000815
21347	T08G2.3	acdh-10	0.000835
21884	F10G7.10	F10G7.10	0.000842
7351	C04A2.7	dnj-5	0.000868
12029	F42H10.2	F42H10.2	0.000876
586	C56C10.7	C56C10.7	0.000883
2048	F42A6.4	cyp-25A5	0.000884
21906	R11G1.6	R11G1.6	0.000885
14893	W03F11.4	W03F11.4	0.000887
19488	T07C5.1	ugt-50	0.000903
19595	F13A7.4	srv-35	0.000909
10105	Y49E10.15	snr-6	0.000909
20641	W03G1.6	pig-1	0.000912
8334	F18C5.4	F18C5.4	0.000914
21104	Y62H9A.13	Y62H9A.13	0.000914
11634	Y57A10C.6	Y57A10C.6	0.000916
12603	B0244.9	B0244.9	0.000926
8565	T06C12.10	cgt-1	0.000928
11050	Y48B6A.4	eat-2	0.000929
5945	Y37D8A.23	unc-25	0.000951
6997	Y69E1A.5	Y69E1A.5	0.000958
19969	R107.5	R107.5	0.000962
22833	T07G12.8	T07G12.8	0.000962
10149	ZK470.2	ZK470.2	0.000978
12434	K01D12.12	cdr-6	0.000979
7169	F59A6.5	F59A6.5	0.000985
22955	F08G5.6	F08G5.6	0.000999
12224	M01E11.6	klp-15	0.001006
19683	C37C3.6	ppn-1	0.001007
19401	F59B1.2	F59B1.2	0.001012
1480	Y56A3A.13	nft-1	0.001018
425	Y48A6C.4	Y48A6C.4	0.001021
14292	T06E6.10	T06E6.10	0.001024
9295	C37C3.6	ppn-1	0.001029
18644	M03E7.3	M03E7.3	0.001031
17182	F35E12.5	F35E12.5	0.001035
12889	W04G5.1	-	0.001035
9085	W03D8.6	itx-1	0.001039
19935	C06E7.1	C06E7.1	0.00104
18755	R05D11.9	R05D11.9	0.001057
8336	F26A1.4	F26A1.4	0.001058
15161	F56F4.7	-	0.001063
17399	F59D8.2	vit-4	0.001066
17225	K04C1.5	K04C1.5	0.001069
6587	T06E6.12	srh-263	0.001069
14155	H15N14.1	adr-1	0.001076
2581	W09C3.2	W09C3.2	0.001086
19675	Y57G11A.4	Y57G11A.4	0.001094
7807	F31F4.7	ugt-42	0.0011
17529	F20C5.2	klp-11	0.001102
20250	B0336.11	B0336.11	0.001115
3053	ZK867.1	syd-9	0.00112
10183	C05D11.4	let-756	0.001124
20447	H06H21.7	-	0.001125
7483	ZK550.5	ZK550.5	0.001128
4664	C32E8.8	ptr-2	0.001145
10192	ZK637.7	lin-9	0.001147
12365	Y50E8A.5	Y50E8A.5	0.001151
5738	F25B5.2	F25B5.2	0.001163
14474	F26D10.9	atgp-1	0.001163
20572	F46B3.14	F46B3.14	0.001164
20860	C09C7.1	zig-4	0.001165
12687	F08B12.3	slo-2	0.001171
17324	C09G5.2	C09G5.2	0.001177
4149	F15A2.5	efn-3	0.001177
17351	C48B4.1	C48B4.1	0.001186
14947	Y55B1BL.1	Y55B1BL.1	0.001198
439	F53B2.6	ham-1	0.001205
22790	F38B7.5	duo-1	0.001208
4571	T25B9.6	T25B9.6	0.001213
1780	F52F12.4	lsl-1	0.001233
20213	F25D7.4	F25D7.4	0.001234
15151	ZC455.6	ugt-5	0.001237
7269	W02A11.2	W02A11.2	0.001248
1915	T05F1.6	hsr-9	0.001252
22648	C16C8.2	C16C8.2	0.00126
21263	C44C10.2	cyp-29A1	0.001266
8964	M02H5.4	nhr-202	0.001271
21319	R13F6.9	sma-3	0.001278
14369	H24K24.5	fmo-5	0.001279
1257	T21E8.4	T21E8.4	0.001279
3521	T27A3.3	ssp-16	0.001279
16377	B0285.7	mnp-1	0.001283
1982	ZK856.7	ZK856.7	0.001285
12504	ZK177.6	fzy-1	0.001315
14922	Y48B6A.8	ace-3	0.001317
18827	C43F9.8	efn-2	0.001318
14620	C41G7.1	smn-1	0.001325
5029	Y51H7C.8	Y51H7C.8	0.00133
6368	Y47H9B.2	Y47H9B.2	0.001337
13758	F01D4.1	ugt-43	0.001344
22092	F27D4.6	F27D4.6	0.001344
15432	Y54F10AM.11	Y54F10AM.11	0.001348
2209	C27C12.1	C27C12.1	0.00135
3457	K04G2.4	K04G2.4	0.001352
3967	C26D10.5	eff-1	0.001353
7695	C33H5.7	C33H5.7	0.001353
6904	T03D8.1	num-1	0.001355
8762	F38B2.4	F38B2.4	0.001359
8376	ZK353.1	ZK353.1	0.00136
16585	T09A12.4	nhr-66	0.001362
22275	B0495.4	nhx-2	0.001364
9094	B0252.1	B0252.1	0.001376
14366	F33E11.6	F33E11.6	0.001377
17088	ZC64.1	-	0.00139
15921	C28D4.3	gln-6	0.001392
21807	ZK632.1	mcm-6	0.001396
19006	T08D2.3	T08D2.3	0.001401
8304	Y48B6A.13	Y48B6A.13	0.001401
21442	ZC404.3	spe-39	0.001401
5166	C55A6.1	C55A6.1	0.001403
250	K09D9.2	cyp-35A3	0.001409
1063	C18E3.7	ppw-1	0.001413
17372	ZK688.9	ZK688.9	0.001416
2815	R05H5.4	R05H5.4	0.001424
15139	W05F2.2	W05F2.2	0.001424
16387	F56C9.3	F56C9.3	0.001432
3614	C03G6.15	cyp-35A2	0.001439
13263	F40G9.5	F40G9.5	0.001439
7861	F57C7.3	sdn-1	0.001443
16382	C36A4.2	cyp-25A2	0.00145
310	F08A8.1	F08A8.1	0.001454
4817	R08C7.5	R08C7.5	0.001455
15616	T07C4.3	T07C4.3	0.001455
20766	F19B6.4	wht-5	0.001458
22318	ZK899.8	gap-2	0.001462
18246	T08B1.1	T08B1.1	0.001471
12165	F44G3.2	F44G3.2	0.001472
5063	AH10.3	AH10.3	0.001475
2984	C06G4.2	clp-1	0.001477
18934	C10G8.5	ncx-2	0.001481
16068	C25G4.6	C25G4.6	0.001492
12003	F10B5.3	F10B5.3	0.001496
8914	ZK652.10	tag-307	0.001501
16321	C33A11.1	C33A11.1	0.001502
3739	C39D10.5	C39D10.5	0.001502
16991	H22K11.1	asp-3	0.001509
4077	C55C3.1	C55C3.1	0.001515
3019	F49E2.1	F49E2.1	0.001517
14741	Y71G10AR.1	Y71G10AR.1	0.001528
17822	T23F4.2	T23F4.2	0.001531
5749	Y39E4A.2	ttm-1	0.001534
7146	Y73B6BL.23	Y73B6BL.23	0.001534
3726	T02B5.1	T02B5.1	0.001537
9907	C18G1.1	C18G1.1	0.001547
19946	D1044.2	D1044.2	0.001547
19457	C35D6.4	C35D6.4	0.001552
4000	T06E6.2	cyb-3	0.001555
20439	F39C12.2	add-1	0.001557
15872	C27H5.4	C27H5.4	0.001565
13032	C01G5.2	prg-2	0.001571
19240	T04F8.6	T04F8.6	0.001575
2138	C06E4.2	C06E4.2	0.001589
7355	C17D12.1	C17D12.1	0.001598
7818	W10G11.15	clec-129	0.001603
15579	C07E3.1	stip-1	0.001617
2054	F58A3.2	egl-15	0.001627
827	F58D5.5	F58D5.5	0.001632
16143	C50D2.3	C50D2.3	0.001639
6198	F35C5.9	clec-66	0.001641
21555	T28A11.16	T28A11.16	0.001642
4869	C09G4.3	cks-1	0.00165
3809	T04A8.15	T04A8.15	0.001652
11380	F59A7.1	clec-206	0.001653
19503	Y73B3A.10	Y73B3A.10	0.001657
22841	C09E7.7	C09E7.7	0.001663
59	C46H11.4	lfe-2	0.001663
15325	B0024.4	B0024.4	0.00167
12940	F33C8.3	tsp-8	0.00168
2864	R11A8.7	R11A8.7	0.001687
16008	Y62E10A.1	rla-2	0.00169
4184	F30A10.5	stl-1	0.001696
20252	C14B1.8	C14B1.8	0.001712
3336	ZK1098.2	ZK1098.2	0.001718
3798	C26E6.3	C26E6.3	0.001728
17554	T17H7.4	gei-16	0.001729
2333	T14D7.2	oac-46	0.001734
9755	Y50D4B.4	Y50D4B.4	0.001752
6804	Y111B2A.13	Y111B2A.13	0.001758
11642	Y49E10.1	rpt-6	0.001771
13476	C03C10.3	rnr-2	0.001775
22093	Y17G9B.4	Y17G9B.4	0.001782
10978	F53G12.7	col-45	0.001786
11228	C18A3.5	C18A3.5	0.001787
952	Y55F3AM.3	Y55F3AM.3	0.001789
11085	F11E6.7	F11E6.7	0.001799
14844	C25F9.5	C25F9.5	0.001804
8054	F09C3.1	pes-7	0.001806
5877	R06A4.4	imb-2	0.00181
15126	K02G10.4	flp-11	0.001816
3701	F31C3.4	F31C3.4	0.001818
9047	K12F2.1	myo-3	0.001826
3445	C07G1.3	pct-1	0.001827
21651	F41E7.3	F41E7.3	0.001847
10680	F35H10.4	vha-5	0.001856
22654	F23F1.5	F23F1.5	0.001859
21611	Y57G11B.5	Y57G11B.5	0.001868
9340	Y62E10A.14	Y62E10A.14	0.001868
14002	C37C3.2	C37C3.2	0.001876
7333	T19H12.3	T19H12.3	0.00188
7192	F54E7.8	F54E7.8	0.001891
15010	F36A2.3	F36A2.3	0.001896
3507	F58D5.4	ksr-2	0.001898
11057	C28H8.1	C28H8.1	0.0019
3915	T20B3.14	T20B3.14	0.0019
3829	F56B3.10	gst-40	0.001902
15863	Y51F10.2	Y51F10.2	0.001907
19745	C54A12.1	ptr-6	0.001913
12062	B0024.14	crm-1	0.001925
10252	Y57A10A.19	rsr-2	0.001937
4113	F39G3.8	tig-2	0.001945
20226	C01F1.1	C01F1.1	0.00195
7327	F53A2.8	mtm-6	0.00195
14827	C18E3.8	hop-1	0.001956
18400	R12E2.13	R12E2.13	0.001956
18776	C16A11.4	C16A11.4	0.001958
9087	Y47G6A.2	inx-22	0.001968
18932	AC7.2	soc-2	0.001969
14637	F55H2.4	lrg-1	0.00197
6123	Y55F3BR.4	lgc-33	0.001975
11988	T26E3.2	ndx-1	0.001978
1329	M03F4.3	tyra-3	0.001984
9604	C02F5.12	C02F5.12	0.001987
349	C34E7.2	-	0.001988
4388	F49C12.8	rpn-7	0.001991
13176	F22D6.7	-	0.001993
17276	K11D12.3	srr-4	0.001997
2196	T28A11.6	T28A11.6	0.001999
19506	ZC404.3	spe-39	0.002
11251	F58G1.3	F58G1.3	0.002015
9027	Y43E12A.2	Y43E12A.2	0.002023
18321	F37A4.9	bath-41	0.002029
2345	C38C10.2	C38C10.2	0.002033
3985	F46F11.9	F46F11.9	0.002036
16545	B0399.1	B0399.1	0.002039
16361	F26H11.4	F26H11.4	0.002039
5953	ZC204.14	ZC204.14	0.002048
18253	ZK287.1	ZK287.1	0.002049
15218	M04B2.3	gfl-1	0.00205
12949	VF11C1L.1	ppk-3	0.002055
16523	F55G11.4	F55G11.4	0.002056
5842	T23G4.1	tlp-1	0.00206
18961	T07A9.5	eri-1	0.002069
22611	C05E11.1	lnp-1	0.002083
7382	K02F2.1	dpf-3	0.00211
5209	M151.7	M151.7	0.002115
4966	R07E5.15	R07E5.15	0.002116
12499	W06B4.1	W06B4.1	0.002119
6761	ZC455.6	ugt-5	0.00213
13668	F54F2.5	ztf-1	0.002131
3591	C07G1.6	C07G1.6	0.002133
4191	ZK795.2	ZK795.2	0.002136
1590	Y14H12B.1	Y14H12B.1	0.002144
8932	Y46C8AL.2	clec-174	0.002146
8838	R07G3.3	npp-21	0.002174
447	C09D8.1	ptp-3	0.002179
6044	F13H6.4	F13H6.4	0.002186
8608	Y110A7A.19	Y110A7A.19	0.002188
309	E01A2.6	E01A2.6	0.00219
17941	R13.1	-	0.002193
20962	ZK822.3	nhx-9	0.002203
1301	F58E6.5	F58E6.5	0.002205
1405	F11A10.5	F11A10.5	0.002212
8204	K11C4.3	unc-70	0.002213
8335	F25B5.7	psf-1	0.002215
15988	R05H10.1	R05H10.1	0.002224
17857	C28D4.9	nhr-138	0.002228
3909	C18C4.10	klc-2	0.002229
12422	C06B3.3	cyp-35C1	0.00223
15492	F26B1.3	ima-2	0.002236
6896	H06O01.4	H06O01.4	0.002245
21916	Y105C5B.12	Y105C5B.12	0.002246
16905	C25G4.10	C25G4.10	0.002247
11010	R02E12.6	hrg-1	0.002261
5379	C33F10.11	C33F10.11	0.002269
2310	Y23H5A.3	Y23H5A.3	0.002269
19772	F20H11.4	F20H11.4	0.002272
8180	D1046.2	D1046.2	0.002289
20901	B0273.4	unc-5	0.0023
7238	R05F9.1	R05F9.1	0.002302
12191	C06E7.1	C06E7.1	0.002305
16851	M176.4	M176.4	0.002311
1408	F42G8.4	pmk-3	0.002316
18558	Y95B8A.1	nas-30	0.002317
7653	F54D10.5	F54D10.5	0.002318
19201	C50B6.3	C50B6.3	0.002322
2107	C54A12.4	drn-1	0.002333
8497	ZK262.8	ZK262.8	0.002333
3447	C30F8.4	kin-32	0.002345
7458	T19C3.1	T19C3.1	0.002356
15505	Y53F4B.14	Y53F4B.14	0.002356
18294	C50D2.1	C50D2.1	0.002364
19502	Y59E1A.2	rgs-8.2	0.00237
14681	W03G9.2	W03G9.2	0.002376
2102	AH6.12	sra-8	0.002385
1878	Y39E4B.13	Y39E4B.13	0.002387
1395	Y54H5A.3	tag-262	0.002398
11788	E04D5.3	cut-4	0.0024
10434	ZK6.3	scl-27	0.0024
9727	C54D1.6	bar-1	0.002401
17170	C29G2.1	C29G2.1	0.002408
4949	F32A6.4	ags-3	0.002424
1435	Y48B6A.3	xrn-2	0.002428
10255	C06E7.1	C06E7.1	0.002439
19817	F56C11.1	bli-3	0.002441
9764	R11G1.6	R11G1.6	0.002456
7719	F58D5.4	ksr-2	0.002466
5497	EEED8.13	EEED8.13	0.00247
21683	F10E7.4	spon-1	0.002474
801	Y69E1A.2	Y69E1A.2	0.002478
7082	Y73B6BL.2	htp-2	0.002487
11478	Y113G7B.14	Y113G7B.14	0.002511
19492	T26E4.13	srbc-74	0.002522
9953	C29F7.1	C29F7.1	0.002527
10608	R13A1.2	kcc-1	0.002529
21387	C07G1.3	pct-1	0.002531
6902	R07E5.15	R07E5.15	0.002544
19900	C03D6.3	cel-1	0.002549
7867	M02A10.3	sli-1	0.002552
15400	M05D6.4	lact-4	0.002553
20559	C49G7.8	cyp-35A4	0.002563
17271	F41F3.4	col-139	0.002574
9710	F01G4.1	psa-4	0.00258
22129	C33D3.1	elt-2	0.002586
12493	K01C8.3	tdc-1	0.002596
15624	Y113G7B.4	ftr-1	0.002597
11315	R07G3.7	R07G3.7	0.002605
20691	T07D1.4	fox-1	0.002628
7017	F36D3.9	cpr-2	0.00264
20927	F48E8.7	skpt-1	0.002653
16971	F13E9.1	F13E9.1	0.002661
21751	F42A6.7	hrp-1	0.002662
17547	M02D8.4	M02D8.4	0.002662
16300	F53F10.1	F53F10.1	0.002667
17363	T27E9.9	acc-4	0.002678
10664	K02A2.5	K02A2.5	0.002683
2406	ZK669.1	tag-341	0.002687
16853	T07D3.7	alg-2	0.002689
17516	C08C3.1	egl-5	0.002706
3482	C09E7.8	C09E7.8	0.002738
6877	C52A10.2	C52A10.2	0.002754
9336	Y41E3.6	Y41E3.6	0.002762
9242	Y6E2A.9	sfxn-1.3	0.002786
2295	K04C1.3	K04C1.3	0.002794
20230	C50D2.2	C50D2.2	0.002796
7916	D2089.2	D2089.2	0.002811
6686	K02F6.3	K02F6.3	0.002812
3056	C32E12.1	C32E12.1	0.002822
3477	B0240.4	npp-22	0.002833
19529	C27H5.1	pdl-1	0.002839
21366	R144.6	R144.6	0.00284
8029	R01E6.6	glb-20	0.002842
6834	C15C6.2	C15C6.2	0.002843
2948	T01C3.2	T01C3.2	0.002855
11282	ZK678.3	ZK678.3	0.002875
19440	C42D8.8	apl-1	0.002877
18210	Y73B6BL.15	-	0.002881
16878	T12D8.4	T12D8.4	0.002882
2509	B0511.9	cdc-26	0.002885
12204	F10E7.2	F10E7.2	0.002886
20721	F59E12.1	F59E12.1	0.002886
5675	C39D10.7	C39D10.7	0.002887
12238	Y32F6A.4	Y32F6A.4	0.00289
1044	Y39A1A.15	cnt-2	0.00289
12814	C33G8.10	nhr-162	0.0029
10535	T20F5.7	T20F5.7	0.0029
6837	D2030.6	prg-1	0.002907
9332	W06E11.5	tag-266	0.002927
19317	F58B3.3	lys-6	0.002928
6170	R09G11.2	nhr-1	0.002938
17624	Y82E9BR.13	Y82E9BR.13	0.002955
798	Y17G9B.8	Y17G9B.8	0.002964
21271	F59G1.1	cgt-3	0.002971
3462	T22C1.1	T22C1.1	0.002991
6814	B0213.6	nlp-31	0.002993
880	R06B9.5	R06B9.5	0.002999
988	B0336.7	B0336.7	0.003012
13631	C31H1.6	lntl-1	0.003018
4958	F56A6.1	sago-2	0.003027
16079	F25D1.5	F25D1.5	0.003033
2945	F38E1.7	mom-2	0.003035
1707	T01G6.8	nhr-130	0.003038
11928	F30F8.1	F30F8.1	0.003039
4027	F49B2.4	F49B2.4	0.003042
4930	B0414.7	mtk-1	0.003055
22890	Y51H4A.12	set-26	0.003057
6299	T03F1.5	gsp-4	0.003065
5050	F42A9.7	F42A9.7	0.003067
280	F35B3.4	F35B3.4	0.003069
15680	C08C3.2	bath-15	0.003084
2527	F25B5.4	ubq-1	0.003084
2276	W02F12.6	sna-1	0.003096
2983	C01G10.11	unc-76	0.0031
7758	F41C3.2	F41C3.2	0.003105
10274	F35F10.4	F35F10.4	0.003106
1582	T08A9.6	T08A9.6	0.003109
20278	C27B7.8	rap-1	0.003116
10208	T10H4.12	cpr-3	0.003116
1101	T27F7.3	T27F7.3	0.003119
2350	F43C1.4	nhr-20	0.003137
4984	Y68A4A.2	srz-47	0.003139
12408	C32E12.4	C32E12.4	0.003149
23163	F45H7.2	gei-1	0.003159
22104	C35A5.2	ugt-33	0.00316
10095	F58A4.3	hcp-3	0.00317
20373	Y44A6D.2	Y44A6D.2	0.003178
1774	B0213.15	cyp-34A9	0.003191
2342	B0393.6	B0393.6	0.003196
3902	F01D4.2	ugt-44	0.003202
10053	Y18H1A.3	Y18H1A.3	0.003207
209	F49F1.6	F49F1.6	0.003212
8269	F53C11.3	F53C11.3	0.003217
15923	C53B4.5	col-119	0.003221
8318	C01F6.3	cyp-31A1	0.003239
13603	T08A9.3	sng-1	0.003242
17086	Y73C8B.1	Y73C8B.1	0.00326
22371	F23C8.7	F23C8.7	0.003261
4269	T15H9.2	T15H9.2	0.003269
135	Y105C5B.12	Y105C5B.12	0.003275
1068	C40H5.6	C40H5.6	0.003287
6158	C35C5.4	mig-2	0.00329
14244	F28E10.2	F28E10.2	0.003296
19694	K07C11.4	K07C11.4	0.003307
20796	Y53C10A.9	abt-5	0.003307
6217	C38D4.3	mel-28	0.003308
2871	C54C8.7	clec-11	0.003308
3401	C50E10.1	C50E10.1	0.003322
18268	K03C7.1	-	0.003323
15604	F54H12.1	aco-2	0.003329
18622	C33G8.3	C33G8.3	0.003349
20079	F11A5.3	F11A5.3	0.003352
11816	Y82E9BR.10	Y82E9BR.10	0.003376
13913	R08E3.1	R08E3.1	0.003426
10029	C34F6.3	col-179	0.003437
11434	W03G1.2	W03G1.2	0.00344
9789	F36D1.4	F36D1.4	0.003441
502	Y38F1A.8	Y38F1A.8	0.003465
22616	C52B9.4	C52B9.4	0.003468
9299	F01F1.1	F01F1.1	0.003469
11857	F40A3.6	F40A3.6	0.003476
6259	E02H9.5	E02H9.5	0.003485
5673	C17G1.4	C17G1.4	0.0035
9153	H04M03.3	H04M03.3	0.003505
13048	T16H12.6	kel-10	0.003513
9810	T17E9.2	nmt-1	0.003525
21648	K04G2.11	K04G2.11	0.003526
20064	Y55F3AM.14	Y55F3AM.14	0.00354
7091	Y43C5B.3	Y43C5B.3	0.003561
3341	F11A10.6	F11A10.6	0.003563
11681	F48E8.7	skpt-1	0.003571
6798	F11H8.3	col-8	0.003575
17468	W02D7.7	sel-9	0.003586
12267	C03H5.1	clec-10	0.003598
11442	C44E4.3	C44E4.3	0.003598
507	K07E12.1	dig-1	0.0036
8305	ZC190.4	ZC190.4	0.003603
194	F23F12.10	srb-11	0.003604
3670	F41C6.4	F41C6.4	0.00361
18292	C18E9.10	C18E9.10	0.003618
792	C32E8.5	C32E8.5	0.003618
14156	H25K10.4	H25K10.4	0.003636
4666	D2005.4	D2005.4	0.003639
1463	Y95B8A.5	gpa-16	0.003641
17570	ZC404.3	spe-39	0.003647
14842	C02A12.4	lys-7	0.003652
8103	K05B2.2	K05B2.2	0.003666
19499	Y48E1B.2	Y48E1B.2	0.003668
16363	F46C5.2	F46C5.2	0.00367
14326	T25G12.3	T25G12.3	0.003676
14320	H03E18.2	H03E18.2	0.003686
18457	F42A10.2	nfm-1	0.003693
14848	F17A9.6	ceh-49	0.003707
9586	F15D4.4	F15D4.4	0.00371
14630	F33D11.9	F33D11.9	0.003713
8965	R10D12.10	R10D12.10	0.003735
3504	F48G7.8	F48G7.8	0.003738
15689	C04G2.2	C04G2.2	0.003739
7347	Y66D12A.11	Y66D12A.11	0.003746
8239	C06A8.4	skr-17	0.003761
8124	ZC434.8	ZC434.8	0.003762
18773	ZK1151.2	-	0.003762
19696	R31.1	sma-1	0.003767
848	T10H10.2	T10H10.2	0.003794
3792	Y54E2A.12	tbc-20	0.003814
15649	Y23H5A.4	Y23H5A.4	0.003816
22600	R02D5.3	R02D5.3	0.003819
11989	Y18H1A.7	Y18H1A.7	0.003822
18538	Y77E11A.7	Y77E11A.7	0.003823
2285	C34E11.1	rsd-3	0.003824
15940	F07C7.1	-	0.003837
17335	K12D12.5	K12D12.5	0.00384
15696	F36A4.14	nhr-78	0.003849
18713	C01B7.1	ztf-12	0.003852
19394	VZK822L.1	fat-6	0.003852
5250	C29E4.4	npp-15	0.00387
2805	C41D7.2	ptr-3	0.003871
8134	F35C11.5	F35C11.5	0.003881
22160	ZC123.3	ZC123.3	0.003885
10880	C50B6.9	C50B6.9	0.003908
6229	T20H4.2	T20H4.2	0.003908
6714	T19C3.5	T19C3.5	0.003914
10465	Y55D5A.2	Y55D5A.2	0.003915
11579	B0238.13	B0238.13	0.003916
15882	K10B2.3	clec-88	0.003929
9113	Y46G5A.13	Y46G5A.13	0.003954
21816	Y65A5A.1	Y65A5A.1	0.003958
19713	F19C6.2	F19C6.2	0.003962
21423	T06D8.1	T06D8.1	0.00397
5004	Y48B6A.5	Y48B6A.5	0.003972
12011	R12C12.2	ran-5	0.00398
19278	Y46G5A.1	tbc-17	0.003985
18883	K08C9.1	K08C9.1	0.003988
18531	Y45F10A.2	puf-3	0.004013
10169	F52F12.3	mom-4	0.004014
18940	F19B6.1	F19B6.1	0.004019
19787	Y71H2B.7	gpa-17	0.004023
5935	T05H10.5	ufd-2	0.004044
6354	F08F8.9	F08F8.9	0.004045
12242	Y55F3C.6	Y55F3C.6	0.004047
5213	W03D8.3	W03D8.3	0.004053
19876	F52B11.5	F52B11.5	0.004057
16589	T28A11.19	T28A11.19	0.004058
3789	Y38E10A.17	Y38E10A.17	0.004061
7641	ZK270.1	ptr-23	0.004074
17264	C17B7.5	C17B7.5	0.004085
2030	C17B7.2	C17B7.2	0.0041
5925	F57C7.2	nhx-5	0.004102
11502	H04D03.1	H04D03.1	0.004114
4265	K06A1.4	nhr-22	0.00412
1941	F57B10.3	F57B10.3	0.004124
17038	C30G12.6	C30G12.6	0.004132
4884	T01C3.3	T01C3.3	0.004133
3135	C47E8.3	C47E8.3	0.004134
22472	F20C5.3	F20C5.3	0.004161
6241	C27H2.3	-	0.004162
13677	R12E2.10	egg-5	0.004164
5917	F36A2.1	cids-2	0.004172
8743	F29B9.6	ubc-9	0.004182
4172	R08A2.2	R08A2.2	0.004192
21233	T05G5.5	T05G5.5	0.004194
21136	C17E7.12	C17E7.12	0.004209
17544	JC8.6	lin-54	0.004211
2129	F08F8.1	numr-2	0.004214
16325	F14F4.3	mrp-5	0.004214
1942	H26D21.1	hus-1	0.004217
8299	T07F8.4	T07F8.4	0.004218
3905	T11F8.3	rme-2	0.00423
17616	C09E7.1	srxa-5	0.004243
1508	C04G2.8	C04G2.8	0.004245
3344	F42G8.5	F42G8.5	0.004252
21178	T26C11.7	ceh-39	0.004256
1362	F59E12.11	F59E12.11	0.004262
12589	F39B2.10	dnj-12	0.004263
25	Y41C4A.13	Y41C4A.13	0.004287
18851	H38K22.5	gly-6	0.004293
3272	C08H9.7	C08H9.7	0.004303
6919	Y65B4A.4	Y65B4A.4	0.004313
10072	F54D5.2	F54D5.2	0.004318
3126	Y73B6BL.14	Y73B6BL.14	0.004318
16899	R02D3.7	R02D3.7	0.004329
14444	C14B1.5	C14B1.5	0.004331
5930	K08B4.1	lag-1	0.004331
2391	F37H8.4	sfxn-1.2	0.004332
7081	T13A10.1	T13A10.1	0.004343
2353	M01F1.8	M01F1.8	0.004345
13927	Y50C1A.1	Y50C1A.1	0.004356
5212	T10B11.9	-	0.004357
18850	F53A10.2	F53A10.2	0.004358
9945	Y59A8B.13	slr-2	0.00437
9793	F46F5.9	F46F5.9	0.004374
6145	T09E8.2	him-17	0.004382
2011	Y49A3A.1	Y49A3A.1	0.004395
6262	F21C10.3	F21C10.3	0.004397
9143	ZK1010.5	ZK1010.5	0.004414
19234	F47A4.3	rrc-1	0.004415
4825	ZC455.6	ugt-5	0.00442
21405	F36F12.5	clec-207	0.004421
11997	C01G6.7	C01G6.7	0.004431
21078	Y46H3D.7	nhr-238	0.004431
21869	C01B10.6	C01B10.6	0.004432
11042	H12I13.4	fbf-1	0.004433
5885	ZK270.2	frm-1	0.004445
19726	R119.5	R119.5	0.004447
11157	T05G5.3	cdk-1	0.004447
14583	F20G4.2	F20G4.2	0.004457
7367	F21D9.3	F21D9.3	0.004463
8128	C27D9.1	C27D9.1	0.004474
15797	F07A5.3	F07A5.3	0.004494
2529	F33H1.1	daf-19	0.004498
11746	T17E9.2	nmt-1	0.004506
4569	R08C7.6	clec-175	0.00451
13123	T05F1.8	T05F1.8	0.00453
14955	C42D4.8	rpc-1	0.004536
12938	F13D11.4	F13D11.4	0.004539
14239	C28D4.7	C28D4.7	0.004549
17380	F38E11.7	wrt-3	0.004549
3878	H27M09.2	rpb-5	0.00455
3318	F31E3.2	F31E3.2	0.00458
20188	F59A3.1	F59A3.1	0.004581
4540	T05C12.5	dylt-3	0.0046
20218	Y18D10A.8	Y18D10A.8	0.004622
20828	F54D5.7	F54D5.7	0.004629
12714	T09F5.10	T09F5.10	0.004634
6246	F30B5.7	F30B5.7	0.004635
3330	Y45F3A.4	Y45F3A.4	0.004636
641	K03E5.3	cdk-2	0.004637
20374	Y51A2D.11	ttr-26	0.004638
3847	F58A3.1	ldb-1	0.004649
20864	K05G3.3	cah-3	0.00467
11575	M03D4.4	M03D4.4	0.00468
19276	T25D10.5	btb-2	0.004686
3142	F16B4.9	nhr-178	0.004689
14168	T23F1.7	dpf-1	0.004696
5882	W09H1.6	lec-1	0.004712
3123	Y43B11AR.1	Y43B11AR.1	0.004726
6676	C18A3.9	C18A3.9	0.004728
19697	T10C6.7	T10C6.7	0.004736
5450	M88.3	M88.3	0.004742
8038	F47D2.10	srh-194	0.004751
20742	F35G12.9	apc-11	0.004757
8669	K02D7.3	col-101	0.004776
5593	ZC412.1	ZC412.1	0.004782
20455	T02G5.9	krs-1	0.004791
22895	ZC477.9	deb-1	0.004792
3449	C51E3.1	srsx-26	0.004795
5288	C01B10.10	C01B10.10	0.004803
1597	Y73B3A.4	Y73B3A.4	0.004805
7914	C29F5.3	C29F5.3	0.004819
14053	Y25C1A.13	Y25C1A.13	0.004819
5354	C04G2.9	C04G2.9	0.004827
16073	C55C3.6	C55C3.6	0.004838
2101	ZK484.7	ZK484.7	0.004841
11664	F08C6.7	unc-98	0.004855
11648	H06H21.7	-	0.004906
8243	K10B4.6	cwn-1	0.004925
16434	R153.1	pde-4	0.004942
22172	F52H3.2	F52H3.2	0.004954
10524	K02G10.8	dnj-14	0.004968
4427	T07D4.4	ddx-19	0.004986
35	Y66H1A.5	Y66H1A.5	0.004994
16352	Y119C1B.5	Y119C1B.5	0.004998
10211	C33D12.3	twk-26	0.005006
22470	C49C3.8	C49C3.8	0.005019
8211	Y57G11C.6	Y57G11C.6	0.005021
7028	M02H5.3	nhr-201	0.005026
19070	C29E4.12	C29E4.12	0.005027
11252	F59D8.1	vit-3	0.005032
9570	W02A11.3	W02A11.3	0.005032
2038	E01H11.1	pkc-2	0.005039
6132	C37H5.13	C37H5.13	0.005041
5762	F08B4.2	cdh-5	0.005043
18248	T27F2.2	T27F2.2	0.005058
2907	C53H9.1	rpl-27	0.005064
22375	F39C12.3	tsp-14	0.005076
8133	F32A5.6	prx-13	0.005094
6697	B0285.1	B0285.1	0.005095
12492	F49E12.1	F49E12.1	0.005099
13906	F21G4.1	F21G4.1	0.005107
21198	C33C12.8	C33C12.8	0.00511
13429	K09F5.2	vit-1	0.005122
15405	Y38F1A.3	ptr-18	0.005132
18784	F44F4.4	ptr-8	0.005137
8862	F37C12.15	srb-8	0.005149
16576	H11L12.1	H11L12.1	0.005159
15012	K12C11.2	smo-1	0.005162
6148	W02G9.4	W02G9.4	0.005173
3111	F13E9.5	F13E9.5	0.005176
20935	K09C6.7	K09C6.7	0.005182
732	H23N18.3	ugt-8	0.005198
5330	F32B5.4	F32B5.4	0.005201
614	T12F5.2	T12F5.2	0.005201
18228	ZK792.1	ZK792.1	0.005209
14325	T24D8.3	nlp-22	0.005224
11090	H34C03.2	H34C03.2	0.005227
12265	ZC581.6	try-7	0.005231
1815	R160.7	lst-2	0.005235
2473	ZK1193.1	col-19	0.005238
4063	BE0003N10.2	chin-1	0.005244
2271	R10D12.14	R10D12.14	0.005247
3219	Y43C5A.4	Y43C5A.4	0.005248
13167	C37C3.6	ppn-1	0.005255
8811	C39E9.14	dli-1	0.005263
1823	T02G6.5	T02G6.5	0.005271
8752	D1054.3	D1054.3	0.005273
10606	K07H8.10	K07H8.10	0.005278
5049	F38H4.5	F38H4.5	0.005289
20019	F33G12.3	F33G12.3	0.005305
13506	F08G5.1	F08G5.1	0.00531
5204	T07H6.3	col-166	0.00531
236	F13A7.7	F13A7.7	0.005325
207	F29B9.10	F29B9.10	0.00533
14476	F52C12.3	F52C12.3	0.005338
897	F35G12.11	F35G12.11	0.005341
1098	T09E8.1	T09E8.1	0.00535
2511	C06C6.8	C06C6.8	0.005379
8912	Y54F10BM.6	Y54F10BM.6	0.005395
21331	Y69A2AR.30	mdf-2	0.005405
7648	D2085.5	D2085.5	0.005411
13206	Y17G7B.2	ash-2	0.005422
13558	K02F2.5	K02F2.5	0.005427
2084	ZK520.4	cul-2	0.005447
12220	H24K24.3	H24K24.3	0.00545
20118	C26B9.2	C26B9.2	0.005454
17354	F26A1.2	fkh-5	0.005458
6923	ZK1127.9	ZK1127.9	0.005459
15810	C13C4.5	C13C4.5	0.005466
7657	T02G5.4	T02G5.4	0.005472
8160	F59B2.3	F59B2.3	0.005479
11632	T05A6.1	cki-1	0.005492
20420	C06C3.1	mel-11	0.005503
17329	F14E5.5	lips-10	0.005503
3612	ZK616.8	ZK616.8	0.005505
6163	F40F4.7	F40F4.7	0.005509
533	F40E10.3	csq-1	0.005512
15116	F38A5.2	F38A5.2	0.005524
16942	B0207.4	air-2	0.005528
11737	K07F5.13	npp-1	0.005529
6366	W02D3.11	hrpf-1	0.005529
1833	ZK265.2	col-63	0.005539
50	F52D10.3	ftt-2	0.005561
15716	C24B9.6	srt-27	0.005582
3439	F58H12.1	kin-29	0.005621
10767	H02I12.8	cyp-31A2	0.005622
8178	C31H1.8	C31H1.8	0.005641
20177	H27A22.1	H27A22.1	0.005646
13931	ZC328.3	ZC328.3	0.005649
13479	C46F11.3	C46F11.3	0.005652
17064	K09H9.7	K09H9.7	0.005653
16021	F41E7.8	cnc-8	0.005657
12919	K12G11.1	sulp-4	0.005657
9769	C02C6.1	dyn-1	0.00566
1552	C38C10.4	gpr-2	0.005667
371	T23G11.3	gld-1	0.005673
15450	T12E12.3	T12E12.3	0.00569
4455	C42C1.4	C42C1.4	0.005699
18440	C24A3.2	C24A3.2	0.0057
7357	C29A12.3	lig-1	0.005711
16469	F10E7.5	F10E7.5	0.005716
11819	C33D9.8	C33D9.8	0.005717
1548	C18A3.4	C18A3.4	0.005725
13440	T05E8.3	T05E8.3	0.005737
2772	K04G2.2	K04G2.2	0.005746
10620	F36D4.3	hum-2	0.005756
16779	C24G6.1	syp-2	0.005774
23122	W02D9.7	W02D9.7	0.005774
20619	Y7A5A.2	Y7A5A.2	0.005783
14421	C44B7.12	C44B7.12	0.005784
11167	W03D2.4	pcn-1	0.005794
18316	C14B1.7	C14B1.7	0.005807
6825	F22F1.1	hil-3	0.00581
9020	C25A1.9	rsa-1	0.005812
18328	R107.8	lin-12	0.005822
19747	F10B5.8	F10B5.8	0.005832
18548	F41D3.1	nhr-82	0.00584
15748	T28H10.2	T28H10.2	0.005843
1818	T25B6.7	snf-12	0.005865
252	R05D8.9	R05D8.9	0.005886
9129	K02F3.6	ceeh-1	0.005897
6254	AC8.5	AC8.5	0.005908
4711	F35C8.6	pfn-2	0.00592
2012	Y52B11A.4	Y52B11A.4	0.00593
17553	T16G1.7	T16G1.7	0.005932
5943	Y105C5B.13	skr-10	0.00594
7877	W03B1.9	W03B1.9	0.005945
5030	Y54G11A.1	Y54G11A.1	0.005966
2214	F16F9.4	F16F9.4	0.005974
19255	Y95B8A.2	Y95B8A.2	0.005979
2039	F10G7.9	F10G7.9	0.00599
8636	C14B1.2	C14B1.2	0.006007
7125	C25F6.2	dlg-1	0.006007
11276	Y62E10A.14	Y62E10A.14	0.006012
4892	M02D8.4	M02D8.4	0.006016
8825	F44C4.4	gon-14	0.006021
9778	C36B1.8	C36B1.8	0.006028
805	C04E6.5	C04E6.5	0.00603
11270	Y17G7B.2	ash-2	0.006047
19860	R06F6.11	tag-209	0.006071
129	T13H5.5	T13H5.5	0.006083
925	JC8.13	tag-115	0.006092
1583	T17H7.4	gei-16	0.006109
16780	C26E1.3	C26E1.3	0.006113
12862	F08G12.5	F08G12.5	0.006126
12726	Y54E10A.9	vbh-1	0.006134
10397	D2063.1	D2063.1	0.006136
7805	F10C1.2	ifb-1	0.006142
21650	F22A3.1	ets-4	0.006155
6754	R13A5.1	cup-5	0.00617
18233	D2023.1	D2023.1	0.006182
11209	Y56A3A.29	ung-1	0.006186
10855	F15B10.1	F15B10.1	0.006187
22589	C54F6.6	C54F6.6	0.006188
3582	C24A1.1	flp-24	0.00619
2093	K09H9.5	K09H9.5	0.006203
9103	F42A8.3	F42A8.3	0.006228
8142	T21B10.5	set-17	0.006229
14083	C34F6.2	col-178	0.00623
9325	T07F10.2	-	0.006238
13987	C53B4.4	C53B4.4	0.006242
22439	F28C6.2	F28C6.2	0.006246
3412	F56C9.11	F56C9.11	0.006252
1868	F45H7.4	prk-2	0.006288
19448	B0238.3	srt-68	0.006293
7484	ZK792.3	inx-9	0.006306
19821	T02E1.3	gla-3	0.006311
8954	F36G9.14	fbxa-99	0.006312
11032	C15F1.5	C15F1.5	0.006316
2265	F35E8.12	nhr-108	0.006336
22087	C32E8.3	C32E8.3	0.006338
5246	B0244.8	egg-1	0.006342
18352	T01G1.1	klp-12	0.006351
602	F56F11.4	F56F11.4	0.006356
21226	F26A1.9	F26A1.9	0.006363
10688	D1054.10	D1054.10	0.00637
11770	F28H1.5	F28H1.5	0.006371
12892	C25A1.11	aha-1	0.006377
5172	F55A3.5	F55A3.5	0.006377
7840	C27H5.2	C27H5.2	0.006391
10329	ZC581.2	ZC581.2	0.006394
8794	F14H12.4	cst-1	0.006407
15774	R04B3.3	R04B3.3	0.006409
19792	C05C12.5	C05C12.5	0.006413
1013	Y39B6A.36	Y39B6A.36	0.006416
10328	Y53C10A.6	Y53C10A.6	0.006425
622	Y25C1A.7	Y25C1A.7	0.006448
17699	C54D1.2	clec-86	0.006449
2338	Y51H7C.7	Y51H7C.7	0.00645
18552	T09B4.3	T09B4.3	0.006467
12518	K11D9.3	K11D9.3	0.006473
6576	H02F09.1	-	0.006484
19665	C01G8.1	C01G8.1	0.006485
22872	K10D6.2	K10D6.2	0.006492
3018	F44E2.7	F44E2.7	0.006507
12120	C08C3.3	mab-5	0.006525
2536	F52H3.6	F52H3.6	0.006527
548	F26F4.9	F26F4.9	0.006562
20861	F14B8.6	F14B8.6	0.006576
19554	F37C12.10	F37C12.10	0.006579
5475	C10H11.3	ugt-25	0.006582
5396	T01D1.2	etr-1	0.006607
14876	K07A12.4	K07A12.4	0.00661
10004	C39F7.2	C39F7.2	0.006641
14044	T12F5.4	lin-59	0.006646
18579	Y110A2AL.12	Y110A2AL.12	0.006646
13682	T17E9.2	nmt-1	0.006648
13602	F55F3.1	aakb-1	0.00669
11964	C15C7.2	klp-8	0.006714
6689	T10B9.3	cyp-13A6	0.00673
15613	R12E2.10	egg-5	0.006738
17294	F09E10.1	F09E10.1	0.006739
5956	ZK520.4	cul-2	0.006767
6679	F02E11.1	wht-4	0.006776
3124	Y45F10D.11	lact-9	0.006776
19484	M04C9.6	-	0.006782
1505	T22B7.1	egl-13	0.006795
19763	ZK669.5	ZK669.5	0.006795
8860	ZK1251.5	ZK1251.5	0.006804
7105	F26F12.1	col-140	0.006807
8603	Y47H9C.11	fbxa-217	0.006827
15506	Y59C2A.1	Y59C2A.1	0.006829
3889	Y51H1A.4	ing-3	0.006855
6648	K08C9.4	col-65	0.006862
15036	F21D5.6	F21D5.6	0.006869
6121	Y37E11AL.2	Y37E11AL.2	0.006872
18965	B0273.2	puf-7	0.006878
7603	Y43F8C.14	ani-3	0.006878
4685	F31F7.2	F31F7.2	0.006886
10071	F53G2.6	tsr-1	0.006895
14696	F29A7.8	F29A7.8	0.006897
1993	C25B8.1	kqt-1	0.006921
5562	F14H3.4	F14H3.4	0.006926
9723	T21H3.1	T21H3.1	0.006947
12487	F07A11.3	npp-5	0.006954
21509	T04B2.4	srv-12	0.006957
1041	T24H7.5	tat-4	0.006966
492	T05F1.10	dhs-4	0.006981
18817	Y43F4B.7	Y43F4B.7	0.006994
1298	F28F8.6	atx-3	0.006998
22811	F17E5.1	lin-2	0.007013
12390	T25G12.2	T25G12.2	0.007026
3830	F58B3.7	F58B3.7	0.00704
22194	F42A10.3	F42A10.3	0.007044
20228	C18E9.11	ooc-5	0.007048
21877	C33H5.3	-	0.007054
10507	Y58G8A.4	Y58G8A.4	0.007056
15095	C04A2.7	dnj-5	0.007074
20423	C23G10.4	rpn-2	0.007089
17843	T02C12.2	T02C12.2	0.007092
5148	C25A1.6	C25A1.6	0.007097
14160	M01E11.6	klp-15	0.007097
6986	F42A9.8	F42A9.8	0.007111
22309	Y44A6D.3	Y44A6D.3	0.007173
20695	C06A1.4	C06A1.4	0.007183
15514	Y49E10.3	pph-4.2	0.007207
8009	Y59A8B.12	Y59A8B.12	0.007208
1158	Y54E2A.8	Y54E2A.8	0.007211
5249	C28A5.1	C28A5.1	0.007214
14050	F31E8.2	snt-1	0.007218
12777	C35D10.13	C35D10.13	0.00723
9334	Y17G7B.18	Y17G7B.18	0.007231
5597	C11E4.7	C11E4.7	0.007237
21517	ZC416.4	kgb-2	0.007275
5663	T15B7.3	col-143	0.007278
10600	C49C3.13	clec-198	0.007295
1655	C07G1.1	try-2	0.0073
13174	F14D2.1	bath-27	0.007309
18239	F53C11.8	swan-1	0.007335
8955	F44C8.9	nhr-184	0.007339
16475	B0280.5	cpg-2	0.00734
2111	F35C5.7	clec-64	0.007346
21897	F56E3.3	klp-4	0.007384
6389	C33F10.10	-	0.007391
3228	C25D7.6	mcm-3	0.007396
21649	F19H6.1	nekl-3	0.007406
17772	C15H9.5	C15H9.5	0.007426
14180	Y71G10AL.1	Y71G10AL.1	0.007442
6387	C24D10.2	C24D10.2	0.007444
15948	K11E8.1	unc-43	0.007447
9615	R01H10.8	cnk-1	0.007456
13628	Y54E10A.4	fog-1	0.007483
19586	C12D8.12	str-182	0.007489
649	Y95B8A.4	Y95B8A.4	0.007502
22693	Y111B2A.17	elpc-2	0.00753
3489	C47A4.5	C47A4.5	0.007531
13212	Y62E10A.15	cyp-31A5	0.007549
5376	K02B9.4	elt-3	0.007557
4826	ZK1127.7	cin-4	0.007574
21716	T04A8.13	T04A8.13	0.007576
4496	Y47D7A.1	skr-7	0.007611
18317	C34E10.8	C34E10.8	0.007616
17934	Y39E4B.8	zig-8	0.007616
1581	T07D4.4	ddx-19	0.007623
16646	Y57A10A.1	Y57A10A.1	0.007646
7903	T20F5.5	T20F5.5	0.00765
13940	F11G11.11	col-20	0.007651
17274	F58B4.5	F58B4.5	0.007652
6424	T23E7.2	T23E7.2	0.007666
3087	R52.6	R52.6	0.007688
4785	ZC155.4	ZC155.4	0.007709
6951	F27E5.3	F27E5.3	0.007732
4004	T25B9.5	T25B9.5	0.007744
15282	F01E11.4	tsp-16	0.007749
14976	F32A7.5	F32A7.5	0.007749
23191	M7.2	klc-1	0.00776
19152	C37E2.2	C37E2.2	0.007761
14570	F38G1.1	che-2	0.007783
15838	C37E2.1	C37E2.1	0.007797
22941	C23G10.5	C23G10.5	0.007822
4239	W10D9.2	W10D9.2	0.007831
11055	C05D2.4	bas-1	0.007832
15267	Y22F5A.1	nhr-232	0.007843
7858	F47D12.7	F47D12.7	0.007871
11595	T07D4.4	ddx-19	0.007876
4774	K10D2.3	cid-1	0.007877
10469	B0041.5	B0041.5	0.007883
16955	F45H10.4	drr-1	0.007885
11515	C07D10.1	C07D10.1	0.007898
21113	T25C12.2	spp-9	0.007918
16848	F44F4.2	egg-3	0.007964
17557	W03D8.10	W03D8.10	0.007974
17965	C18G1.4	pgl-3	0.007995
16801	ZC302.2	ZC302.2	0.007997
12379	F27D9.2	F27D9.2	0.008011
4242	E03A3.3	his-69	0.008016
923	F45E4.9	hmg-5	0.008022
12752	B0491.1	B0491.1	0.008031
12202	D1022.7	aka-1	0.008036
19426	F52E1.10	vha-18	0.008042
883	W03C9.7	mex-1	0.00806
13925	Y18H1A.8	Y18H1A.8	0.00806
4880	D1014.8	spr-1	0.008081
3608	Y41D4B.22	-	0.008086
2382	AC7.2	soc-2	0.008088
5074	D1014.2	D1014.2	0.00809
20664	R02D5.1	R02D5.1	0.008094
758	C24H10.2	C24H10.2	0.008099
10627	T19E7.2	skn-1	0.008113
12197	C33F10.12	C33F10.12	0.008119
11702	Y54F10AL.2	smg-6	0.008126
13087	ZK673.11	ZK673.11	0.008127
3972	C45G9.10	C45G9.10	0.008141
2668	H23N18.4	H23N18.4	0.008159
14877	F47G3.1	F47G3.1	0.00816
23132	C09G5.5	col-80	0.008162
6718	Y47D3B.9	bed-2	0.008173
2300	T21B6.1	dgn-1	0.008185
20643	Y45F10B.10	qui-1	0.00819
7859	F54A5.3	shc-1	0.008199
19137	W02H5.1	W02H5.1	0.008206
7942	Y37B11A.1	cutl-23	0.008211
7872	T07A9.12	T07A9.12	0.008222
22094	Y37A1B.11	egl-23	0.008222
633	T23B7.1	nspd-4	0.008232
12507	C07H6.3	C07H6.3	0.008253
12694	F33D11.9	F33D11.9	0.008277
4251	ZC247.2	ZC247.2	0.008291
8294	F46F6.1	rme-4	0.008294
18225	F43G9.2	F43G9.2	0.008303
8714	C01A2.7	nlp-38	0.008311
11536	Y54G11A.3	Y54G11A.3	0.008317
20959	ZC477.9	deb-1	0.008329
13207	Y41C4A.12	Y41C4A.12	0.008337
13957	B0361.9	B0361.9	0.008344
2394	F56D1.4	clr-1	0.008367
11182	F16H9.1	rgs-2	0.008372
13413	Y102A5C.1	fbxa-206	0.008376
16816	H13N06.6	tbh-1	0.00838
14930	C29F9.5	C29F9.5	0.008396
259	T27B7.6	nhr-228	0.008418
12598	F13D12.7	gpb-1	0.008421
8421	C50C3.1	C50C3.1	0.008428
5010	C17A2.6	C17A2.6	0.008463
14427	F45H10.1	alh-7	0.008476
1969	T11B7.5	T11B7.5	0.008492
15178	F07F6.5	dct-5	0.008512
203	C33A12.14	sru-1	0.008517
12387	T01H10.5	lgc-16	0.008521
6737	T22D1.10	ruvb-2	0.008522
15691	C33H5.13	C33H5.13	0.008547
9661	W03D8.9	W03D8.9	0.008555
15906	R01H2.3	egg-2	0.008563
17060	F59E12.4	npl-4.1	0.008565
9804	M03D4.1	zen-4	0.008574
22625	M163.2	ztf-14	0.008595
12405	B0205.1	B0205.1	0.008603
4307	C50F7.10	C50F7.10	0.008628
16494	B0507.2	B0507.2	0.008641
8737	T20G5.11	rde-4	0.008647
5652	F13H6.5	F13H6.5	0.008665
4736	Y110A7A.16	elpc-1	0.008696
21861	F25B5.7	psf-1	0.008716
11044	R03C1.2	-	0.008719
10288	M01E11.6	klp-15	0.008774
11676	C49H3.6	C49H3.6	0.008792
21805	Y37D8A.16	Y37D8A.16	0.008802
10177	F19B10.2	F19B10.2	0.00881
6542	K07C6.4	cyp-35B1	0.008823
1775	C13F10.7	C13F10.7	0.008825
6294	C16C2.2	eat-16	0.008831
2788	F58G1.1	F58G1.1	0.008834
23169	T05G5.7	rmd-1	0.00884
6849	T25F10.2	dbl-1	0.008842
1598	Y73B6BL.5	seu-1	0.008862
10921	C15H9.10	-	0.008876
14225	Y57A10B.7	Y57A10B.7	0.008877
5165	C52E4.7	C52E4.7	0.008889
2699	F23D12.1	F23D12.1	0.008895
7234	F52D2.4	gei-12	0.008907
16301	F32D1.7	F32D1.7	0.008913
12614	C28C12.12	C28C12.12	0.008945
20282	F27C8.1	aat-1	0.008958
5225	C33F10.8	C33F10.8	0.00896
2486	F46B6.5	F46B6.5	0.008968
9788	F28H6.1	akt-2	0.008972
5137	Y59H11AR.1	-	0.008988
16479	H38K22.5	gly-6	0.008992
15817	F36D3.4	F36D3.4	0.008999
4310	F30B5.4	F30B5.4	0.009022
17933	Y37D8A.13	unc-71	0.009044
6833	C12D5.3	C12D5.3	0.009069
4164	ZK899.1	ZK899.1	0.009092
12061	W02A2.7	mex-5	0.009096
4526	C18H9.6	C18H9.6	0.009123
5653	F25B4.5	F25B4.5	0.009123
892	C09F5.1	C09F5.1	0.009125
1015	C11G6.4	nhr-28	0.009134
19314	F11A10.1	lex-1	0.009134
817	H12D21.10	H12D21.10	0.009138
8655	Y66D12A.5	Y66D12A.5	0.009156
4068	R148.4	R148.4	0.009157
12451	C54D1.1	pgp-10	0.009164
21249	F01G10.10	F01G10.10	0.009165
1317	C25B8.6	nhr-120	0.009179
3842	F08F1.1	kin-9	0.009204
6395	F09E5.10	F09E5.10	0.009223
5422	C30A5.4	C30A5.4	0.009227
2324	F10E7.9	F10E7.9	0.009244
5069	C31A11.4	srbc-82	0.009262
11013	T28B4.4	T28B4.4	0.009265
1816	T02C5.2	-	0.009284
2943	C52E4.4	rpt-1	0.009307
5684	F57C7.3	sdn-1	0.009335
5857	F47B7.1	F47B7.1	0.009346
12085	ZK520.4	cul-2	0.00935
16844	EGAP2.1	EGAP2.1	0.009361
9791	F41H10.3	F41H10.3	0.00938
5952	Y73B3A.16	Y73B3A.16	0.009381
2352	F59A2.4	F59A2.4	0.009385
10518	F16B12.6	F16B12.6	0.009417
11780	Y54E10BL.3	Y54E10BL.3	0.009428
13245	F40F8.9	lsm-1	0.009429
9099	E01G4.4	pqn-27	0.009436
20221	Y71F9AR.1	bam-2	0.009441
23217	Y71F9AL.18	pme-1	0.009457
9307	F36H5.2	math-27	0.009458
13569	Y53C12B.3	nos-3	0.00947
6835	C36B1.1	cle-1	0.009484
2910	F43G9.9	cpn-1	0.009494
2860	F49F1.1	F49F1.1	0.009504
10731	F55B12.3	sel-10	0.009504
1486	K07H8.2	K07H8.2	0.009506
14617	C32B5.9	fbxc-7	0.009523
16405	C24F3.6	col-124	0.009526
5940	T25B9.5	T25B9.5	0.009561
800	Y54G2A.15	Y54G2A.15	0.009611
625	Y54E5B.3	let-49	0.009612
15429	Y39E4B.5	Y39E4B.5	0.00962
1880	Y53G8B.4	Y53G8B.4	0.009624
7397	Y116A8C.37	Y116A8C.37	0.009641
9589	F54D10.7	F54D10.7	0.009646
18772	Y106G6G.1	Y106G6G.1	0.009681
3531	Y59E9AL.3	Y59E9AL.3	0.009682
1825	T27F6.4	T27F6.4	0.009691
9523	F10G2.1	F10G2.1	0.009692
13690	Y39A3CL.4	Y39A3CL.4	0.009706
553	M01A8.2	M01A8.2	0.009708
11003	F29G6.3	F29G6.3	0.009728
13369	T21E8.2	pgp-7	0.009736
6187	ZC247.3	lin-11	0.009737
18275	F48G7.5	F48G7.5	0.009745
5503	F52C6.11	bath-2	0.009753
13590	C31B8.8	C31B8.8	0.009765
7140	R06A10.4	R06A10.4	0.009778
14074	C15C8.3	C15C8.3	0.009786
13914	R12H7.2	asp-4	0.009788
5445	K01D12.15	K01D12.15	0.009804
11712	C28D4.5	C28D4.5	0.009807
7110	F59B1.8	F59B1.8	0.009817
11808	C07A9.10	C07A9.10	0.009826
17322	ZK909.4	ces-2	0.009849
10739	C05D10.4	C05D10.4	0.009855
702	Y37E11AL.1	Y37E11AL.1	0.009859
8745	K08F4.11	gst-3	0.009874
48	E03G2.3	mec-5	0.009881
5275	C42C1.8	C42C1.8	0.009886
2558	Y25C1A.7	Y25C1A.7	0.009897
1944	T24D1.2	T24D1.2	0.009901
17775	E01G6.3	E01G6.3	0.009902
19732	T27C10.5	-	0.009917
13637	Y49E10.23	Y49E10.23	0.00992
22271	R06C7.3	dhp-1	0.009921
3981	F36A2.1	cids-2	0.009925
11669	Y43C5A.1	nspd-7	0.009928
7049	C15C7.4	C15C7.4	0.009936
15457	F08B1.1	vhp-1	0.009938
14017	Y38B5A.1	-	0.009942
7121	ZC116.2	cyc-2.2	0.009972
7400	Y41E3.5	Y41E3.5	0.009981
21163	C42D8.1	C42D8.1	0.009985

## Sheet: CPF+DZN_24C
Array Index	Sequence name	Gene name	p-value
10498	K01D12.11	cdr-4	3e-06
18788	R03D7.6	gst-5	4e-06
9062	C29F7.2	C29F7.2	5e-06
6877	C52A10.2	C52A10.2	5e-06
12804	Y46C8AL.4	clec-71	7e-06
16079	F25D1.5	F25D1.5	9e-06
11817	C04G2.1	ttr-39	1e-05
5429	F13B9.1	F13B9.1	1.1e-05
6731	F49C12.7	F49C12.7	1.1e-05
16523	F55G11.4	F55G11.4	1.1e-05
11380	F59A7.1	clec-206	1.1e-05
21266	F10D2.11	ugt-41	1.2e-05
12434	K01D12.12	cdr-6	1.2e-05
11003	F29G6.3	F29G6.3	1.5e-05
11660	W01A11.4	lec-10	1.5e-05
14842	C02A12.4	lys-7	1.6e-05
11472	T19B10.1	cyp-29A2	1.6e-05
12928	Y51A2D.17	nhr-70	1.7e-05
17863	F55B11.2	F55B11.2	2e-05
9640	M18.3	M18.3	2e-05
17824	Y38A8.3	ulp-2	2.2e-05
9047	K12F2.1	myo-3	2.4e-05
2342	B0393.6	B0393.6	2.5e-05
10572	C14B1.3	C14B1.3	2.6e-05
8083	W01A11.1	W01A11.1	2.6e-05
1774	B0213.15	cyp-34A9	2.7e-05
3469	C44E4.1	C44E4.1	2.7e-05
21198	C33C12.8	C33C12.8	3e-05
14730	F42C5.5	F42C5.5	3e-05
11010	R02E12.6	hrg-1	3.1e-05
20559	C49G7.8	cyp-35A4	3.2e-05
4283	F10E9.11	F10E9.11	3.3e-05
9702	F53A3.1	F53A3.1	3.4e-05
4743	F01D5.9	cyp-37A1	3.5e-05
7570	C43E11.12	C43E11.12	3.6e-05
4184	F30A10.5	stl-1	3.6e-05
8329	C55C2.5	aat-5	3.7e-05
22660	R05F9.6	R05F9.6	3.9e-05
14224	Y38F1A.9	oig-2	4.2e-05
14836	Y46C8AL.5	clec-72	4.2e-05
22502	F18E3.2	srw-67	4.3e-05
3614	C03G6.15	cyp-35A2	4.7e-05
9204	K11D2.2	asah-1	5e-05
17519	C27A7.5	C27A7.5	5.1e-05
9220	F56F3.2	ndg-4	5.2e-05
3042	Y19D10A.9	clec-209	5.5e-05
201	C02B10.2	C02B10.2	5.7e-05
10789	Y53C12B.3	nos-3	5.7e-05
22772	F58A4.10	ubc-7	5.8e-05
9221	T05D4.1	T05D4.1	5.8e-05
982	F11G11.3	gst-6	5.9e-05
11152	ZK1248.16	lec-5	6.1e-05
10000	ZK896.7	clec-186	6.1e-05
8436	F27C8.4	spp-18	6.4e-05
11801	T28D9.3	T28D9.3	6.8e-05
18473	F09F7.4	F09F7.4	6.9e-05
18166	T16G1.6	T16G1.6	7.2e-05
20186	Y39B6A.35	tgt-2	7.4e-05
18060	C49A1.10	C49A1.10	7.6e-05
22955	F08G5.6	F08G5.6	7.9e-05
20958	Y73C8B.1	Y73C8B.1	8.1e-05
22814	F40F9.2	tag-120	8.6e-05
20356	ZC155.1	nex-1	8.8e-05
6542	K07C6.4	cyp-35B1	9e-05
21655	K07E3.8	vem-1	9e-05
2391	F37H8.4	sfxn-1.2	9.2e-05
2306	C56C10.6	C56C10.6	9.7e-05
7372	F37C4.4	F37C4.4	9.7e-05
12486	C47G2.4	C47G2.4	9.8e-05
8142	T21B10.5	set-17	9.8e-05
8577	C31E10.7	C31E10.7	9.9e-05
1942	H26D21.1	hus-1	0.0001
12175	Y45F10B.13	Y45F10B.13	0.000101
3006	C53B4.7	bre-1	0.000102
13863	F28H1.1	F28H1.1	0.000102
5882	W09H1.6	lec-1	0.000102
21795	M28.6	lact-3	0.000105
19909	F45E4.2	plp-1	0.000107
9544	C03H12.1	C03H12.1	0.000109
12616	F36H1.1	fkb-1	0.00011
4327	F38B2.1	ifa-1	0.000111
12938	F13D11.4	F13D11.4	0.000112
20702	W05B5.1	W05B5.1	0.000112
9049	T04C12.4	act-3	0.000113
5475	C10H11.3	ugt-25	0.000115
5700	Y39G10AR.11	Y39G10AR.11	0.000117
18398	F47G4.7	smd-1	0.000123
15445	F56D5.6	F56D5.6	0.000123
8168	Y39A3CL.1	Y39A3CL.1	0.000124
7286	T12D8.5	T12D8.5	0.000126
5599	C33E10.2	fbxa-120	0.00013
21966	T25D3.4	T25D3.4	0.000132
16382	C36A4.2	cyp-25A2	0.000133
20372	T04C12.6	act-1	0.000134
10149	ZK470.2	ZK470.2	0.000137
13215	ZC455.6	ugt-5	0.00014
9693	F35C5.6	clec-63	0.000141
20380	M60.2	M60.2	0.000142
15109	F13G11.1	dmd-6	0.000144
18538	Y77E11A.7	Y77E11A.7	0.000144
4526	C18H9.6	C18H9.6	0.00015
16503	C15H9.6	hsp-3	0.000153
10605	K02D7.4	dsc-4	0.000154
15635	ZK470.2	ZK470.2	0.000155
22422	K03E5.2	K03E5.2	0.000157
2553	T28C6.6	col-3	0.000159
4825	ZC455.6	ugt-5	0.00016
10396	C50H11.15	cyp-33C9	0.000162
12318	Y37E11AR.2	siah-1	0.000163
21737	K08E7.9	pgp-1	0.000165
19310	C08F11.8	ugt-22	0.000166
21805	Y37D8A.16	Y37D8A.16	0.000168
23182	C08F11.11	C08F11.11	0.000169
6689	T10B9.3	cyp-13A6	0.000174
15680	C08C3.2	bath-15	0.000175
12315	T26C12.3	T26C12.3	0.000176
4210	T10H9.2	scd-2	0.000177
11180	C05G5.4	C05G5.4	0.000178
3752	T02C5.3	igcm-3	0.000179
11579	B0238.13	B0238.13	0.00018
17399	F59D8.2	vit-4	0.000183
20665	T04H1.9	tbb-6	0.000187
12911	F15E11.12	F15E11.12	0.000188
8361	T28D9.2	rsp-5	0.000191
21647	E02H4.3	tag-172	0.000197
20175	F55A12.4	dhs-2	0.000199
4191	ZK795.2	ZK795.2	0.00021
22215	C49C3.4	C49C3.4	0.000211
16985	W06D12.3	fat-5	0.000214
23113	T25B6.2	T25B6.2	0.000218
15151	ZC455.6	ugt-5	0.00022
9717	C24B9.3	C24B9.3	0.000221
14164	T05B4.9	T05B4.9	0.000225
14018	Y39E4A.2	ttm-1	0.000225
17699	C54D1.2	clec-86	0.000226
386	C56C10.1	vps-33.2	0.000228
9395	Y39A3CL.3	Y39A3CL.3	0.000228
222	ZC477.10	ZC477.10	0.000228
8144	Y17G7B.12	Y17G7B.12	0.000229
9723	T21H3.1	T21H3.1	0.000232
16317	ZK228.4	ZK228.4	0.000235
13170	C49H3.6	C49H3.6	0.000238
5698	W01A8.2	W01A8.2	0.00024
17673	K09D9.1	K09D9.1	0.000242
3716	F13H6.3	F13H6.3	0.000244
11485	F08C6.6	apy-1	0.000245
8953	F36D4.1	F36D4.1	0.000245
22460	K06H7.8	K06H7.8	0.000246
14361	D1086.3	D1086.3	0.000249
2053	F57B9.8	F57B9.8	0.000249
6199	F53C3.12	bcmo-2	0.000251
2078	Y57G11C.14	Y57G11C.14	0.000254
4098	C10G8.7	ceh-33	0.000255
5651	F10D2.6	ugt-37	0.000255
12046	ZK520.2	sid-2	0.000257
22860	F38C2.1	F38C2.1	0.000259
4502	Y9C2UA.1	Y9C2UA.1	0.000263
8932	Y46C8AL.2	clec-174	0.000267
20441	F44E2.2	retr-1	0.000272
20171	F19F10.12	F19F10.12	0.000274
13600	F08F1.8	tth-1	0.000276
16088	F53C3.13	F53C3.13	0.000276
20536	F19C7.6	F19C7.6	0.000282
1017	F20D1.3	F20D1.3	0.000283
21666	T02E1.5	dhs-3	0.000285
16265	F07C4.2	clec-45	0.000291
13157	B0252.4	cyn-10	0.0003
17518	C17B7.9	C17B7.9	0.0003
20935	K09C6.7	K09C6.7	0.0003
10198	T05E11.5	imp-2	0.0003
3880	T25G3.3	T25G3.3	0.000301
15457	F08B1.1	vhp-1	0.000307
6713	T16H12.1	T16H12.1	0.000307
9962	F52H2.3	F52H2.3	0.000308
4190	Y77E11A.6	Y77E11A.6	0.000308
23088	T19H12.1	ugt-9	0.000311
18430	C01G10.8	C01G10.8	0.000313
16300	F53F10.1	F53F10.1	0.00032
3941	R06A4.2	R06A4.2	0.000321
1293	C52A10.1	C52A10.1	0.000322
11959	Y73C8B.3	Y73C8B.3	0.000322
19142	Y46H3D.6	nhr-237	0.000324
8627	W04H10.3	nhl-3	0.000327
13685	W03D2.1	pqn-75	0.000329
12950	W05H7.4	zfp-3	0.000331
22358	C13B7.6	C13B7.6	0.000334
10759	F39B2.4	sur-2	0.000334
22695	ZK1058.9	ZK1058.9	0.000334
17205	Y45G12C.15	srj-20	0.000338
19369	Y71F9B.4	snr-7	0.000338
2034	C35E7.10	C35E7.10	0.000339
14156	H25K10.4	H25K10.4	0.00034
4005	W03B1.1	W03B1.1	0.000341
11187	R102.2	R102.2	0.000342
19187	F14B6.1	sdz-14	0.000344
9953	C29F7.1	C29F7.1	0.000346
21180	ZK813.1	ZK813.1	0.000347
8545	Y73B6BL.1	Y73B6BL.1	0.000351
14143	F25D1.5	F25D1.5	0.000354
21509	T04B2.4	srv-12	0.000354
12422	C06B3.3	cyp-35C1	0.000367
22762	F08B1.1	vhp-1	0.000372
20852	C52E4.1	cpr-1	0.000373
14577	C13G5.2	C13G5.2	0.000379
14985	W09H1.6	lec-1	0.000386
20854	F38A6.1	pha-4	0.000394
18536	Y69A2AR.12	Y69A2AR.12	0.000401
1019	K07E3.3	dao-3	0.000403
23150	Y46G5A.4	Y46G5A.4	0.000403
13397	F25C8.4	F25C8.4	0.000409
16635	F54D12.6	rog-1	0.000413
2056	H35B03.2	H35B03.2	0.000419
7857	F46F5.6	F46F5.6	0.000421
7651	F37B1.1	gst-24	0.000424
13114	Y22F5A.4	lys-1	0.00043
1336	C06B8.2	C06B8.2	0.000431
13730	F49E12.10	F49E12.10	0.000434
7881	Y37E11AR.3	Y37E11AR.3	0.000434
19125	K04A8.10	K04A8.10	0.000436
13415	C02F12.7	tag-278	0.000438
14057	F26F4.11	rpb-8	0.000439
22801	T28B4.3	ttr-6	0.000444
15292	R09A8.5	R09A8.5	0.00045
22817	K07B1.6	K07B1.6	0.000452
23193	T12A7.1	gem-4	0.000453
10729	F08B6.4	unc-87	0.000454
15050	Y22F5A.5	lys-2	0.000461
19696	R31.1	sma-1	0.000463
19721	R09A8.3	tag-147	0.000475
6898	K04D7.2	mspn-1	0.000479
3010	F15E11.1	F15E11.1	0.000482
11683	H19M22.2	let-805	0.000488
15534	B0403.4	tag-320	0.000489
12327	C16D9.8	C16D9.8	0.000494
21123	F14B6.2	F14B6.2	0.000495
14175	Y46H3A.2	hsp-16.41	0.000497
14539	B0280.3	B0280.3	0.0005
12042	Y50D7A.6	klp-20	0.000504
1422	F11G11.1	gst-8	0.000506
16589	T28A11.19	T28A11.19	0.000506
21662	ZC506.1	ZC506.1	0.000507
22104	C35A5.2	ugt-33	0.000508
1306	T05B11.1	T05B11.1	0.00051
14049	F22B5.4	F22B5.4	0.000512
10105	Y49E10.15	snr-6	0.000512
2168	C53A3.2	C53A3.2	0.000516
12966	B0252.4	cyn-10	0.00052
6819	R09B5.9	cnc-4	0.000525
21346	F57C12.4	mrp-2	0.000526
14568	C18B2.4	C18B2.4	0.000528
9527	F40G12.11	F40G12.11	0.000529
18615	B0213.16	cyp-34A10	0.000531
16897	H06H21.10	tat-2	0.000532
7404	Y62E10A.13	Y62E10A.13	0.000548
1101	T27F7.3	T27F7.3	0.000549
10208	T10H4.12	cpr-3	0.000552
17553	T16G1.7	T16G1.7	0.000552
15983	C07E3.2	pro-2	0.000554
14369	H24K24.5	fmo-5	0.000554
1338	Y51H4A.25	Y51H4A.25	0.000555
15386	ZK858.7	ZK858.7	0.000555
10382	Y37E11AR.1	Y37E11AR.1	0.000561
23115	ZK455.7	pgp-3	0.000563
9417	Y62E10A.17	Y62E10A.17	0.000569
2070	W03F9.2	W03F9.2	0.00057
14948	Y56A3A.19	Y56A3A.19	0.000571
13225	F56F4.4	F56F4.4	0.000574
12608	K03H1.7	K03H1.7	0.000574
10811	Y47G6A.15	Y47G6A.15	0.000577
13083	F45H10.2	F45H10.2	0.000579
20381	Y64H9A.2	Y64H9A.2	0.000579
18519	T02G5.9	krs-1	0.000583
17164	ZK896.4	ZK896.4	0.000585
19683	C37C3.6	ppn-1	0.000588
13622	R13F6.6	zak-1	0.000589
6135	F21C10.9	F21C10.9	0.000593
6173	Y102A11A.8	Y102A11A.8	0.000594
4079	F29B9.7	F29B9.7	0.000595
12055	F54D1.6	F54D1.6	0.000595
12127	ZK418.4	lin-37	0.000596
12247	ZK218.3	ZK218.3	0.000603
22407	Y67D8C.10	mca-3	0.000609
21078	Y46H3D.7	nhr-238	0.000613
16100	T05C1.4	T05C1.4	0.000615
22127	C09B8.4	C09B8.4	0.000616
5409	R160.1	dpy-23	0.000624
6122	Y38F2AR.10	Y38F2AR.10	0.000631
20200	F40E10.4	slt-1	0.000632
20851	C47E8.7	unc-112	0.000636
14784	Y38C9B.1	cyp-29A3	0.000638
6382	C01C4.3	C01C4.3	0.000639
16511	B0238.12	B0238.12	0.00064
10587	Y34F4.5	Y34F4.5	0.000647
17772	C15H9.5	C15H9.5	0.000649
2146	F56B3.12	skr-18	0.000654
19412	T21B6.3	T21B6.3	0.000656
22641	Y63D3A.8	Y63D3A.8	0.000659
3821	C06A6.4	C06A6.4	0.00066
4224	EGAP7.1	dpy-3	0.000666
6044	F13H6.4	F13H6.4	0.000668
5589	Y44A6B.4	ttr-13	0.000672
22185	B0303.7	B0303.7	0.00069
2923	ZK1320.9	ZK1320.9	0.000692
5069	C31A11.4	srbc-82	0.000698
22144	T14G12.3	tag-18	0.000705
12634	F38E9.5	F38E9.5	0.000706
123	M01G12.2	M01G12.2	0.000712
4306	C30H6.8	C30H6.8	0.000716
20897	T07C5.1	ugt-50	0.000717
21892	F41G4.2	cas-1	0.000719
7858	F47D12.7	F47D12.7	0.000719
1352	C14A4.12	C14A4.12	0.00072
15813	F08H9.7	clec-56	0.00072
2260	C37H5.5	C37H5.5	0.000722
15638	C10G11.1	C10G11.1	0.000727
4289	M01G5.3	M01G5.3	0.000728
7927	T07H3.3	math-38	0.000728
12435	R04F11.4	twk-13	0.000737
2970	F42E11.4	tni-1	0.00074
15866	Y87G2A.5	vrs-2	0.000759
7659	T24B8.4	T24B8.4	0.000762
9281	T01D3.6	T01D3.6	0.000764
12610	T27E9.7	abcf-2	0.000767
7828	R107.5	R107.5	0.000769
8193	C35A5.3	C35A5.3	0.000777
16557	C52D10.8	skr-13	0.000777
21384	B0240.4	npp-22	0.00078
18426	R05C11.3	R05C11.3	0.00078
12777	C35D10.13	C35D10.13	0.000785
7408	ZC504.4	mig-15	0.000786
23017	ZC487.3	ZC487.3	0.000787
21653	F53H4.2	F53H4.2	0.000789
22576	F25H2.4	F25H2.4	0.000792
19167	Y40C7B.4	Y40C7B.4	0.000796
4941	C52A10.2	C52A10.2	0.000801
18121	R102.7	R102.7	0.000802
13736	T10D4.3	T10D4.3	0.000806
16325	F14F4.3	mrp-5	0.000808
19887	T08B1.3	alh-5	0.000834
1376	C05D11.9	C05D11.9	0.000835
1892	F38A1.5	clec-166	0.000836
18798	B0280.10	B0280.10	0.000839
8266	C14C6.2	C14C6.2	0.000841
13970	R01H2.2	R01H2.2	0.000842
18245	T06E8.1	acl-2	0.000848
10305	Y54G11A.6	ctl-1	0.000849
16973	K07A9.4	K07A9.4	0.000851
17638	T06C10.3	T06C10.3	0.000854
12848	Y38A10A.7	Y38A10A.7	0.000854
11544	C50C3.9	unc-36	0.000855
13768	W08E12.8	W08E12.8	0.000857
7125	C25F6.2	dlg-1	0.000865
6761	ZC455.6	ugt-5	0.000866
10566	Y49F6B.2	Y49F6B.2	0.000868
2327	F52H3.4	F52H3.4	0.000876
14662	Y54E10A.9	vbh-1	0.000883
13682	T17E9.2	nmt-1	0.000886
15822	K07C6.5	cyp-35A5	0.000888
3247	Y47D7A.8	skr-14	0.000889
215	W02A2.5	W02A2.5	0.000892
16779	C24G6.1	syp-2	0.000893
18614	Y73F8A.18	Y73F8A.18	0.000893
14878	F48F7.6	F48F7.6	0.000905
14073	C06C6.4	nhr-63	0.000907
8819	F22E5.6	F22E5.6	0.000909
3711	C14C6.5	C14C6.5	0.000912
15255	K10G4.5	K10G4.5	0.000916
20868	B0024.14	crm-1	0.000919
9888	F35H10.6	F35H10.6	0.000922
20770	JC8.7	JC8.7	0.000923
16714	T11F9.3	nas-20	0.000928
770	M02D8.1	M02D8.1	0.00093
22052	C07A4.3	C07A4.3	0.000931
1061	C09H5.2	C09H5.2	0.000932
5360	Y5F2A.2	ttr-17	0.000932
8184	F55G1.15	F55G1.15	0.00094
2139	C33A12.15	ttr-9	0.000941
10435	C05A9.2	C05A9.2	0.000942
17200	T23B12.5	T23B12.5	0.000945
19889	Y70C5C.6	nhr-112	0.000951
13897	AH9.2	crn-4	0.000952
6110	B0391.9	fbxa-139	0.000954
5844	Y73B6BL.32	lsm-8	0.00096
16887	ZK1058.2	pat-3	0.000962
18040	T23F2.2	T23F2.2	0.000974
16150	F45D11.9	fbxc-42	0.000977
10576	F09G8.8	clec-160	0.000982
9896	W08E12.2	W08E12.2	0.000985
12667	F55G11.3	F55G11.3	0.000987
16347	Y47H10A.5	Y47H10A.5	0.000987
18179	C05D9.8	-	0.000994
14382	ZK856.12	ZK856.12	0.000994
13913	R08E3.1	R08E3.1	0.000999
18145	F19F10.1	F19F10.1	0.001
18923	C03G5.1	sdha-1	0.001007
21344	F09C8.1	F09C8.1	0.001007
14587	F55D10.2	rpl-25.1	0.001012
1821	C36A4.4	C36A4.4	0.001021
16260	T05A10.4	T05A10.4	0.001032
7620	F57C12.1	nas-38	0.001037
8565	T06C12.10	cgt-1	0.00104
19936	C07A9.3	tlk-1	0.001046
3932	C49A9.8	ugt-24	0.001046
2155	Y55F3AR.3	cct-8	0.001046
4189	Y73F8A.20	Y73F8A.20	0.001059
13946	K10B2.2	K10B2.2	0.00106
1099	T20B12.6	mml-1	0.001062
23095	C02H7.3	aex-3	0.001065
12116	R05F9.12	R05F9.12	0.00107
10132	F07A11.6	din-1	0.001071
13891	W01F3.3	mlt-11	0.001071
19883	F10C2.2	kup-1	0.001072
10782	T28A11.5	T28A11.5	0.001074
17137	T15B12.2	T15B12.2	0.001078
22385	K04C1.2	K04C1.2	0.001087
12894	C53D5.5	C53D5.5	0.001096
2493	T28D9.2	rsp-5	0.001099
10680	F35H10.4	vha-5	0.0011
22409	Y74C9A.4	Y74C9A.4	0.0011
2931	Y71H2AR.1	Y71H2AR.1	0.001101
11896	F38B2.2	F38B2.2	0.001104
20716	F01D5.1	F01D5.1	0.001105
1176	F17E9.4	F17E9.4	0.001109
20947	W05H7.2	W05H7.2	0.001122
980	B0495.5	B0495.5	0.001129
9819	Y48B6A.13	Y48B6A.13	0.001133
9298	C49G7.3	C49G7.3	0.001147
5610	K05B2.4	K05B2.4	0.001158
18605	R02D3.5	R02D3.5	0.001158
3496	F22B8.6	F22B8.6	0.001162
17024	F53A10.2	F53A10.2	0.001163
4373	Y17G7B.7	tpi-1	0.001163
7138	R01E6.1	odr-1	0.001164
14890	C03G6.19	srp-6	0.001168
22796	C09F12.1	clc-1	0.00117
17469	ZK287.5	rbx-1	0.00117
2241	B0511.9	cdc-26	0.001171
16302	F35B12.2	dhs-20	0.001173
7028	M02H5.3	nhr-201	0.00118
21254	F58G6.7	F58G6.7	0.00119
17932	R05D3.8	R05D3.8	0.001205
15218	M04B2.3	gfl-1	0.001207
9840	T23D8.2	tsp-7	0.001219
13918	ZC449.5	ZC449.5	0.001223
17039	C37C3.8	tag-253	0.001231
14964	R07H5.4	sdz-27	0.001233
8861	ZK892.1	lec-3	0.001233
9586	F15D4.4	F15D4.4	0.001238
4113	F39G3.8	tig-2	0.001248
20879	F53H2.2	cnc-7	0.001249
2443	K08E3.7	pdr-1	0.001256
5845	C18C4.10	klc-2	0.001257
16991	H22K11.1	asp-3	0.001276
15691	C33H5.13	C33H5.13	0.001279
20742	F35G12.9	apc-11	0.001286
21797	Y38F1A.6	Y38F1A.6	0.001289
4305	C27D8.4	C27D8.4	0.001295
10855	F15B10.1	F15B10.1	0.001296
11517	C30G12.2	C30G12.2	0.001297
20688	H22K11.2	H22K11.2	0.0013
7550	T19D7.1	lgc-32	0.001304
9468	B0410.1	B0410.1	0.001306
15100	C18B2.5	C18B2.5	0.001323
14690	C17C3.5	C17C3.5	0.001325
9094	B0252.1	B0252.1	0.001336
6253	W01B6.9	ndc-80	0.001336
16206	E02C12.9	E02C12.9	0.001337
11289	F56F4.3	F56F4.3	0.001337
16396	Y39A1A.11	dhs-11	0.001343
89	C01G6.6	tag-165	0.001349
22983	F08F3.4	F08F3.4	0.001351
3915	T20B3.14	T20B3.14	0.001355
19998	F25H5.8	F25H5.8	0.001364
18178	ZK6.8	ZK6.8	0.001366
9481	K03E6.3	ncs-3	0.001367
23109	K10B3.10	spc-1	0.001372
10516	C55B6.2	dnj-7	0.001375
12983	T28D9.7	T28D9.7	0.001377
3070	Y87G2A.14	ndx-8	0.001378
12678	C12D12.1	C12D12.1	0.001382
10321	K04G2.9	K04G2.9	0.001383
12004	F11G11.1	gst-8	0.001384
7371	F36H5.2	math-27	0.001388
20455	T02G5.9	krs-1	0.001389
4201	F35E12.6	F35E12.6	0.001404
13192	K09H9.1	K09H9.1	0.001408
12923	T21C9.4	T21C9.4	0.001418
5926	F58A4.4	pri-1	0.001422
9079	ZK1086.1	obr-3	0.001424
16060	6R55.1	-	0.001428
7235	H20J18.1	scd-1	0.001429
22961	M01H9.1	M01H9.1	0.001432
5543	Y40H7A.10	Y40H7A.10	0.001438
6928	C32E8.1	C32E8.1	0.001444
21412	F54H12.3	-	0.001444
17070	T08D2.3	T08D2.3	0.00145
9949	ZK697.3	ZK697.3	0.001455
17075	W05G11.6	W05G11.6	0.00146
8410	M176.1	tag-50	0.001471
8598	M04C3.2	M04C3.2	0.001475
5690	T25C12.3	T25C12.3	0.001475
21783	F13G3.4	dylt-1	0.001476
2282	B0272.3	B0272.3	0.001483
22133	F15A2.2	tre-4	0.001501
12682	C32H11.6	C32H11.6	0.001511
15470	W06A7.3	ret-1	0.001516
19190	F33H2.2	F33H2.2	0.001519
10547	C17C3.12	acdh-2	0.00152
22240	K08D9.4	K08D9.4	0.001521
5106	Y49G5A.1	Y49G5A.1	0.001521
13906	F21G4.1	F21G4.1	0.001526
15511	R12B2.1	sma-4	0.001526
9070	F48F7.1	alg-1	0.001527
16922	Y105E8B.1	lev-11	0.001533
9059	C04F6.5	dhs-27	0.001534
8525	ZK250.6	math-48	0.001541
18566	F10B5.2	F10B5.2	0.001544
3931	C47E12.10	C47E12.10	0.001545
6148	W02G9.4	W02G9.4	0.001546
6121	Y37E11AL.2	Y37E11AL.2	0.001546
13079	Y105E8B.5	Y105E8B.5	0.001548
14161	R102.5	R102.5	0.001553
6616	C31A11.5	oac-6	0.001557
22863	F48E8.7	skpt-1	0.001557
7508	F59A1.8	fbxa-129	0.001561
5044	C23H5.3	xbx-4	0.001564
5484	T02E1.1	spe-12	0.001571
22126	ZK863.4	ZK863.4	0.001574
16986	Y38A10A.5	crt-1	0.001581
19234	F47A4.3	rrc-1	0.001585
3040	W09D6.4	W09D6.4	0.001587
4035	Y53F4B.21	Y53F4B.21	0.001587
8350	K06C4.15	-	0.001588
19319	M04G7.1	M04G7.1	0.00159
7102	C55A6.2	ttll-5	0.001594
9230	K08C7.5	fmo-2	0.001597
5886	ZK6.10	dod-19	0.001599
10694	Y49A3A.2	vha-13	0.001608
413	F42A10.6	F42A10.6	0.001619
9465	ZC412.5	ZC412.5	0.00162
942	F54E7.3	par-3	0.001624
20222	Y71G12B.11	Y71G12B.11	0.001628
9517	AC3.7	ugt-1	0.001629
10696	C18A11.7	dim-1	0.001631
13670	F58B3.1	lys-4	0.001632
18204	T22G5.6	lbp-8	0.001637
1397	Y92C3A.1	-	0.001639
9870	ZC239.6	ZC239.6	0.001639
6197	F32A5.3	F32A5.3	0.001641
7851	F26F4.9	F26F4.9	0.001648
8697	ZC477.9	deb-1	0.001652
15336	F44E7.2	F44E7.2	0.001657
13582	F01G4.6	F01G4.6	0.001665
23104	F28B4.3	F28B4.3	0.001669
12836	M02H5.8	M02H5.8	0.001682
1742	T18D3.3	T18D3.3	0.001682
19486	R144.9	mdt-11	0.001688
4796	F49F1.7	F49F1.7	0.001692
21506	F56D6.5	srz-20	0.001692
22439	F28C6.2	F28C6.2	0.001693
3051	ZK1025.6	nhr-244	0.001697
14442	B0336.5	B0336.5	0.001712
18344	C49H3.3	C49H3.3	0.001729
10678	C28C12.7	spp-10	0.001732
15346	Y5H2B.5	cyp-32B1	0.001732
13243	F19B10.4	F19B10.4	0.001737
412	F11H8.2	lgc-38	0.00174
4929	B0350.2	unc-44	0.001741
21870	C01G6.1	aqp-2	0.001744
6883	F22E5.6	F22E5.6	0.001744
14120	K11D9.2	sca-1	0.001752
9512	Y41E3.10	Y41E3.10	0.001759
13116	C06E2.5	C06E2.5	0.001762
17101	T27F6.2	clec-12	0.001762
22306	F46E10.10	F46E10.10	0.001763
15093	B0261.2	let-363	0.001764
5597	C11E4.7	C11E4.7	0.001764
7584	C15H11.6	nxf-2	0.001777
467	Y57E12AL.1	Y57E12AL.1	0.001785
19996	C49A1.6	clec-115	0.001789
22618	F14B8.3	pes-23	0.001791
7398	Y17G7B.18	Y17G7B.18	0.001796
13078	W06H12.1	ztf-6	0.001802
9793	F46F5.9	F46F5.9	0.001804
135	Y105C5B.12	Y105C5B.12	0.001807
15662	F18A1.8	F18A1.8	0.001825
2271	R10D12.14	R10D12.14	0.001831
5533	F36H1.5	hrg-4	0.001832
6423	T22F3.4	rpl-11.1	0.001832
10509	ZK6.11	ZK6.11	0.001835
13609	C26D10.5	eff-1	0.001839
17781	F53B3.6	F53B3.6	0.001839
20959	ZC477.9	deb-1	0.001843
13403	K08H10.2	K08H10.2	0.001844
9732	T14G8.1	chd-3	0.001846
8260	F49C12.11	F49C12.11	0.001853
20476	ZK1307.4	ZK1307.4	0.001861
22497	CD4.7	CD4.7	0.001872
15669	R05G9.2	R05G9.2	0.001872
3128	B0222.1	B0222.1	0.001885
8269	F53C11.3	F53C11.3	0.001885
13951	Y6D1A.1	Y6D1A.1	0.001888
9564	ZK563.6	ZK563.6	0.001888
10567	ZC101.2	unc-52	0.001891
20837	T07C4.7	mev-1	0.001894
1997	F09G8.4	ncr-2	0.001898
18905	C01F6.9	C01F6.9	0.001906
17479	C05D11.1	C05D11.1	0.001908
14653	T28A11.19	T28A11.19	0.001916
20914	C50F2.6	fkb-5	0.001917
16364	F49E12.9	F49E12.9	0.001918
23152	Y57A10A.5	Y57A10A.5	0.001922
8076	F55B12.4	F55B12.4	0.001923
2082	ZC262.1	ZC262.1	0.001925
8752	D1054.3	D1054.3	0.001927
2077	Y56A3A.29	ung-1	0.001928
6652	K02G10.6	hyl-2	0.001935
12924	T22G5.5	sptl-3	0.001935
8984	C03B1.5	C03B1.5	0.001939
10631	Y54G11A.13	ctl-3	0.001939
19880	Y62E10A.12	lsm-3	0.00194
7275	F44G4.2	F44G4.2	0.001941
12935	C45B2.5	gln-1	0.001946
16534	Y73F8A.25	Y73F8A.25	0.001949
10083	ZK622.3	pmt-1	0.001951
9550	F09B9.1	oac-14	0.001967
17481	C27A12.7	C27A12.7	0.001968
2256	ZK896.2	-	0.001978
7282	C44F1.4	-	0.001993
5948	Y48G1BL.1	Y48G1BL.1	0.001997
3878	H27M09.2	rpb-5	0.002005
10519	F36G3.1	F36G3.1	0.002007
13888	F56A3.1	fncm-1	0.002012
19148	B0563.2	tsp-11	0.00202
17045	F13G3.11	F13G3.11	0.00203
14135	C42D8.8	apl-1	0.002031
11580	B0365.6	clec-41	0.002035
22547	F55E10.6	F55E10.6	0.00204
2114	F48A11.3	-	0.002044
2000	F33D11.9	F33D11.9	0.002048
285	M163.7	M163.7	0.002057
2916	B0495.7	B0495.7	0.00206
155	F48C1.7	spe-11	0.002077
6137	F35E12.7	dct-17	0.002082
13245	F40F8.9	lsm-1	0.002084
4998	H31G24.4	cyb-2.2	0.002095
10817	C16C8.4	C16C8.4	0.002099
20715	E04D5.1	E04D5.1	0.002116
18411	B0285.8	ckb-1	0.002118
1021	Y15E3A.4	Y15E3A.4	0.002119
15893	B0361.10	B0361.10	0.002124
7714	F08H9.6	clec-57	0.002124
14664	Y69A2AR.12	Y69A2AR.12	0.002134
21740	T07G12.6	zim-1	0.002136
14181	Y87G2A.9	ubc-14	0.002137
17019	6R55.1	-	0.002138
7948	C34D4.12	cyn-12	0.002155
4308	C55F2.2	ilys-4	0.002169
3634	F52F10.4	oac-32	0.002169
4391	Y54G2A.18	Y54G2A.18	0.002179
17335	K12D12.5	K12D12.5	0.00218
18036	T05C1.4	T05C1.4	0.002194
16288	Y55F3AM.9	Y55F3AM.9	0.002196
551	F56H11.1	fbl-1	0.002198
10607	R09H10.4	ptr-14	0.0022
9248	K02G10.4	flp-11	0.002201
8124	ZC434.8	ZC434.8	0.002203
11526	F57C2.4	F57C2.4	0.002205
8922	F42C5.2	F42C5.2	0.002221
16883	Y55B1BR.2	Y55B1BR.2	0.002222
18095	Y38E10A.18	nhr-234	0.002227
11344	F58F9.4	F58F9.4	0.002229
12050	C32H11.12	dod-24	0.002232
15799	F29D10.4	hum-1	0.002232
22412	ZK1307.4	ZK1307.4	0.002237
14978	F52H3.2	F52H3.2	0.002246
11006	F48F7.2	syn-2	0.002251
8730	W03C9.4	lin-29	0.00226
11739	M02A10.3	sli-1	0.002263
22795	C04F6.4	unc-78	0.002268
17792	C30A5.5	snb-5	0.002275
22354	B0496.3	unc-82	0.002276
17971	F26E4.7	F26E4.7	0.002278
12210	F35F10.6	F35F10.6	0.002278
22773	T07C4.9	nex-2	0.002283
11409	D1053.3	D1053.3	0.002284
22411	ZK1225.6	ssp-31	0.002284
11710	C17B7.4	C17B7.4	0.002292
14074	C15C8.3	C15C8.3	0.002299
6129	C06H5.6	C06H5.6	0.002301
19208	F44E7.10	-	0.002308
16469	F10E7.5	F10E7.5	0.002309
421	T20G5.10	T20G5.10	0.002315
16910	F14B4.3	F14B4.3	0.002319
710	C07G3.2	C07G3.2	0.002321
21163	C42D8.1	C42D8.1	0.002321
13107	C38C3.5	unc-60	0.002333
14531	B0432.2	djr-1.1	0.002335
22222	K08D8.3	K08D8.3	0.002336
13181	F43E2.6	F43E2.6	0.002337
6400	F25H8.5	dur-1	0.002338
18501	F32D8.12	F32D8.12	0.002347
18950	T24A11.1	mtm-3	0.002351
5525	Y82E9BR.2	Y82E9BR.2	0.002354
22472	F20C5.3	F20C5.3	0.002355
12719	W09C3.1	W09C3.1	0.002358
15441	F01G10.3	ech-9	0.002369
2329	K06A1.3	cutl-16	0.002375
13011	Y55B1AR.4	Y55B1AR.4	0.002376
16550	C12D12.2	glt-1	0.002381
16626	C17C3.6	C17C3.6	0.002386
7366	F14B8.5	F14B8.5	0.002408
21939	T10B11.5	T10B11.5	0.002433
20452	K12H4.7	K12H4.7	0.002442
1119	C26C6.6	C26C6.6	0.002453
10758	F33D11.7	F33D11.7	0.002465
20582	R11G11.1	nhr-132	0.002471
15606	F58B3.1	lys-4	0.002481
2884	T21D12.3	T21D12.3	0.002482
17437	F35D11.4	F35D11.4	0.002483
18111	C29F4.2	C29F4.2	0.002484
16660	C25G4.8	C25G4.8	0.002487
2384	C12D8.1	C12D8.1	0.002492
4198	F09G2.1	F09G2.1	0.002493
11962	B0416.1	B0416.1	0.002508
5679	K07A1.13	K07A1.13	0.002514
5923	F53H1.1	F53H1.1	0.002515
13934	C05D12.4	C05D12.4	0.002523
19478	F58B3.2	lys-5	0.002527
6383	C06E1.2	-	0.00253
8372	Y71F9B.10	sop-3	0.002547
2040	F11G11.2	gst-7	0.002552
21413	F58A3.1	ldb-1	0.002568
16772	Y46C8AR.1	clec-76	0.002577
8071	F21C10.11	F21C10.11	0.002589
11761	ZC239.12	sdz-35	0.002595
3035	T20D4.11	T20D4.11	0.002612
12011	R12C12.2	ran-5	0.002613
20516	Y17G7B.8	Y17G7B.8	0.002613
18219	F26E4.3	F26E4.3	0.002632
14536	K02C4.4	ltd-1	0.002642
11993	Y71G12B.26	Y71G12B.26	0.002656
4919	C01G6.1	aqp-2	0.002665
3504	F48G7.8	F48G7.8	0.002668
6710	K10F12.4	gsto-3	0.002668
4014	Y57G11C.14	Y57G11C.14	0.002672
4076	C34D4.10	C34D4.10	0.002677
6749	F53G12.3	F53G12.3	0.002679
9250	W05H9.1	W05H9.1	0.00269
15888	Y38A8.2	pbs-3	0.002695
18886	W09C3.7	W09C3.7	0.002725
6315	K10D2.6	emb-8	0.002727
15472	Y47G6A.28	tag-63	0.002728
435	C50F7.4	C50F7.4	0.002733
18268	K03C7.1	-	0.002735
7187	D1044.6	D1044.6	0.002736
20394	F43E2.2	rpb-4	0.002744
14543	H34I24.2	H34I24.2	0.002749
15696	F36A4.14	nhr-78	0.002758
3509	K01A2.9	K01A2.9	0.002768
1944	T24D1.2	T24D1.2	0.00277
5729	ZK970.1	ZK970.1	0.002772
21504	F36A4.4	F36A4.4	0.002778
2130	F23F12.11	srb-10	0.002804
21113	T25C12.2	spp-9	0.002809
5432	F22B8.6	F22B8.6	0.00281
19441	F35H12.2	tbc-11	0.002821
21426	T17H7.4	gei-16	0.002826
16164	B0464.9	B0464.9	0.002831
19061	T13B5.3	T13B5.3	0.002832
21821	F53F4.11	F53F4.11	0.002836
5334	W04C9.4	W04C9.4	0.002839
21990	F49E8.4	cdd-2	0.002844
21390	C17C3.12	acdh-2	0.002845
22989	F32G8.5	col-152	0.002847
20660	F47H4.10	skr-5	0.002847
15034	C06G3.11	tin-9.1	0.002851
11926	F10D11.2	F10D11.2	0.002851
12699	F49E2.5	F49E2.5	0.002854
6825	F22F1.1	hil-3	0.002855
18243	R07B7.2	R07B7.2	0.002858
17459	Y69A2AR.21	Y69A2AR.21	0.002869
19189	F32H2.1	gei-11	0.002882
7388	T01C8.1	aak-2	0.002889
19725	ZC53.7	rgs-9	0.00289
22836	ZK353.1	ZK353.1	0.002893
2031	C26D10.5	eff-1	0.002902
14697	F42G4.5	F42G4.5	0.002906
2011	Y49A3A.1	Y49A3A.1	0.002912
11721	F20B6.8	hpk-1	0.002914
2274	T10G3.6	gut-2	0.002919
11189	C07G2.3	cct-5	0.00294
21601	C01G8.3	dhs-1	0.002948
22780	F26D10.3	hsp-1	0.002948
6272	T28D6.4	T28D6.4	0.002949
21673	Y73E7A.8	Y73E7A.8	0.002958
8132	F10G7.5	F10G7.5	0.002966
18488	C24B5.2	spas-1	0.00297
3567	F52C6.1	bath-22	0.002971
11599	Y41D4B.7	nhr-87	0.002979
16405	C24F3.6	col-124	0.002985
13052	Y51A2D.13	Y51A2D.13	0.002999
1646	C23G10.6	C23G10.6	0.003002
740	T06C12.5	fbxa-198	0.003023
17917	Y48G8AL.13	Y48G8AL.13	0.003026
17472	F09B9.3	erd-2	0.003039
7805	F10C1.2	ifb-1	0.003041
20873	C54C8.11	gly-15	0.003043
10124	T07A9.8	T07A9.8	0.003051
15870	C06A1.5	rpb-6	0.003052
9307	F36H5.2	math-27	0.003055
12710	R07H5.11	R07H5.11	0.003062
10662	F13D12.6	F13D12.6	0.003067
21667	T24D1.1	sqv-5	0.003069
20844	F25H8.1	F25H8.1	0.003072
20097	R12G8.1	R12G8.1	0.003075
15012	K12C11.2	smo-1	0.003082
21518	ZK354.7	ZK354.7	0.003103
22629	W03G11.1	col-181	0.003113
2302	ZC373.2	ZC373.2	0.003116
18940	F19B6.1	F19B6.1	0.003122
8289	F02E9.2	lin-28	0.003123
3498	F31E3.6	F31E3.6	0.003126
16430	F55B12.3	sel-10	0.003126
7018	F36G9.12	oac-20	0.00313
12622	B0365.3	eat-6	0.003138
11828	K08D12.6	K08D12.6	0.003143
2795	Y47H9C.5	dnj-27	0.003154
7325	F35H10.10	F35H10.10	0.003156
20060	W01B6.8	W01B6.8	0.003161
8188	T07A9.5	eri-1	0.003162
16674	Y11D7A.8	Y11D7A.8	0.003167
16508	M03F4.2	act-4	0.003173
14962	JC8.2	JC8.2	0.003174
17406	W06A7.3	ret-1	0.003174
250	K09D9.2	cyp-35A3	0.003175
21333	C26F1.3	C26F1.3	0.003176
17734	F10G8.3	npp-17	0.003209
18172	Y39H10A.5	Y39H10A.5	0.003213
16518	F01F1.10	eng-1	0.003218
19796	D2096.6	D2096.6	0.003221
255	T06E6.5	fbxa-135	0.003221
6170	R09G11.2	nhr-1	0.003224
11478	Y113G7B.14	Y113G7B.14	0.00323
22163	C17G10.5	lys-8	0.003237
22861	F43G6.11	F43G6.11	0.003254
7756	C32D5.8	C32D5.8	0.003256
6198	F35C5.9	clec-66	0.003264
12051	C53B4.3	C53B4.3	0.003266
9050	T05E12.6	T05E12.6	0.003267
14094	C24A8.3	pqn-15	0.003269
22571	C24G7.5	-	0.00327
10366	C01B10.3	C01B10.3	0.003275
1758	F53A9.1	F53A9.1	0.003276
11975	K05B2.5	pes-22	0.003276
22823	Y14H12B.1	Y14H12B.1	0.003279
11049	Y46G5A.15	Y46G5A.15	0.003286
4149	F15A2.5	efn-3	0.003288
15624	Y113G7B.4	ftr-1	0.003288
23089	W07B8.4	W07B8.4	0.00329
6735	R09E10.7	pqn-55	0.003295
13087	ZK673.11	ZK673.11	0.003297
6701	C34C12.6	C34C12.6	0.003298
14497	R09E10.2	R09E10.2	0.003303
6706	F37C12.12	mec-14	0.003304
16365	K01C8.5	gei-14	0.00331
18826	C17H12.13	C17H12.13	0.003311
7459	Y39A3CL.2	tag-168	0.003313
1871	R01H10.4	R01H10.4	0.003315
15094	B0334.11	ooc-3	0.00333
2478	C23G10.2	C23G10.2	0.003335
3953	F32D8.5	F32D8.5	0.003347
6827	K09A9.2	rab-14	0.003348
14866	ZC443.5	ugt-18	0.003352
9180	Y50D4C.2	Y50D4C.2	0.003354
1599	ZC412.9	ZC412.9	0.003354
19419	C48E7.11	C48E7.11	0.003358
16906	C27H5.4	C27H5.4	0.003362
18131	B0391.3	B0391.3	0.003363
23191	M7.2	klc-1	0.003364
19569	F55G11.2	F55G11.2	0.003374
13504	C35B1.4	C35B1.4	0.003382
14862	F57B10.9	F57B10.9	0.003391
20194	K04F10.3	K04F10.3	0.003392
7837	C16C8.13	C16C8.13	0.003393
1847	K10G6.3	sea-2	0.003394
10277	F45F2.12	his-8	0.003403
6251	T04B2.3	T04B2.3	0.003405
3360	F29G9.4	fos-1	0.00341
17765	Y40B10A.1	lbp-9	0.003411
3210	Y51H7C.1	Y51H7C.1	0.003415
22352	Y54G11A.5	ctl-2	0.003418
14740	Y46C8AL.6	-	0.003419
7091	Y43C5B.3	Y43C5B.3	0.003424
16030	C24B5.2	spas-1	0.003435
23163	F45H7.2	gei-1	0.003435
14056	C14B1.1	pdi-1	0.003442
21373	ZK512.7	ZK512.7	0.003456
13693	Y57A10A.6	Y57A10A.6	0.003457
2926	F10E9.7	F10E9.7	0.003465
11645	D2024.6	cap-1	0.003469
13571	C23G10.11	C23G10.11	0.00348
22640	Y47H9C.1	Y47H9C.1	0.003488
14090	K10B3.7	gpd-3	0.003505
15852	T22B7.3	T22B7.3	0.003507
17084	Y62F5A.1	mdt-8	0.003509
4971	T20D4.11	T20D4.11	0.003511
19789	ZK418.8	ZK418.8	0.003514
22754	F36A2.10	F36A2.10	0.003519
21727	C01G5.6	C01G5.6	0.003521
22217	F21D5.2	F21D5.2	0.003532
4203	F54E2.1	F54E2.1	0.003537
19044	B0304.4	B0304.4	0.003539
5507	R07C3.5	fbxc-34	0.003552
21838	C24H12.4	C24H12.4	0.003568
2199	Y40B10A.4	Y40B10A.4	0.00358
9181	Y75B8A.2	nob-1	0.003589
2299	T18D3.7	T18D3.7	0.00359
4447	C06C6.9	C06C6.9	0.003594
2371	C50F7.5	C50F7.5	0.003594
16110	Y32F6A.5	Y32F6A.5	0.003606
19100	ZK896.6	clec-187	0.003607
17996	AC3.3	abu-1	0.003609
19201	C50B6.3	C50B6.3	0.003614
4220	C14H10.2	C14H10.2	0.003618
13757	D2096.1	D2096.1	0.003623
18079	C50D2.5	C50D2.5	0.003624
17207	Y68A4B.2	clec-242	0.003625
3407	ZK177.5	cyp-44A1	0.003627
543	C42C1.12	C42C1.12	0.003629
17271	F41F3.4	col-139	0.003634
16529	T26H10.1	des-2	0.003634
12657	T26A5.5	T26A5.5	0.003637
22624	H22K11.4	sgca-1	0.003639
20217	W09C5.7	W09C5.7	0.003644
21605	F07A5.6	NM_059683	0.003647
7760	T02G5.8	kat-1	0.003649
21082	ZK1037.5	nhr-247	0.003652
19002	R01H10.3	cor-1	0.003655
14889	Y24D9A.2	set-21	0.003657
19952	F26E4.7	F26E4.7	0.003664
11163	F12F6.7	F12F6.7	0.003666
13330	W04E12.3	W04E12.3	0.003672
19070	C29E4.12	C29E4.12	0.003691
22770	C56G7.1	mlc-4	0.003692
7507	F58G4.3	F58G4.3	0.003703
14949	Y111B2A.11	epc-1	0.003705
4668	F26H9.5	F26H9.5	0.00371
6692	W09B6.1	pod-2	0.003718
10274	F35F10.4	F35F10.4	0.003729
6815	C53A5.1	ril-1	0.00373
15727	F31F4.1	F31F4.1	0.00373
17585	Y23H5A.8	Y23H5A.8	0.003732
19777	M88.4	M88.4	0.00374
8997	K09A11.3	cyp-14A2	0.00375
22673	C28H8.8	C28H8.8	0.003753
6721	ZC155.7	syn-16	0.003759
20122	F14H12.7	F14H12.7	0.003772
10868	Y46C8AL.3	clec-70	0.003776
20462	T28A8.3	T28A8.3	0.003788
6845	K09G1.1	K09G1.1	0.003791
4665	C54G6.5	spp-17	0.003799
7315	C49G7.4	phat-3	0.003801
17542	F58B3.2	lys-5	0.003807
5657	F57A8.1	F57A8.1	0.003812
1977	F57F5.5	pkc-1	0.003817
17599	F35H8.4	F35H8.4	0.003818
23185	F02H6.5	sqrd-1	0.003825
22706	JC8.8	ttr-51	0.003828
22886	Y18D10A.19	fkb-2	0.003831
7590	F25G6.6	nrs-2	0.003858
22223	R11A8.5	R11A8.5	0.00386
8074	F38A6.2	elp-1	0.003874
18837	T19E7.1	clec-178	0.003874
15991	C05D11.12	let-721	0.003877
8550	C05E4.3	srp-1	0.00388
17982	W04D2.6	W04D2.6	0.00388
6494	B0564.2	B0564.2	0.003882
674	Y57A10C.7	dct-12	0.003886
2347	F10E9.8	sas-4	0.003896
22841	C09E7.7	C09E7.7	0.003916
17615	C02F5.2	C02F5.2	0.003918
18958	E02D9.1	E02D9.1	0.003923
19289	F23H11.1	bra-2	0.003928
13441	T28F2.4	T28F2.4	0.00393
22783	W08D2.4	fat-3	0.003936
5367	K08H10.1	lea-1	0.003938
13072	C48B6.2	C48B6.2	0.003944
11174	F35B12.3	F35B12.3	0.003955
19072	F53A2.1	F53A2.1	0.003957
3999	T05H10.5	ufd-2	0.003958
21933	F22D6.4	nduf-6	0.003988
2685	Y50E8A.11	Y50E8A.11	0.003992
16283	F26E4.2	F26E4.2	0.004005
22436	C47D12.5	C47D12.5	0.004007
15449	T11G6.2	T11G6.2	0.004008
11641	Y44F5A.1	Y44F5A.1	0.004013
21922	Y56A3A.14	sdz-33	0.004013
14413	Y71F9AL.9	Y71F9AL.9	0.004023
14967	B0495.8	B0495.8	0.004024
2486	F46B6.5	F46B6.5	0.004041
3485	C28H8.11	C28H8.11	0.004048
16472	K02C4.5	K02C4.5	0.004051
21952	C52E2.6	fbxb-97	0.004056
408	C16C10.2	C16C10.2	0.004078
10900	M02H5.5	nhr-203	0.004079
10731	F55B12.3	sel-10	0.00409
21711	F58B6.3	par-2	0.004094
13992	F56A11.5	F56A11.5	0.004096
8626	T13H5.2	ctg-2	0.0041
18540	ZK1307.4	ZK1307.4	0.004103
10329	ZC581.2	ZC581.2	0.004108
2659	F26G5.10	srsx-9	0.004116
11042	H12I13.4	fbf-1	0.00412
405	B0361.2	B0361.2	0.004128
19057	K05F1.8	K05F1.8	0.004131
18485	C10G8.5	ncx-2	0.004135
13637	Y49E10.23	Y49E10.23	0.004138
1964	B0001.3	B0001.3	0.004153
16393	T17A3.8	ver-2	0.004156
14460	Y39A1A.9	Y39A1A.9	0.004181
7374	F43H9.2	sptl-2	0.004183
15923	C53B4.5	col-119	0.004188
22712	C04A11.3	gck-4	0.004194
2381	W01B6.2	W01B6.2	0.004197
4878	B0024.12	gna-1	0.00421
5763	F35G2.4	phy-2	0.004228
2818	T13C2.3	T13C2.3	0.004234
3820	ZK652.9	coq-5	0.004237
21079	Y69H2.12	tag-336	0.004242
14620	C41G7.1	smn-1	0.004244
19947	F10D2.2	ugt-39	0.004245
3050	Y74E4A.1	lgc-27	0.004249
16780	C26E1.3	C26E1.3	0.004253
9724	W01A11.3	unc-83	0.004271
8741	C09G12.8	ced-10	0.004274
12814	C33G8.10	nhr-162	0.004276
16997	C08B11.9	C08B11.9	0.004285
19380	C34C12.5	C34C12.5	0.004287
3916	T27F2.4	T27F2.4	0.004289
10724	Y39G8B.1	Y39G8B.1	0.00429
13103	W03D2.5	wrt-5	0.004311
10524	K02G10.8	dnj-14	0.004312
4087	W03B1.2	W03B1.2	0.004317
13517	C17C3.1	C17C3.1	0.004322
14435	W06B4.2	W06B4.2	0.004328
3593	C39E9.9	col-132	0.004331
8048	C28D4.4	C28D4.4	0.004332
8581	F14D12.5	sulp-2	0.004333
20725	T07D4.3	rha-1	0.004336
11954	F56A6.2	hum-7	0.00434
6030	ZK1251.1	ZK1251.1	0.004344
18187	F27D9.7	F27D9.7	0.004358
9231	W03B1.4	srs-1	0.004368
18524	T21C9.3	T21C9.3	0.004392
7519	T20D4.12	T20D4.12	0.004394
2766	ZK682.2	ZK682.2	0.004394
3528	Y41D4B.19	npp-8	0.004398
8676	C08F11.14	C08F11.14	0.004403
4383	ZK112.1	pcp-1	0.004409
14932	F01F1.2	F01F1.2	0.004411
19754	K10B4.3	K10B4.3	0.004412
17378	F09E8.2	F09E8.2	0.004416
6922	Y74E4A.1	lgc-27	0.00442
22009	C36C5.12	C36C5.12	0.004422
5030	Y54G11A.1	Y54G11A.1	0.004427
16819	T06H11.4	moc-1	0.004428
21057	F52E1.3	F52E1.3	0.004429
15913	Y49E10.18	Y49E10.18	0.004439
22638	W05F2.4	W05F2.4	0.004447
14174	Y32F6A.5	Y32F6A.5	0.004451
22837	B0280.1	B0280.1	0.004462
10828	F57C2.1	btb-20	0.004487
22330	F43H9.2	sptl-2	0.004489
5074	D1014.2	D1014.2	0.00449
21794	F33A8.1	let-858	0.004517
9232	Y11D7A.10	Y11D7A.10	0.004518
9316	F59D8.1	vit-3	0.004524
18779	E02H1.7	nhr-19	0.004542
22162	C01F1.2	C01F1.2	0.004544
10763	F49E2.5	F49E2.5	0.004552
10674	T27E9.3	cdk-5	0.004555
1020	K11G12.5	K11G12.5	0.004556
19958	F46B6.3	smg-4	0.004558
21626	F40A3.5	F40A3.5	0.004574
17389	C17E4.3	C17E4.3	0.004578
13667	F54A5.3	shc-1	0.004579
11659	T22F3.11	T22F3.11	0.004583
7297	Y77E11A.15	col-106	0.004605
7591	F40F9.10	F40F9.10	0.004616
2914	Y23H5A.1	crs-2	0.00463
21538	F40G12.8	srt-33	0.004659
2123	Y39G8B.5	Y39G8B.5	0.004665
2023	AC8.1	pme-6	0.004669
19475	F54D10.2	fbxa-24	0.004669
10505	Y39B6A.1	Y39B6A.1	0.004683
11170	ZC416.8	cha-1	0.004684
10527	T10B10.6	phat-6	0.004685
12949	VF11C1L.1	ppk-3	0.004692
6608	Y54G2A.29	Y54G2A.29	0.004692
6403	F40F12.1	ttr-4	0.004694
16769	W03F8.5	lam-1	0.004707
1980	T27F2.3	bir-1	0.00471
18667	C40C9.3	C40C9.3	0.004714
20836	F58A4.9	F58A4.9	0.004717
5391	F53A10.2	F53A10.2	0.004737
14061	Y32H12A.3	dhs-9	0.00474
17821	T19D12.9	T19D12.9	0.004749
20960	ZC64.3	ceh-18	0.004752
717	D1065.5	srh-211	0.004765
19215	T16G1.9	T16G1.9	0.004779
553	M01A8.2	M01A8.2	0.004784
14405	F15E11.14	F15E11.14	0.004785
18908	F23B2.6	aly-2	0.004786
17545	K07F5.9	ssp-10	0.004786
11644	B0035.13	B0035.13	0.004798
6743	C55A6.1	C55A6.1	0.0048
17374	C08F11.5	fbxa-98	0.004822
12238	Y32F6A.4	Y32F6A.4	0.004825
12921	T04H1.2	T04H1.2	0.004842
14791	C02F12.1	tsp-17	0.004844
16778	C03A7.11	ugt-51	0.004856
4794	F23B2.11	pcp-3	0.004857
2346	C40H1.1	cpb-1	0.004858
7713	F08A8.3	F08A8.3	0.00486
6793	T28D9.10	snr-3	0.004863
4759	Y110A2AL.14	sqv-2	0.004876
9322	M88.6	pan-1	0.004878
7602	F57B10.1	let-607	0.004888
5308	Y50D4B.4	Y50D4B.4	0.004892
8778	F42G4.3	zyx-1	0.004896
18472	C10C5.5	C10C5.5	0.004897
15142	Y17G9B.3	cyp-31A3	0.004901
12151	R03G5.1	eft-4	0.004902
18846	F14B8.3	pes-23	0.004922
20334	F47G6.1	dyb-1	0.004944
15407	Y54E2A.2	Y54E2A.2	0.004952
14687	B0432.8	B0432.8	0.004955
2387	E01G4.5	E01G4.5	0.004962
10764	F52C6.12	F52C6.12	0.004962
15033	C01F6.4	fem-3	0.004965
10958	C53D5.4	ztf-3	0.004971
14619	C40C9.5	nlg-1	0.004975
11834	Y39C12A.1	Y39C12A.1	0.004976
5068	C14C6.10	sri-73	0.004978
2033	C34G6.3	C34G6.3	0.004979
16990	F18H3.3	pab-2	0.004985
13073	F27D4.1	F27D4.1	0.004987
14801	F45E1.4	F45E1.4	0.004989
13859	C34G6.5	C34G6.5	0.00499
9128	F54F2.1	pat-2	0.004991
15690	C06G3.1	nhr-105	0.004995
10964	Y45F10D.13	tag-208	0.004996
1510	C09D8.1	ptp-3	0.004998
1425	F47H4.9	fbxa-189	0.00501
10417	R11G11.7	pqn-60	0.005022
6869	C09H6.2	lin-10	0.005032
18305	T13B5.1	snf-3	0.005037
17771	C14F11.2	C14F11.2	0.005047
22587	F47G6.2	F47G6.2	0.005056
3262	F48E3.4	F48E3.4	0.005059
12529	ZC262.8	ZC262.8	0.005062
8319	C06E1.5	fip-3	0.005065
806	C05C8.6	C05C8.6	0.005069
16489	K11E8.1	unc-43	0.005071
1321	F10D7.2	F10D7.2	0.005073
12035	R155.1	R155.1	0.005079
12029	F42H10.2	F42H10.2	0.005082
22583	ZC410.1	nhr-11	0.005082
2966	E03H4.10	clec-17	0.005087
21249	F01G10.10	F01G10.10	0.005096
19394	VZK822L.1	fat-6	0.005116
14502	Y24F12A.1	Y24F12A.1	0.005133
9525	F25C8.1	F25C8.1	0.005137
15460	F26A3.3	ego-1	0.005137
7582	B0222.10	B0222.10	0.005142
12510	C35D10.14	clec-5	0.005144
15126	K02G10.4	flp-11	0.005144
13043	H28G03.1	H28G03.1	0.005147
5148	C25A1.6	C25A1.6	0.005152
12507	C07H6.3	C07H6.3	0.005154
17303	R05D7.3	R05D7.3	0.005163
20347	B0285.9	ckb-2	0.00517
16000	ZK652.1	snr-5	0.005176
14395	K02E10.4	K02E10.4	0.005188
5601	D1025.3	fbxa-141	0.005193
21366	R144.6	R144.6	0.005204
1334	W03G11.4	W03G11.4	0.005212
19564	C39E9.4	scl-6	0.005221
19074	T20G5.9	T20G5.9	0.005227
4082	F56B3.6	F56B3.6	0.00523
22683	R10E4.7	R10E4.7	0.00523
3846	F47D12.1	gar-2	0.005241
8235	T03F1.8	T03F1.8	0.005245
16463	R05D11.7	R05D11.7	0.005247
11278	Y73B6BL.9	hil-2	0.005249
15952	VW06B3R.1	ucr-2.1	0.005269
13124	W06A7.5	nspa-8	0.00527
7610	C18B12.6	C18B12.6	0.005279
11072	Y22D7AL.8	sms-3	0.005282
21930	C01A2.4	C01A2.4	0.005286
10691	R10D12.12	R10D12.12	0.005298
12149	F41B4.3	F41B4.3	0.005302
12663	C05C10.6	ufd-3	0.005307
17845	T23F11.3	cdka-1	0.005316
21686	F35H8.3	zfp-2	0.005323
10658	Y37E3.9	phb-1	0.005323
21245	C06G3.6	C06G3.6	0.005327
5036	H14A12.5	H14A12.5	0.005328
17318	Y54E10A.16	Y54E10A.16	0.005332
9541	Y97E10C.1	Y97E10C.1	0.005332
8630	Y48E1C.3	tbc-15	0.005333
10116	D1046.5	D1046.5	0.005335
21228	F52C9.5	F52C9.5	0.005338
15977	F53F10.4	unc-108	0.005341
20757	Y111B2A.16	taf-7.2	0.005341
11743	T05H10.6	T05H10.6	0.00535
18825	C10C5.4	C10C5.4	0.005361
3193	T21E8.5	T21E8.5	0.005363
4276	ZK675.1	ptc-1	0.005363
13995	T05A1.2	col-122	0.005364
775	ZC374.1	gnrr-3	0.005366
19894	F46G10.1	F46G10.1	0.005374
13966	F44B9.2	F44B9.2	0.005383
732	H23N18.3	ugt-8	0.005384
1975	F21F8.7	asp-6	0.005388
13178	F31F6.3	F31F6.3	0.005394
1792	F56C11.2	ptr-11	0.005396
11149	T09A5.7	T09A5.7	0.005406
20615	R160.3	R160.3	0.005408
12602	W07A12.7	rhy-1	0.005409
14902	B0281.5	B0281.5	0.005411
1295	F15B9.1	far-3	0.005411
17926	Y48B6A.7	ace-4	0.00544
5710	C32D5.6	C32D5.6	0.005444
15873	C52E12.3	sqv-7	0.005445
13093	T05G5.6	ech-6	0.005455
768	F59F5.5	F59F5.5	0.005463
18518	R08A2.3	R08A2.3	0.005479
10757	F32B5.6	F32B5.6	0.005481
2471	M163.3	his-24	0.005489
17330	F18A1.7	F18A1.7	0.005508
10504	T27C4.1	T27C4.1	0.005528
19231	F23A7.6	F23A7.6	0.005531
21179	ZK455.4	asm-2	0.005548
20653	C54F6.5	C54F6.5	0.005549
19543	T09A5.6	mdt-10	0.005559
8801	B0379.2	B0379.2	0.00557
22990	F35E8.8	gst-38	0.005582
17826	Y53F4B.11	Y53F4B.11	0.005593
13687	Y106G6E.3	Y106G6E.3	0.0056
18713	C01B7.1	ztf-12	0.005608
12466	Y62H9A.3	Y62H9A.3	0.005608
16173	B0496.6	B0496.6	0.005621
19764	ZK945.2	pas-7	0.005622
2169	F02C9.2	F02C9.2	0.005628
12549	C30F8.4	kin-32	0.005642
23192	M117.1	M117.1	0.005645
902	K10D2.1	K10D2.1	0.005646
2076	Y48E1C.1	Y48E1C.1	0.005661
6429	Y23H5B.7	Y23H5B.7	0.005673
15535	C54H2.5	sft-4	0.005674
1309	Y17D7A.3	nhr-65	0.005679
16822	W06B11.2	puf-9	0.005698
16851	M176.4	M176.4	0.0057
6657	Y16B4A.2	Y16B4A.2	0.005714
8451	B0348.2	B0348.2	0.005722
22093	Y17G9B.4	Y17G9B.4	0.005722
19497	Y38C1BA.2	snn-1	0.005725
7640	Y105E8A.6	unc-95	0.005733
22888	Y43F8B.1	Y43F8B.1	0.005743
2345	C38C10.2	C38C10.2	0.005745
10380	T28H11.2	srm-1	0.005753
17911	F10G8.7	F10G8.7	0.005754
14474	F26D10.9	atgp-1	0.005755
8517	T24D3.1	med-1	0.005756
12483	C17C3.15	C17C3.15	0.005759
16289	Y73B6BL.6	sqd-1	0.005763
12047	C01B10.9	C01B10.9	0.005766
19714	F21G4.6	F21G4.6	0.005776
12972	EEED8.15	EEED8.15	0.00578
11062	F34D10.3	F34D10.3	0.005782
12638	ZK455.1	aco-1	0.005782
8192	C14A4.2	dap-3	0.005783
12465	R11A5.7	R11A5.7	0.005785
9764	R11G1.6	R11G1.6	0.005797
1844	F38A3.1	col-81	0.005801
21937	K05C4.9	K05C4.9	0.005801
21027	T11B7.2	T11B7.2	0.005801
3830	F58B3.7	F58B3.7	0.00582
6690	T13H5.1	T13H5.1	0.005822
18001	C14F11.1	C14F11.1	0.005839
14423	F07A11.4	F07A11.4	0.005848
20435	F23B2.7	F23B2.7	0.005848
12868	F56B6.6	F56B6.6	0.005858
12679	C18H7.2	inx-18	0.005862
1415	B0457.1	lat-1	0.00588
18546	F15H9.1	F15H9.1	0.005882
22833	T07G12.8	T07G12.8	0.005894
18629	F16B4.1	nhr-177	0.005898
8357	T11B7.4	alp-1	0.005924
18107	Y71H2AM.16	Y71H2AM.16	0.005934
21526	C43D7.5	sdz-6	0.005951
21555	T28A11.16	T28A11.16	0.005976
17255	Y41D4B.16	Y41D4B.16	0.005998
10944	R52.8	math-36	0.006012
1226	T10H4.9	srx-51	0.006042
20515	Y110A2AL.13	Y110A2AL.13	0.006057
13873	C08B6.1	ugt-17	0.006059
21481	W01C9.4	W01C9.4	0.006061
14185	B0205.11	B0205.11	0.006065
2885	Y108F1.2	-	0.006066
6075	ZC190.8	ZC190.8	0.006066
10880	C50B6.9	C50B6.9	0.006072
22943	F42H10.3	F42H10.3	0.006076
2321	C50D2.7	C50D2.7	0.00608
19219	Y44A6D.5	Y44A6D.5	0.006082
15909	T22F7.1	T22F7.1	0.006085
6215	C14B9.6	gei-8	0.006087
22595	F46E10.11	F46E10.11	0.006087
14066	C47E12.8	dhp-2	0.006092
21999	Y51H4A.5	Y51H4A.5	0.006125
12890	Y73B6BL.28	Y73B6BL.28	0.006134
4281	C38C10.3	C38C10.3	0.006139
16672	T23E1.2	T23E1.2	0.006144
3966	C17B7.2	C17B7.2	0.006146
22336	T07A9.3	kgb-1	0.006147
8285	C17F4.7	C17F4.7	0.006158
16632	F29C12.4	F29C12.4	0.006163
11740	M03F4.2	act-4	0.006166
993	T20G5.2	cts-1	0.006166
10913	Y47D7A.4	-	0.006167
11649	T13F2.2	T13F2.2	0.006192
266	Y59A8B.5	srh-307	0.006192
4680	C29F3.7	C29F3.7	0.006194
19518	M04C9.4	M04C9.4	0.006195
22390	R08C7.8	R08C7.8	0.006195
6343	R01E6.5	R01E6.5	0.006205
11787	D1022.3	D1022.3	0.006225
16594	Y23H5A.5	ctn-1	0.006225
16297	D1086.6	D1086.6	0.006246
21665	T01G9.4	npp-2	0.006248
1259	Y62H9A.4	Y62H9A.4	0.006252
14788	Y80D3A.7	ptr-22	0.006261
6814	B0213.6	nlp-31	0.006262
10521	F52D2.6	F52D2.6	0.006269
18221	Y11D7A.14	Y11D7A.14	0.006269
2780	K02G10.3	K02G10.3	0.006275
5730	ZK1127.5	ZK1127.5	0.006275
1759	C06A5.9	rnf-1	0.006277
20248	ZK430.7	ZK430.7	0.006286
20153	D1081.2	unc-120	0.006293
5937	T14E8.1	T14E8.1	0.006297
3123	Y43B11AR.1	Y43B11AR.1	0.006299
14091	B0545.1	tpa-1	0.006309
9390	C26E6.1	C26E6.1	0.006311
21591	W08E12.9	W08E12.9	0.006313
3776	D2085.3	D2085.3	0.006326
5709	C29H12.6	C29H12.6	0.006333
9212	F54C9.3	F54C9.3	0.006334
21553	T19H12.11	ugt-10	0.006338
17823	Y8A9A.2	Y8A9A.2	0.006338
1826	VF36H2L.1	aph-1	0.006339
18738	ZC455.4	ugt-6	0.006341
10755	F22E5.8	F22E5.8	0.006342
3450	C55A6.5	sdz-8	0.00635
9694	F41C3.5	F41C3.5	0.00635
13926	Y26D4A.4	clec-107	0.006355
331	F54D11.4	F54D11.4	0.006356
4237	Y102A11A.6	Y102A11A.6	0.00636
16765	C48E7.2	C48E7.2	0.006369
17560	Y113G7B.4	ftr-1	0.006388
20814	B0379.1	B0379.1	0.006391
5050	F42A9.7	F42A9.7	0.006393
8052	C36B1.11	C36B1.11	0.006405
17709	R02E4.1	R02E4.1	0.006405
20294	C34C6.6	prx-5	0.006409
20630	Y47D7A.9	Y47D7A.9	0.006412
18920	R07B7.3	pqn-53	0.006414
11638	F53A3.3	rps-22	0.006418
19433	W08A12.1	W08A12.1	0.006419
12598	F13D12.7	gpb-1	0.006427
17060	F59E12.4	npl-4.1	0.00645
403	ZK546.1	zyg-12	0.006465
20197	F15A2.1	col-184	0.006476
14221	T23F4.3	T23F4.3	0.006476
12427	F19B2.5	F19B2.5	0.006501
15325	B0024.4	B0024.4	0.006507
18331	Y37D8A.9	mrg-1	0.006509
15056	K03E6.5	unc-1	0.006514
21431	Y108F1.4	math-43	0.006514
5662	T02B5.3	T02B5.3	0.006522
4206	K07C5.3	K07C5.3	0.00653
17762	T11F9.11	dhs-19	0.006538
3055	C26C6.7	glb-8	0.006542
23	R07E5.14	rnp-4	0.006548
9769	C02C6.1	dyn-1	0.006549
9100	EEED8.8	ndx-6	0.006555
5374	F14H12.6	F14H12.6	0.00656
21733	F29C4.1	daf-1	0.006564
7815	T13F2.6	T13F2.6	0.006568
17957	F42E11.2	ttyh-1	0.00659
15430	Y41C4A.8	Y41C4A.8	0.006591
19896	T02C5.1	T02C5.1	0.006594
23046	Y57G11C.2	lgc-7	0.006594
15937	C36A4.4	C36A4.4	0.006597
5361	Y77E11A.14	Y77E11A.14	0.006604
9134	T12B5.11	fbxa-67	0.006613
13424	F27D9.5	pcca-1	0.006616
10172	T09B4.10	chn-1	0.006616
9066	F13D11.1	F13D11.1	0.006623
2856	C49C3.6	C49C3.6	0.006635
13640	B0228.4	tag-308	0.006656
8322	C15C6.2	C15C6.2	0.006661
16528	T06H11.1	unc-58	0.006679
3964	C07G1.3	pct-1	0.0067
14179	Y69H2.3	Y69H2.3	0.0067
17952	T19B10.7	ima-1	0.006702
20376	C24A3.6	twk-18	0.006709
211	K03D3.8	-	0.006719
548	F26F4.9	F26F4.9	0.006725
18034	R11G1.4	sax-1	0.006733
15053	F13C5.2	F13C5.2	0.00674
15267	Y22F5A.1	nhr-232	0.00675
7046	ZK218.5	ZK218.5	0.006754
3795	B0523.3	pgl-2	0.006759
1773	AC3.2	ugt-49	0.006764
15499	C25H3.5	flp-27	0.006766
6759	Y54F10AM.2	feh-1	0.006766
13085	T09A5.9	T09A5.9	0.006767
5417	C08F1.4	math-3	0.00677
10114	C32H11.4	C32H11.4	0.006786
12624	D1054.11	D1054.11	0.006787
14755	F10A3.11	F10A3.11	0.006796
6960	T02H6.3	T02H6.3	0.006796
5983	F35D11.8	clec-137	0.006826
9402	C43F9.4	C43F9.4	0.006827
5411	Y57G11C.9	Y57G11C.9	0.006829
21510	T07G12.12	him-8	0.006841
13981	ZK418.5	ZK418.5	0.006851
20501	F08G2.6	ins-37	0.006858
19959	F52E4.1	pccb-1	0.006865
9620	T28D6.9	pen-2	0.006878
19954	F35F10.7	F35F10.7	0.006889
2097	Y18D10A.18	fbxa-121	0.006911
20109	Y51A2A.1	clec-247	0.006921
5827	C16C10.4	C16C10.4	0.006925
20228	C18E9.11	ooc-5	0.006931
234	F07C3.9	F07C3.9	0.006933
22830	EEED8.7	rsp-4	0.006937
17182	F35E12.5	F35E12.5	0.006938
14477	K03H6.2	K03H6.2	0.006949
5555	C44C3.6	srw-117	0.006958
5619	F55C9.3	F55C9.3	0.006958
17947	F09G2.9	F09G2.9	0.006962
17872	C16A11.3	C16A11.3	0.006963
6997	Y69E1A.5	Y69E1A.5	0.006967
14942	T12D8.3	acbp-5	0.006974
10087	C15H7.3	C15H7.3	0.006979
15424	R06B10.4	trp-2	0.007002
22653	F21H12.1	F21H12.1	0.007003
8879	B0432.11	B0432.11	0.007004
46	ZK836.1	lon-3	0.007005
17106	Y71F9AL.11	Y71F9AL.11	0.007024
7903	T20F5.5	T20F5.5	0.007034
20860	C09C7.1	zig-4	0.007043
20416	F35D6.1	fem-1	0.007051
15999	ZK512.8	ZK512.8	0.007058
9019	C18E3.3	C18E3.3	0.007063
19275	T24F1.2	T24F1.2	0.007078
21215	Y54E2A.7	Y54E2A.7	0.007084
13909	F53B3.1	tra-4	0.007096
3553	Y65B4BR.1	Y65B4BR.1	0.0071
17443	C27F2.5	C27F2.5	0.007112
12194	C16A3.10	C16A3.10	0.007115
2836	F56D2.3	F56D2.3	0.007116
21974	F02A9.1	F02A9.1	0.007129
14831	F22D6.1	kin-14	0.007132
488	F13G3.5	ttx-7	0.007137
14915	M176.2	M176.2	0.007156
13675	M02B7.2	M02B7.2	0.007157
15455	C43E11.6	nab-1	0.007162
15376	T05F1.5	T05F1.5	0.007168
2447	ZC395.10	ZC395.10	0.007171
6453	W09C3.8	W09C3.8	0.007176
14052	R05H5.3	R05H5.3	0.007185
14152	F53C3.13	F53C3.13	0.007213
21945	ZK1053.2	ZK1053.2	0.007218
19022	Y73C8B.1	Y73C8B.1	0.007219
18302	K05F1.3	acdh-8	0.007222
1190	Y73B6BL.13	mif-4	0.007248
5685	K09E2.4	rig-1	0.007251
12464	T13H2.5	spat-3	0.007258
10537	W08E3.3	tag-210	0.007259
6157	C34E11.3	tag-241	0.007265
14614	C12D12.1	C12D12.1	0.007314
3114	F42A9.6	F42A9.6	0.007315
14850	F29G9.3	aps-1	0.007354
16091	H16D19.3	H16D19.3	0.007355
18435	R13H4.5	R13H4.5	0.007359
12520	R107.1	nac-2	0.007371
19752	F54D5.12	F54D5.12	0.007377
20290	T28H11.8	T28H11.8	0.007389
19989	Y92C3B.2	uaf-1	0.007394
16027	B0554.6	dod-20	0.007398
14990	ZC155.4	ZC155.4	0.007409
7626	T25G12.4	rab-6.2	0.007412
1972	Y73B6A.5	lin-45	0.007412
2373	F27C8.6	F27C8.6	0.007415
7693	C06A12.3	C06A12.3	0.00742
5849	F58E6.1	F58E6.1	0.007455
20475	ZK1225.6	ssp-31	0.007455
17052	F38A5.2	F38A5.2	0.007462
15084	B0399.1	B0399.1	0.00747
15898	C44B9.4	athp-1	0.00747
12183	K02D10.1	K02D10.1	0.007479
17965	C18G1.4	pgl-3	0.007484
11425	C08F11.4	sru-21	0.007492
17925	Y38E10A.15	Y38E10A.15	0.007509
19582	ZK354.6	ZK354.6	0.007516
15291	R07B1.8	R07B1.8	0.007521
16002	C48A7.1	egl-19	0.007529
15054	F18G5.6	F18G5.6	0.007529
22895	ZC477.9	deb-1	0.007529
1785	F56E10.1	F56E10.1	0.007539
5852	T28B11.1	T28B11.1	0.007542
22137	F52D10.2	F52D10.2	0.007549
13421	K05C4.5	K05C4.5	0.007551
7751	T22C1.9	T22C1.9	0.007552
6634	Y39B6A.24	Y39B6A.24	0.007556
2800	Y110A7A.15	Y110A7A.15	0.00756
12360	T26H5.4	T26H5.4	0.007561
20234	F29C12.3	F29C12.3	0.007566
16321	C33A11.1	C33A11.1	0.007568
12231	T22H2.6	T22H2.6	0.00757
1315	C04C11.2	C04C11.2	0.007587
16491	Y41D4B.11	Y41D4B.11	0.007592
6705	F37A4.2	F37A4.2	0.007596
13834	F52H2.5	F52H2.5	0.007601
13901	C34F6.7	C34F6.7	0.007602
8610	B0491.7	B0491.7	0.007609
22708	R08C7.10	wapl-1	0.00761
9323	R160.1	dpy-23	0.007615
8073	F35E12.8	F35E12.8	0.007617
631	ZK1321.2	ZK1321.2	0.007635
11094	T21D12.4	pat-6	0.007637
20357	C25G4.2	C25G4.2	0.007644
146	ZC239.7	gcy-15	0.00765
11640	R151.4	R151.4	0.007665
7699	F35H10.5	F35H10.5	0.007667
15168	Y40B1A.1	Y40B1A.1	0.007668
16146	F14D2.11	F14D2.11	0.007678
12199	C42D8.8	apl-1	0.007686
4086	T05A12.1	srx-19	0.007688
3902	F01D4.2	ugt-44	0.007709
6046	F21D9.6	F21D9.6	0.007718
14945	Y43F4B.5	Y43F4B.5	0.007725
7902	M01G12.7	M01G12.7	0.007727
12603	B0244.9	B0244.9	0.007729
21334	C33G8.9	nhr-140	0.007729
17444	C34C12.4	C34C12.4	0.00774
21177	T25B2.2	T25B2.2	0.007744
15281	D2021.2	tag-233	0.007763
7855	F41H10.3	F41H10.3	0.007764
7133	F47E1.1	F47E1.1	0.007777
18775	C14A4.3	C14A4.3	0.007809
3520	T19B10.4	pqn-70	0.007809
7212	C44C8.6	mak-2	0.007818
9797	F57C9.1	F57C9.1	0.007821
18838	T22B11.4	T22B11.4	0.007824
20265	T17H7.1	T17H7.1	0.007825
2699	F23D12.1	F23D12.1	0.007831
5693	C50F4.10	C50F4.10	0.007846
21913	T28F3.8	T28F3.8	0.007846
9682	C32F10.1	obr-4	0.007856
20044	Y75B8A.18	Y75B8A.18	0.007857
20943	T19A6.2	ngp-1	0.007872
14256	Y54G2A.33	clec-84	0.007876
20000	F48C1.5	F48C1.5	0.007877
10487	C27H6.1	unc-41	0.007878
19210	F55C7.7	unc-73	0.007888
13135	F53C3.13	F53C3.13	0.007893
3680	Y49A10A.1	Y49A10A.1	0.007901
20564	F10D2.5	ugt-40	0.007914
6952	F29A7.3	F29A7.3	0.007945
10688	D1054.10	D1054.10	0.007949
22600	R02D5.3	R02D5.3	0.007955
12027	F10F2.4	F10F2.4	0.007959
11450	Y66H1A.6	hum-8	0.007959
17534	F36H12.3	F36H12.3	0.007966
2687	Y94A7B.6	srh-300	0.007979
20154	E01A2.2	E01A2.2	0.007982
5153	F36A2.12	F36A2.12	0.007988
4677	F46F11.8	F46F11.8	0.007992
11076	Y56A3A.6	Y56A3A.6	0.008002
11055	C05D2.4	bas-1	0.008017
21013	ZC21.8	ZC21.8	0.008034
9978	C37A5.8	fipr-24	0.008038
21130	Y67A10A.7	Y67A10A.7	0.008038
19456	C28D4.8	C28D4.8	0.008049
14582	F01D4.5	F01D4.5	0.008078
16370	T14B4.3	T14B4.3	0.008111
2473	ZK1193.1	col-19	0.008115
21306	Y92H12BR.2	Y92H12BR.2	0.008119
12424	C33G8.11	nhr-107	0.008133
11484	C43H6.4	C43H6.4	0.008159
16565	F32B6.7	ssp-32	0.008167
2303	W03D8.9	W03D8.9	0.00817
10972	C25F9.1	srw-85	0.008172
3909	C18C4.10	klc-2	0.008193
20421	C10G8.5	ncx-2	0.008201
2909	F36F2.1	F36F2.1	0.008219
13472	Y54G11A.7	Y54G11A.7	0.008228
16899	R02D3.7	R02D3.7	0.008229
15757	ZK697.6	gst-21	0.008249
19739	ZC334.3	ins-24	0.008251
19307	ZK643.2	ZK643.2	0.008253
21825	Y75B12B.2	cyn-7	0.008257
20302	F55C7.7	unc-73	0.00826
2101	ZK484.7	ZK484.7	0.008281
12188	Y69A2AR.11	Y69A2AR.11	0.008289
456	F42A6.7	hrp-1	0.0083
8174	ZK512.6	eat-4	0.008306
8354	R10E12.1	alx-1	0.008314
14549	C17H12.10	C17H12.10	0.008328
22911	Y39G10AL.2	-	0.00833
23128	Y105E8A.19	Y105E8A.19	0.008333
12159	C44C1.5	C44C1.5	0.008347
6047	F31D4.4	clec-264	0.00837
4850	Y37E3.3	rpb-10	0.008375
5339	F44G4.1	F44G4.1	0.008383
3142	F16B4.9	nhr-178	0.008388
21835	C01C4.3	C01C4.3	0.0084
3984	F42A9.1	dgk-4	0.0084
20508	F58A6.1	F58A6.1	0.008421
18142	E03D2.3	srh-204	0.008426
2798	Y71F9B.9	Y71F9B.9	0.008427
3399	Y95D11A.1	Y95D11A.1	0.00843
6203	R09D1.12	R09D1.12	0.008439
19221	Y108G3AL.2	Y108G3AL.2	0.008443
3437	F09E10.6	F09E10.6	0.008458
19927	K04G7.4	nuo-4	0.008473
1003	Y38C1AA.1	Y38C1AA.1	0.008489
19429	R09B5.3	cnc-2	0.008495
22315	K11G12.2	acr-2	0.0085
16395	Y37D8A.4	Y37D8A.4	0.008509
5180	T22F3.3	T22F3.3	0.00851
1990	B0491.3	rmd-3	0.008517
16955	F45H10.4	drr-1	0.008517
1284	Y45F10C.4	Y45F10C.4	0.008545
13458	F18A1.1	F18A1.1	0.008549
26	Y48A6B.3	Y48A6B.3	0.008549
12378	F13E6.4	F13E6.4	0.008555
16977	Y105C5B.19	Y105C5B.19	0.008556
12801	Y116A8C.21	clec-195	0.008557
19455	C27A7.5	C27A7.5	0.008558
20257	F37A8.1	F37A8.1	0.008564
18336	Y71H2AM.1	Y71H2AM.1	0.008566
8695	Y54G11A.13	ctl-3	0.00857
19888	T19B10.11	mxl-1	0.00858
18020	F41D9.3	wrk-1	0.00859
11823	F32B6.10	F32B6.10	0.00861
8179	C52D10.12	C52D10.12	0.008616
13861	F07A5.2	F07A5.2	0.008628
20135	ZC8.1	hsd-2	0.008636
4808	D1044.3	pqn-25	0.008643
2404	Y58G8A.2	-	0.008647
20666	T05H4.11	T05H4.11	0.008651
17326	C33C12.3	C33C12.3	0.008674
8109	ZC8.6	ZC8.6	0.008678
15600	F42G4.6	F42G4.6	0.00868
2276	W02F12.6	sna-1	0.008682
21708	F20H11.5	F20H11.5	0.00869
22492	C15H11.1	C15H11.1	0.008697
10786	Y19D2B.1	Y19D2B.1	0.008701
11300	B0281.4	B0281.4	0.00871
4625	ZK262.3	ZK262.3	0.008713
12523	Y37D8A.1	arx-5	0.008728
10014	K07C5.6	K07C5.6	0.008744
22452	Y25C1A.2	Y25C1A.2	0.008745
6246	F30B5.7	F30B5.7	0.008752
15058	W06B11.3	dct-11	0.008752
3737	C16H3.3	C16H3.3	0.008769
5724	T24H10.1	T24H10.1	0.00878
18900	F58A4.8	tbg-1	0.008782
12986	Y48B6A.6	Y48B6A.6	0.008783
18986	F32A5.2	F32A5.2	0.008785
20937	M70.5	M70.5	0.00882
16794	T05H4.6	T05H4.6a	0.008834
11268	W06F12.2	W06F12.2	0.008838
6831	B0213.17	nlp-34	0.008858
8386	K07A12.7	K07A12.7	0.008861
20690	R03E1.3	lgc-25	0.00887
5836	B0035.3	B0035.3	0.008872
18049	Y54G2A.21	Y54G2A.21	0.008894
5078	F16H6.4	F16H6.4	0.008898
21348	T22B2.4	sup-12	0.008898
2263	F21C10.7	F21C10.7	0.008899
3013	F32A6.4	ags-3	0.008902
21411	F54D10.2	fbxa-24	0.008925
22334	M01A8.1	M01A8.1	0.008934
2352	F59A2.4	F59A2.4	0.008963
8731	ZK1321.4	ZK1321.4	0.008971
8125	C01G6.5	C01G6.5	0.008972
10217	C36E6.5	mlc-2	0.008973
3927	C05C12.1	C05C12.1	0.008975
22794	Y39B6A.20	asp-1	0.008978
11166	K08D10.3	rnp-3	0.008999
3665	D1025.2	D1025.2	0.009011
19086	F38E11.1	hsp-12.3	0.009032
21314	ZC204.2	ZC204.2	0.00906
1375	C05B5.4	C05B5.4	0.009063
20785	F49H12.6	acl-4	0.009088
6389	C33F10.10	-	0.009091
3893	F42A10.7	F42A10.7	0.009092
12764	F57C2.2	btb-19	0.009095
19555	R13F6.1	kbp-1	0.009104
20208	T14G11.3	immt-1	0.009125
2959	B0207.11	B0207.11	0.009129
15576	B0228.4	tag-308	0.009129
7468	F09E8.1	F09E8.1	0.009132
17526	E03H12.7	E03H12.7	0.00916
1002	LLC1.2	LLC1.2	0.009169
17855	C01F6.2	C01F6.2	0.009178
19247	T04D1.4	tag-192	0.009182
5276	C44B12.5	C44B12.5	0.009185
9169	F48G7.12	F48G7.12	0.009195
4006	W03F9.2	W03F9.2	0.009199
1963	ZK652.11	cuc-1	0.009205
7647	D2013.1	rab-39	0.009222
8746	M7.1	let-70	0.009235
21619	C37C3.9	C37C3.9	0.009249
6393	C55C2.5	aat-5	0.009258
10585	T16H12.3	T16H12.3	0.009258
7335	Y113G7B.25	NM_182371	0.00926
4093	Y9C9A.4	str-169	0.009284
16799	Y50D4C.6	Y50D4C.6	0.009288
13945	K08A2.1	K08A2.1	0.009295
2948	T01C3.2	T01C3.2	0.009308
9085	W03D8.6	itx-1	0.009317
22124	Y69H2.6	ubc-19	0.00933
14351	Y54G2A.7	-	0.009331
17471	D1009.4	nlp-14	0.009332
6262	F21C10.3	F21C10.3	0.009338
17912	F21C3.5	pfd-6	0.009341
1142	F09C12.1	ggr-3	0.009347
17554	T17H7.4	gei-16	0.009347
19976	T24A11.1	mtm-3	0.00935
16470	F13H8.7	F13H8.7	0.009359
20243	W07G1.3	zip-3	0.009367
16881	Y43F4B.6	klp-19	0.009372
5224	C15F1.2	C15F1.2	0.009375
6919	Y65B4A.4	Y65B4A.4	0.009378
18490	C32H11.9	C32H11.9	0.009387
7292	F19C7.1	F19C7.1	0.009388
20834	C56G2.6	let-767	0.009399
3273	M04F3.3	M04F3.3	0.00942
15077	T20D4.3	T20D4.3	0.009422
13369	T21E8.2	pgp-7	0.009425
920	C49C3.5	C49C3.5	0.009428
18127	Y51H4A.22	Y51H4A.22	0.009439
2927	F59A2.3	cri-3	0.009442
21040	C13D9.7	ncx-8	0.009444
21869	C01B10.6	C01B10.6	0.009451
14216	F59A6.3	F59A6.3	0.009458
10667	B0244.2	ida-1	0.009462
7192	F54E7.8	F54E7.8	0.009467
5	F56H1.4	rpt-5	0.009485
23076	F52F12.7	F52F12.7	0.009488
8590	R04E5.8	R04E5.8	0.009496
9814	W04B5.3	W04B5.3	0.009498
13096	Y66D12A.9	Y66D12A.9	0.009499
19393	T20D3.2	T20D3.2	0.0095
7110	F59B1.8	F59B1.8	0.009508
1427	H19M22.3	H19M22.3	0.009514
7820	Y53C12B.5	mab-3	0.009518
20388	C41H7.7	clec-3	0.009523
11725	F36D1.4	F36D1.4	0.009529
8829	F55G1.12	F55G1.12	0.009531
16398	Y48A6B.9	Y48A6B.9	0.009536
12855	C02D4.1	jud-4	0.009556
8589	R03G8.6	R03G8.6	0.009582
20103	T26H2.3	fbxb-2	0.009583
15707	Y55F3BR.6	Y55F3BR.6	0.009586
17426	C34B2.2	kbp-5	0.009602
13972	T04A8.8	T04A8.8	0.009604
11405	C11H1.5	C11H1.5	0.009621
14977	F49E10.4	F49E10.4	0.009636
2071	Y105C5B.12	Y105C5B.12	0.009647
1103	W07B3.2	gei-4	0.009677
9292	C18A3.5	C18A3.5	0.009681
20876	F19B6.2	ufd-1	0.009683
848	T10H10.2	T10H10.2	0.009687
12179	C17C3.1	C17C3.1	0.009707
11712	C28D4.5	C28D4.5	0.00971
19220	F57C9.7	F57C9.7	0.009712
6321	C33H5.19	tag-321	0.009718
11538	ZK1127.12	ZK1127.12	0.009731
23083	K10C8.3	K10C8.3	0.009737
6156	C14H10.3	C14H10.3	0.009747
8760	C18A11.1	C18A11.1	0.009755
22443	F54H5.4	mua-1	0.009764
894	C34E10.11	C34E10.11	0.009779
7607	C02C6.3	C02C6.3	0.009798
13615	F32A5.7	lsm-4	0.009802
16477	F08F8.7	F08F8.7	0.009809
7471	F56H11.3	elo-7	0.009811
15883	R12C12.5	R12C12.5	0.009812
11630	F41C3.8	F41C3.8	0.009814
17275	K09G1.4	dop-2	0.009817
20650	C03E10.6	clec-222	0.00982
22689	Y45F3A.2	rab-30	0.009822
1107	Y43F8B.7	Y43F8B.7	0.009838
14385	C31H2.2	dpy-8	0.009854
6917	Y51H4A.20	Y51H4A.20	0.009859
9122	C29E4.7	gsto-1	0.009867
5056	T22B3.3	T22B3.3	0.00987
12755	C40A11.5	C40A11.5	0.009879
2194	T19H12.6	T19H12.6	0.009881
9612	F47D12.9	F47D12.9	0.009884
19494	W04E12.7	W04E12.7	0.009891
11928	F30F8.1	F30F8.1	0.009907
18834	JC8.6	lin-54	0.009912
15433	Y75B8A.31	Y75B8A.31	0.009912
7614	F09A5.2	F09A5.2	0.009937
21609	Y38C1AA.3	pnc-1	0.009945
11973	F53B1.8	F53B1.8	0.00995
2547	T04A11.3	T04A11.3	0.009952
22274	Y40B1B.6	spr-5	0.009956
15010	F36A2.3	F36A2.3	0.009957
19698	T11F9.12	T11F9.12	0.009963
17324	C09G5.2	C09G5.2	0.009981
