# Supplementary material for: Gene Expression Modifications by Temperature-Toxicants Interactions in Caenorhabditis elegans
Source: PLoS One. 2011 Sep 9;6(9):e24676. doi: 10.1371/journal.pone.0024676 (PMC3170376; doi:10.1371/journal.pone.0024676)
Supplement: Table S3 — List of enriched Gene Ontology (GO) terms in regulated genes by toxicants at different temperatures (from Figure 1 ). GO data were extracted from Wormbase release WB195. First column shows the GO ID number. Next six columns show the −log10 p-value for each treatment. The description of the GO term is also shown. Cells in yellow indicate significant GO terms (p-value <0.05 or −log10 p-value >1.3, hypergeometric test) (XLS) [file pone.0024676.s007.xls]

## Sheet: GO terms enrichment
GO term ID	CPF 16°C	CPF 24°C	DZN 16°C	DZN 24°C	CPF+DZN 16°C	CPF+DZN 24C°	Description
GO:0008105	1.47351	3.30218	0.624749	0.923939	1.45322	3.18839	asymmetric protein localization	LEGEND
GO:0005524	0.990172	0.359904	0.114267	4.29129	1.66484	3.29035	ATP binding	Significant GO terms (p-value > 1.3)
GO:0016887	0.683434	0.621895	0.453426	1.31641	1.03316	0.665344	ATPase activity	No significant
GO:0005488	1.93228	3.5232	0.626797	1.11714	2.72882	5.16485	binding
GO:0010171	0.793031	0.270437	0.231183	1.79788	1.39605	3.50746	body morphogenesis	CPF 16°C = Chlorpyrifos treatment at 16°C
GO:0003824	1.65025	4.44651	0.592327	0.72519	0.962716	5.37458	catalytic activity	CPF 24°C = Chlorpyrifos treatment at 24°C
GO:0043169	1.66588	0.427408	0.506882	1.12605	0.411143	1.73919	cation binding	DZN 16°C = Diazinon treatment at 16°C
GO:0051301	0.270871	0.682455	0.334	5.54365	1.16483	0.398736	cell division	DZN 24°C = Diazinon treatment at 24°C
GO:0040002	2.06651	0.63746	0.577916	3.12927	1.52749	0.704867	collagen and cuticulin-based cuticle development	CPF+DZN 16°C = Mixture treatment at 16°C
GO:0004197	0.324453	2.17725	0.770375	1.852	0.312362	1.49753	cysteine-type endopeptidase activity	CPF+DZN 24°C = Mixture treatment at 24°C
GO:0016311	0.752503	0.382669	0.556781	3.02471	0.227552	0.330011	dephosphorylation
GO:0009790	0.379311	2.24103	0.2032	2.11795	0.362881	3.14962	embryonic development
GO:0050660	0.945883	1.33497	0.0888358	1.48055	0.530322	2.30902	FAD binding
GO:0008406	0.247254	0.894104	0.0859152	2.35678	0.895904	0.0401995	gonad development
GO:0040035	0.0124813	0.548284	0.741731	4.50892	0.848165	2.10163	hermaphrodite genitalia development
GO:0005887	0.345142	0.775708	0.400625	1.96083	0.332692	0.364174	integral to plasma membrane
GO:0005622	0.0542213	0.11643	1.39337	2.36016	0.486629	0.145385	intracellular
GO:0006629	0.744144	1.89548	0.225714	0.0242214	1.5897	0.358667	lipid metabolic process
GO:0005319	4.41907	7.15576	0.721368	3.21554	0.66883	1.66961	lipid transporter activity
GO:0045132	0.0294017	0.747491	1.48067	2.10734	0.854051	0.462679	meiotic chromosome segregation
GO:0008152	1.54613	9.00824	1.2097	1.6921	1.6326	10.0491	metabolic process
GO:0007052	0.0665813	0.540679	0.608073	1.82636	0.503679	0.336117	mitotic spindle organization and biogenesis
GO:0004497	3.31488	1.3425	3.68723	3.29362	3.22944	3.5826	monooxygenase activity
GO:0040015	0.229287	0.363565	0.536473	2.47903	1.03587	1.33481	negative regulation of multicellular organism growth
GO:0040027	1.05863	1.15528	1.23593	2.87486	0.41224	1.92134	negative regulation of vulval development
GO:0000786	1.27776	3.12142	0.436882	0.792707	0.75003	0.678119	nucleosome
GO:0006334	0.793944	2.50808	0.143999	0.823334	0.378161	0.710411	nucleosome assembly
GO:0005634	0.0134435	2.00786	0.623826	2.95152	0.34777	0.181834	nucleus
GO:0048477	0.116652	2.44849	0.138957	2.13867	1.8353	1.78909	oogenesis
GO:0016791	0.651219	0.311643	0.480131	2.64236	1.31218	0.903686	phosphatase activity
GO:0005886	0.760261	1.05478	0.0638817	0.809904	0.180684	1.38425	plasma membrane
GO:0005267	0.334612	0.42132	1.90771	0.407431	0.322343	0.185985	potassium channel activity
GO:0006813	0.164296	0.369384	1.72997	0.462586	0.155842	0.178953	potassium ion transport
GO:0006468	1.76422	0.825413	0.634771	1.75815	0.650656	2.05416	protein amino acid phosphorylation
GO:0005515	0.0234001	0.527917	0.00824049	7.30162	0.296262	1.96601	protein binding
GO:0006457	0.6091	0.0372685	0.338351	0.161217	0.0789444	1.68489	protein folding
GO:0006464	0.29604	0.0391906	2.41625	0.587365	1.02819	0.708441	protein modification process
GO:0016567	0.678735	1.40515	1.77773	1.1195	0.66883	3.89673	protein ubiquitination
GO:0030170	1.05892	0.366572	0.105193	0.587365	1.5429	1.74086	pyridoxal phosphate binding
GO:0004871	0.428589	1.46497	2.47826	2.36234	0.411143	0.0574174	signal transducer activity
GO:0005200	0.678735	0.544709	0.721368	2.0607	0.66883	5.37026	structural constituent of cytoskeleton
GO:0003700	0.0605983	1.38576	0.722728	0.959187	0.0504332	0.466616	transcription factor activity
GO:0030528	0.169099	0.191771	0.813443	0.0659419	3.92927	0.188047	transcription regulator activity
GO:0016747	0.0861491	0.156867	0.716652	0.0124983	1.5429	0.467261	transferase activity, transferring groups other than amino-acyl groups
GO:0016758	2.82044	5.26989	1.45822	2.49745	2.18402	5.9727	transferase activity, transferring hexosyl groups
GO:0040025	0.485001	0.0238011	0.0752427	1.29049	0.818975	2.0031	vulval development
GO:0008270	0.0623014	0.471266	0.500404	4.76378	0.0137213	0.335008	zinc ion binding
