# Supplementary material for: Gene Expression Modifications by Temperature-Toxicants Interactions in Caenorhabditis elegans
Source: PLoS One. 2011 Sep 9;6(9):e24676. doi: 10.1371/journal.pone.0024676 (PMC3170376; doi:10.1371/journal.pone.0024676)
Supplement: Table S4 — List of enriched functional domains in regulated genes by toxicants at different temperatures (from Figure 1 ). Domains associations were extracted from Wormbase release WB195. First column shows the INTERPRO ID number. Next six columns show the −log10 p-value for each treatment. The description of the domain term is also shown. Cells in yellow indicate significant domains (p-value <0.05 or −log10 p-value >1.3, hypergeometric test) (XLS) [file pone.0024676.s008.xls]

## Sheet: selected.domains.all
Domain ID	CPF 16°C	CPF 24°C	DZN 16°C	DZN 24°C	CPF+DZN 16°C	CPF+DZN 24C°	Description
IPR003560	0.62078	2.58399	1.18429	0.885689	0.283035	0.461653	2,3-dihydro-2,3-dihydroxybenzoate dehydrogenase	LEGEND
IPR003439	0.958322	0.931699	0.646895	1.4957	1.40485	0.589065	ABC transporter-like	Significant Domains terms (p-value > 1.3)
IPR002656	0.0859182	0.156233	0.711858	0.0125916	1.52818	0.461653	Acyltransferase 3	No significant
IPR011989	0.236754	2.22361	0.28333	3.29712	1.84273	0.328111	Armadillo-like helical
IPR001092	0.479216	0.297898	1.04892	0.153168	2.90776	0.180319	Basic helix-loop-helix dimerisation region bHLH	CPF 16°C = Chlorpyrifos treatment at 16°C
IPR004827	0.177973	1.76173	0.205166	0.424205	0.5197	0.733347	Basic-leucine zipper (bZIP) transcription factor	CPF 24°C = Chlorpyrifos treatment at 24°C
IPR000008	1.37464	1.41996	0.156234	1.77697	0.406092	0.286414	C2 calcium-dependent membrane targeting	DZN 16°C = Diazinon treatment at 16°C
IPR002018	0.921382	6.14666	1.64152	3.88829	2.11421	2.21912	Carboxylesterase, type B	DZN 24°C = Diazinon treatment at 24°C
IPR013320	0.479216	2.89564	1.67384	0.657869	2.90776	2.84648	Concanavalin A-like lectin/glucanase, subgroup	CPF+DZN 16°C = Mixture treatment at 16°C
IPR000859	0.413339	1.01446	0.490143	0.318704	1.10214	1.30778	CUB	CPF+DZN 24°C = Mixture treatment at 24°C
IPR003366	2.00401	2.61646	0.156234	0.889148	4.27712	5.69041	CUB-like region
IPR001128	4.25801	1.95409	4.65474	3.98574	4.16648	5.19177	Cytochrome P450
IPR002397	1.93235	0.512188	1.46542	1.22891	1.28773	1.04704	Cytochrome P450, B-class
IPR002401	4.35393	2.01761	4.75282	3.52466	3.53792	5.36537	Cytochrome P450, E-class, group I
IPR002403	3.88791	1.70734	3.47518	2.74908	3.09385	4.67502	Cytochrome P450, E-class, group IV
IPR001650	0.405224	0.0168554	0.0596376	0.505055	1.54594	0.513291	DNA/RNA helicase, C-terminal
IPR000494	0.301879	0.161509	0.725791	0.0133349	1.5545	0.0200669	EGF receptor, L domain
IPR000742	0.588618	0.518523	0.169634	1.09605	0.90037	1.86695	EGF-like, type 3
IPR003961	0.822226	1.38749	0.151716	1.73186	0.395448	1.08327	Fibronectin, type III
IPR008957	0.804077	0.889938	0.147351	1.68811	0.385136	1.04704	Fibronectin, type III-like fold
IPR002347	1.63819	4.20903	1.31803	2.29878	1.1197	3.40198	Glucose/ribitol dehydrogenase
IPR010987	1.89227	1.70734	0.28333	0.117801	1.31513	1.70875	Glutathione S-transferase, C-terminal-like
IPR004045	2.5827	1.861	0.143134	0.261162	1.26212	2.28256	Glutathione S-transferase, N-terminal
IPR013781	2.03852	0.599326	0.316419	1.52952	0.551326	2.36892	Glycoside hydrolase, subgroup, catalytic core
IPR014021	0.430107	0.0189926	0.0645381	0.809174	1.61419	0.793191	Helicase, superfamily 1 and 2, ATP-binding
IPR011598	0.466502	0.287644	1.02642	0.145986	2.11421	0.170545	Helix-loop-helix DNA-binding
IPR003599	0.571177	0.325653	0.0939524	2.47136	0.256158	2.36892	Immunoglobulin subtype
IPR003598	0.536994	0.29965	0.0865903	1.857	0.23786	2.21113	Immunoglobulin subtype 2
IPR007110	0.447626	1.09372	0.0680443	2.42443	0.429871	3.09573	Immunoglobulin-like
IPR013783	0.43877	0.722893	0.0662663	2.87826	0.421183	3.03665	Immunoglobulin-like fold
IPR001747	5.13033	8.52196	0.865818	3.90966	0.811548	2.13298	Lipid transport protein, N-terminal
IPR001478	0.830678	1.59185	0.259658	2.55786	1.73642	0.448116	PDZ/DHR/GLGF
IPR000169	0.534695	2.41894	1.14622	2.89571	0.5197	2.58106	Peptidase, cysteine peptidase active site
IPR011993	0.128648	0.138854	0.374947	4.09114	0.293234	2.54461	Pleckstrin homology-type
IPR001849	0.205219	0.460716	0.248654	2.46801	0.77454	0.619557	Pleckstrin-like
IPR002219	0.124391	0.512188	0.457138	2.20845	0.385136	1.42702	Protein kinase C, phorbol ester/diacylglycerol binding
IPR000719	2.43784	1.3407	0.772419	2.74163	1.02079	3.34466	Protein kinase, core
IPR002542	1.52303	4.46067	2.39816	2.02525	3.73506	3.4576	Protein of unknown function DUF19
IPR003125	1.15334	0.184569	1.89183	0.205647	1.12173	0.00442579	Protein of unknown function WSN
IPR000387	0.906401	0.497525	0.674685	3.04848	0.121345	0.327283	Protein-tyrosine phosphatase
IPR016130	0.661353	0.396104	0.754686	4.07462	0.305281	0.516762	Protein-tyrosine phosphatase, active site
IPR015421	0.988583	0.31968	0.192831	1.10745	2.24221	2.42827	Pyridoxal phosphate-dependent transferase, major region, subdomain 1
IPR003579	0.475409	1.15765	0.259658	1.64191	1.23238	0.65935	Ras small GTPase, Rab type
IPR003577	0.526127	0.873915	0.289621	1.8191	1.33687	0.769765	Ras small GTPase, Ras type
IPR002290	2.6843	1.54032	0.882313	2.84849	0.94914	3.58435	Serine/threonine protein kinase
IPR006186	0.398386	0.0643232	0.457138	1.68811	0.781235	0.122002	Serine/threonine-specific protein phosphatase and bis(5-nucleosyl)-tetraphosphatase
IPR000980	1.49289	1.89988	2.98416	1.16274	1.4526	1.21318	SH2 motif
IPR002198	1.36772	4.19832	2.09051	2.24604	0.914308	3.58638	Short-chain dehydrogenase/reductase SDR
IPR011042	0.548119	1.32389	1.07013	1.8958	2.54246	0.818746	Six-bladed beta-propeller, TolB-like
IPR005225	0.43877	1.07329	0.238163	0.828885	1.63776	0.582038	Small GTP-binding protein
IPR001452	0.583128	0.9726	1.12536	0.817083	0.563097	1.97834	Src homology-3
IPR008266	1.6152	1.01446	0.852488	1.82009	0.70864	2.86661	Tyrosine protein kinase, active site
IPR002213	3.26229	6.03021	1.72905	3.05584	2.56109	7.05748	UDP-glucuronosyl/UDP-glucosyltransferase
IPR015816	5.13033	8.52196	0.865818	3.90966	0.811548	2.13298	Vitellinogen, beta-sheet N-terminal
IPR015818	5.59808	7.10045	0.939828	4.36741	0.884826	2.40877	Vitellinogen, open beta-sheet, subdomain 2
IPR011030	5.13033	8.52196	0.865818	3.90966	0.811548	2.13298	Vitellinogen, superhelical
IPR002035	1.29504	1.3253	0.446373	2.15677	0.763787	2.28256	von Willebrand factor, type A
IPR001846	4.48003	7.10343	0.751159	3.27928	0.69833	2.74095	von Willebrand factor, type D
IPR011991	1.02266	1.2525	1.66395	1.99738	0.626698	0.161909	Winged helix repressor DNA-binding
IPR013087	0.548119	0.128135	0.634774	1.4627	0.528626	0.569378	Zinc finger, C2H2-type/integrase, DNA-binding
IPR001965	0.388243	0.867612	0.446373	2.72424	0.375145	0.248005	Zinc finger, PHD-type
