# Supplementary material for: Gene Expression Modifications by Temperature-Toxicants Interactions in Caenorhabditis elegans
Source: PLoS One. 2011 Sep 9;6(9):e24676. doi: 10.1371/journal.pone.0024676 (PMC3170376; doi:10.1371/journal.pone.0024676)
Supplement: Table S8 — Significantly affected genes in the full model analysis ( Figure 5 ). Each worksheet contains the list of affected genes by each factor: chlorpyrifos (CPF), diazinon (DZN), temperature (Temp); and the interactions of them: CPF*Temp, DZN*Temp, CPF*DZN, CPF*DZN*Temp. (XLS) [file pone.0024676.s012.xls]

## Sheet: CPF
Array ID	Sequence name	Gene names	p-value
11055	C05D2.4	bas-1	0
19380	C34C12.5	C34C12.5	0
14001	C36A4.1	cyp-25A1	0
20369	F43H9.1	ech-3	0
16778	C03A7.11	ugt-51	0
13204	W06F12.2	W06F12.2	0
11634	Y57A10C.6	Y57A10C.6	0
8357	T11B7.4	alp-1	1e-06
20814	B0379.1	B0379.1	1e-06
14477	K03H6.2	K03H6.2	1e-06
3634	F52F10.4	oac-32	1e-06
7659	T24B8.4	T24B8.4	1e-06
16265	F07C4.2	clec-45	2e-06
18510	F56C9.10	F56C9.10	2e-06
16887	ZK1058.2	pat-3	2e-06
710	C07G3.2	C07G3.2	3e-06
20860	C09C7.1	zig-4	3e-06
12510	C35D10.14	clec-5	4e-06
13356	R09A8.4	col-182	4e-06
3893	F42A10.7	F42A10.7	4e-06
12213	F45F2.4	his-7	4e-06
12938	F13D11.4	F13D11.4	5e-06
18788	R03D7.6	gst-5	5e-06
15275	B0302.5	B0302.5	6e-06
11997	C01G6.7	C01G6.7	6e-06
11268	W06F12.2	W06F12.2	6e-06
16347	Y47H10A.5	Y47H10A.5	6e-06
15430	Y41C4A.8	Y41C4A.8	7e-06
11676	C49H3.6	C49H3.6	8e-06
5595	B0272.4	B0272.4	9e-06
22961	M01H9.1	M01H9.1	9e-06
12483	C17C3.15	C17C3.15	1e-05
20396	F56D6.2	clec-67	1e-05
8160	F59B2.3	F59B2.3	1e-05
8731	ZK1321.4	ZK1321.4	1.1e-05
4063	BE0003N10.2	chin-1	1.2e-05
20366	C02A12.1	gst-33	1.2e-05
5684	F57C7.3	sdn-1	1.2e-05
5943	Y105C5B.13	skr-10	1.3e-05
16078	F18E9.5	tag-279	1.3e-05
21198	C33C12.8	C33C12.8	1.4e-05
5948	Y48G1BL.1	Y48G1BL.1	1.7e-05
8940	C14C6.3	C14C6.3	2e-05
3228	C25D7.6	mcm-3	2e-05
12410	D2092.4	D2092.4	2.1e-05
2271	R10D12.14	R10D12.14	2.3e-05
12599	F59E10.3	F59E10.3	2.4e-05
19894	F46G10.1	F46G10.1	2.5e-05
16538	F15G9.4	him-4	2.7e-05
5705	ZK265.7	ZK265.7	2.7e-05
6755	T19D12.2	T19D12.2	3.2e-05
15680	C08C3.2	bath-15	3.3e-05
18945	K06H6.2	K06H6.2	3.3e-05
17220	F19H6.4	F19H6.4	3.5e-05
4312	F55G1.9	F55G1.9	3.5e-05
19211	K09H11.1	K09H11.1	3.6e-05
11525	F54D12.4	F54D12.4	3.7e-05
21651	F41E7.3	F41E7.3	4.1e-05
9039	F53B6.1	tsp-15	4.1e-05
3526	Y14H12B.1	Y14H12B.1	4.1e-05
2501	F18A1.6	F18A1.6	4.3e-05
16320	C11E4.1	C11E4.1	4.4e-05
1994	C27D6.4	C27D6.4	4.4e-05
9331	W04H10.4	clec-118	5e-05
14403	F43G6.10	F43G6.10	5.1e-05
17772	C15H9.5	C15H9.5	5.2e-05
14673	F08B6.3	F08B6.3	5.5e-05
18519	T02G5.9	krs-1	5.5e-05
21241	Y75B8A.35	zip-1	5.5e-05
12132	F49E8.5	dif-1	5.6e-05
4249	Y71G12B.18	Y71G12B.18	5.7e-05
18807	F54C8.2	cpar-1	5.9e-05
1001	K08F4.3	K08F4.3	5.9e-05
10544	Y119C1A.1	Y119C1A.1	6e-05
5825	Y51H7C.3	Y51H7C.3	6.1e-05
12911	F15E11.12	F15E11.12	6.2e-05
13211	Y60A3A.18	skr-4	6.2e-05
512	ZK632.6	cnx-1	6.3e-05
14841	B0554.1	B0554.1	6.6e-05
4926	W01F3.1	W01F3.1	6.6e-05
11801	T28D9.3	T28D9.3	6.7e-05
19862	Y48B6A.14	hmg-1.1	7e-05
18488	C24B5.2	spas-1	7e-05
22702	F19C7.7	col-110	7.1e-05
846	R04D3.3	R04D3.3	7.2e-05
4272	Y17G7B.5	mcm-2	7.6e-05
10680	F35H10.4	vha-5	7.7e-05
5650	C50E3.11	C50E3.11	7.9e-05
15404	T25D10.3	spp-11	8e-05
466	Y39A1A.15	cnt-2	8.1e-05
413	F42A10.6	F42A10.6	8.1e-05
11094	T21D12.4	pat-6	8.6e-05
12242	Y55F3C.6	Y55F3C.6	8.6e-05
10743	C18G1.9	C18G1.9	8.8e-05
22843	C17G10.9	C17G10.9	9e-05
13186	F55C7.7	unc-73	9e-05
21470	F18A12.4	F18A12.4	9.1e-05
7923	F59H6.1	bath-19	9.4e-05
17957	F42E11.2	ttyh-1	9.7e-05
21784	F21F3.5	unc-38	9.7e-05
1917	W01G7.5	lem-2	9.8e-05
3430	F32D1.10	mcm-7	0.0001
10485	C04F5.9	C04F5.9	0.000106
16945	F28B3.10	F28B3.10	0.000106
5036	H14A12.5	H14A12.5	0.000106
22023	F47B8.5	F47B8.5	0.000108
16472	K02C4.5	K02C4.5	0.00011
6634	Y39B6A.24	Y39B6A.24	0.000114
8572	Y60A3A.10	dhs-24	0.000118
7681	T04C9.6	frm-2	0.000118
3042	Y19D10A.9	clec-209	0.000122
15200	F47D12.6	F47D12.6	0.000122
14836	Y46C8AL.5	clec-72	0.000125
15292	R09A8.5	R09A8.5	0.000125
4726	F45D11.1	F45D11.1	0.000126
22797	F14D12.2	unc-97	0.00013
8048	C28D4.4	C28D4.4	0.000131
7140	R06A10.4	R06A10.4	0.000131
10868	Y46C8AL.3	clec-70	0.000132
12832	F59E11.6	F59E11.6	0.000135
7641	ZK270.1	ptr-23	0.000135
14093	C17G1.3	ugt-23	0.000137
11880	Y43F8C.1	nlp-25	0.00014
16552	C24A8.4	cst-2	0.000141
9066	F13D11.1	F13D11.1	0.000141
17786	R57.1	R57.1	0.000143
11621	F57B10.12	37377	0.000147
7366	F14B8.5	F14B8.5	0.000147
13948	T01B7.6	T01B7.6	0.000153
5645	AC3.5	AC3.5	0.000155
15051	C03A3.2	C03A3.2	0.000162
591	F25B5.4	ubq-1	0.000164
18105	Y111B2A.19	Y111B2A.19	0.000168
13018	C17H12.4	C17H12.4	0.000169
22409	Y74C9A.4	Y74C9A.4	0.000169
7758	F41C3.2	F41C3.2	0.000173
17982	W04D2.6	W04D2.6	0.000175
21753	F56C11.1	bli-3	0.000179
13437	F20B4.2	F20B4.2	0.00018
6238	ZK512.5	ZK512.5	0.000181
19566	F01G10.6	F01G10.6	0.000182
22603	T21C9.13	T21C9.13	0.000183
18755	R05D11.9	R05D11.9	0.000184
14066	C47E12.8	dhp-2	0.000185
5209	M151.7	M151.7	0.000185
6735	R09E10.7	pqn-55	0.000188
15010	F36A2.3	F36A2.3	0.000191
16532	Y41C4A.4	crh-1	0.000192
6974	W02B3.3	W02B3.3	0.000193
7956	K08D12.2	K08D12.2	0.000196
8123	ZC308.4	ZC308.4	0.000196
10321	K04G2.9	K04G2.9	0.0002
4319	C09E7.8	C09E7.8	0.000201
8656	Y69F12A.2	alh-12	0.000202
5178	T05C3.6	T05C3.6	0.000202
15863	Y51F10.2	Y51F10.2	0.000206
12486	C47G2.4	C47G2.4	0.000214
21344	F09C8.1	F09C8.1	0.000217
19562	C06G8.4	srd-7	0.000217
15737	K09C6.9	K09C6.9	0.000219
22602	T05H4.14	gad-1	0.00022
10179	K10H10.2	K10H10.2	0.000221
5921	F46F11.9	F46F11.9	0.000225
16550	C12D12.2	glt-1	0.000225
19754	K10B4.3	K10B4.3	0.000225
15844	F45B8.1	rgs-11	0.000225
21030	Y105C5B.8	Y105C5B.8	0.000225
8077	K06A4.3	gsnl-1	0.000229
12977	F59B10.3	F59B10.3	0.000234
12669	T22H2.6	T22H2.6	0.000234
4847	M05B5.2	M05B5.2	0.000235
22950	ZK112.6	ZK112.6	0.000235
11574	F58F6.1	col-104	0.000237
1073	F14D2.2	F14D2.2	0.000237
18538	Y77E11A.7	Y77E11A.7	0.000237
2527	F25B5.4	ubq-1	0.000239
4234	M04F3.5	M04F3.5	0.000242
9248	K02G10.4	flp-11	0.000244
852	F54A3.1	F54A3.1	0.000248
4605	K06H6.6	K06H6.6	0.000257
17378	F09E8.2	F09E8.2	0.00026
10523	K02B9.1	meg-1	0.000265
17320	Y105E8A.12	catp-1	0.000266
15455	C43E11.6	nab-1	0.000266
21180	ZK813.1	ZK813.1	0.000268
6354	F08F8.9	F08F8.9	0.000276
20851	C47E8.7	unc-112	0.000279
5008	B0454.7	clec-2	0.000281
13019	C42D4.3	C42D4.3	0.00029
8543	Y54G2A.4	Y54G2A.4	0.000291
16414	K08C7.2	fmo-1	0.000292
10757	F32B5.6	F32B5.6	0.0003
21232	R07E5.4	R07E5.4	0.000302
19617	T19C9.8	T19C9.8	0.000311
15126	K02G10.4	flp-11	0.000316
21807	ZK632.1	mcm-6	0.000316
12224	M01E11.6	klp-15	0.000318
3342	F13B12.3	F13B12.3	0.000319
8545	Y73B6BL.1	Y73B6BL.1	0.000325
20591	Y37H2A.6	fbxa-211	0.000326
7645	C30B5.1	tag-319	0.000329
16801	ZC302.2	ZC302.2	0.000333
15877	F33G12.4	lrr-1	0.000335
2342	B0393.6	B0393.6	0.000336
8421	C50C3.1	C50C3.1	0.000341
1306	T05B11.1	T05B11.1	0.000341
11249	F55A12.9	pqn-44	0.000345
3250	ZC404.8	spn-4	0.000348
13636	R12C12.9	R12C12.9	0.000351
11652	Y73B6BR.1	pqn-89	0.000354
13107	C38C3.5	unc-60	0.000357
7760	T02G5.8	kat-1	0.000365
18367	K06H6.4	K06H6.4	0.000367
12701	F55G1.3	his-62	0.000369
3509	K01A2.9	K01A2.9	0.000369
2310	Y23H5A.3	Y23H5A.3	0.000369
1497	W03F9.5	ttb-1	0.000371
16341	F18A11.1	puf-6	0.000372
6690	T13H5.1	T13H5.1	0.000373
15927	F55B11.1	F55B11.1	0.000377
10589	Y47D3A.25	rab-35	0.000384
19255	Y95B8A.2	Y95B8A.2	0.000384
16534	Y73F8A.25	Y73F8A.25	0.000391
16992	K03E6.6	pfn-3	0.000392
9589	F54D10.7	F54D10.7	0.000394
982	F11G11.3	gst-6	0.000396
9358	W01A8.6	W01A8.6	0.000399
10244	C24H12.5	C24H12.5	0.000404
18246	T08B1.1	T08B1.1	0.000405
1259	Y62H9A.4	Y62H9A.4	0.000405
20472	Y69A2AR.13	Y69A2AR.13	0.000405
15056	K03E6.5	unc-1	0.000407
8950	F16H6.6	F16H6.6	0.00041
2909	F36F2.1	F36F2.1	0.000413
13519	C43E11.6	nab-1	0.000415
20424	C24B5.2	spas-1	0.000418
10227	F25E5.8	F25E5.8	0.000419
6357	F44E2.7	F44E2.7	0.000421
17304	T04F8.1	sfxn-1.5	0.000422
12466	Y62H9A.3	Y62H9A.3	0.000422
8825	F44C4.4	gon-14	0.000424
13584	H21P03.1	mbf-1	0.000431
21319	R13F6.9	sma-3	0.000435
1528	Y17G7B.10	Y17G7B.10	0.000435
18827	C43F9.8	efn-2	0.000436
12055	F54D1.6	F54D1.6	0.000451
17915	T05F1.2	T05F1.2	0.000453
18801	C28H8.6	pxl-1	0.000455
13445	Y54E5A.1	Y54E5A.1	0.000455
9734	C27C7.1	C27C7.1	0.000458
16986	Y38A10A.5	crt-1	0.000462
9290	C09E8.2	lips-7	0.000475
6268	K11C4.3	unc-70	0.000477
13012	Y56A3A.7	Y56A3A.7	0.000479
12035	R155.1	R155.1	0.000482
11450	Y66H1A.6	hum-8	0.000484
21667	T24D1.1	sqv-5	0.000497
20978	Y71F9AL.5	gst-43	0.0005
21233	T05G5.5	T05G5.5	0.000503
8631	Y110A2AR.2	ubc-15	0.000509
14874	F13E6.1	F13E6.1	0.00051
3737	C16H3.3	C16H3.3	0.000511
17605	R05G9.3	R05G9.3	0.000511
21438	Y59E1A.2	rgs-8.2	0.000514
17965	C18G1.4	pgl-3	0.000515
15323	Y105C5B.9	Y105C5B.9	0.000515
19399	F23H12.1	snb-2	0.000523
18839	B0511.2	B0511.2	0.00053
980	B0495.5	B0495.5	0.000532
19694	K07C11.4	K07C11.4	0.000533
10183	C05D11.4	let-756	0.000534
17084	Y62F5A.1	mdt-8	0.000544
4240	C06G3.2	klp-18	0.000552
4396	F14H3.6	F14H3.6	0.000554
13454	C32D5.12	C32D5.12	0.00056
15921	C28D4.3	gln-6	0.000568
9047	K12F2.1	myo-3	0.000568
6893	F55G1.10	his-61	0.000573
18614	Y73F8A.18	Y73F8A.18	0.000578
3764	Y39G10AR.10	Y39G10AR.10	0.000585
8074	F38A6.2	elp-1	0.000586
13888	F56A3.1	fncm-1	0.000587
6595	W05G11.2	W05G11.2	0.00059
20986	F07H5.12	-	0.000597
22866	F55C9.8	fbxb-62	0.000597
18233	D2023.1	D2023.1	0.0006
14637	F55H2.4	lrg-1	0.000603
20042	Y22D7AL.11	Y22D7AL.11	0.000605
22989	F32G8.5	col-152	0.00061
21146	F58E6.1	F58E6.1	0.000612
21195	C08B11.3	C08B11.3	0.000613
16925	Y76B12C.5	-	0.000617
2344	C16C10.3	C16C10.3	0.000617
7884	Y48G1BL.3	puf-10	0.000629
19821	T02E1.3	gla-3	0.00063
12219	H14E04.2	H14E04.2	0.00063
20667	T21C9.12	scpl-4	0.00063
5124	F55F1.2	F55F1.2	0.000639
1020	K11G12.5	K11G12.5	0.000645
7304	R01B10.1	cpi-2	0.000655
13637	Y49E10.23	Y49E10.23	0.000655
16331	K02E10.6	K02E10.6	0.000656
20962	ZK822.3	nhx-9	0.000658
19080	C09G9.5	C09G9.5	0.000661
1837	C29F5.1	C29F5.1	0.000662
9211	F45C12.7	btb-6	0.000675
8427	Y67D2.7	Y67D2.7	0.000679
19500	Y48G8AL.8	rpl-17	0.000687
8191	C09E7.9	C09E7.9	0.00069
9445	K03B8.7	grl-3	0.000694
14061	Y32H12A.3	dhs-9	0.000699
4456	C43H8.3	-	0.000705
20270	Y48A6B.11	rsa-2	0.000708
21946	ZK39.6	clec-97	0.000709
2509	B0511.9	cdc-26	0.000711
17511	B0041.2	B0041.2	0.000713
8069	F08F3.6	F08F3.6	0.000718
13819	ZC196.5	ZC196.5	0.000718
18436	T04C12.3	T04C12.3	0.000722
9243	C02B8.4	hlh-8	0.000727
17933	Y37D8A.13	unc-71	0.000733
14174	Y32F6A.5	Y32F6A.5	0.000739
16849	F59B10.5	F59B10.5	0.000742
8128	C27D9.1	C27D9.1	0.000746
22773	T07C4.9	nex-2	0.000746
15398	F57C2.6	spat-1	0.000747
17991	K03H4.2	K03H4.2	0.000753
9316	F59D8.1	vit-3	0.000759
8573	ZC513.6	oma-2	0.000762
22090	E01A2.4	E01A2.4	0.000765
14224	Y38F1A.9	oig-2	0.000771
19021	Y73B6BL.38	puf-11	0.000776
9945	Y59A8B.13	slr-2	0.000776
19327	C44B7.9	pmp-2	0.000777
23194	T12G3.6	T12G3.6	0.000786
438	F29C4.6	F29C4.6	0.000789
10288	M01E11.6	klp-15	0.000794
20994	K07C10.1	ptr-13	0.000794
5877	R06A4.4	imb-2	0.0008
268	ZC266.1	ZC266.1	0.000802
860	Y48G1A.6	mbtr-1	0.000806
23134	C33C12.9	C33C12.9	0.000807
20356	ZC155.1	nex-1	0.000807
12067	E04F6.11	clh-3	0.00081
19716	F45E1.5	F45E1.5	0.000814
20940	T01G9.5	37012	0.000816
4161	T27A8.2	T27A8.2	0.000816
5001	W02D9.6	W02D9.6	0.000825
11569	F01G4.5	F01G4.5	0.000827
21894	F46B6.5	F46B6.5	0.000834
3541	D1007.14	pqn-24	0.000834
20024	F59E12.12	bli-2	0.000836
18762	C06H5.1	fbxa-156	0.000838
4593	F18E3.6	srw-71	0.000839
18113	C50F7.1	C50F7.1	0.000843
20571	F44G3.10	F44G3.10	0.000852
2845	Y47D3A.16	rsks-1	0.000853
12623	C54F6.14	ftn-1	0.000858
8794	F14H12.4	cst-1	0.000862
9071	F59F4.1	F59F4.1	0.000873
19438	ZK822.3	nhx-9	0.000877
12227	T04C9.1	T04C9.1	0.000882
14639	H04D03.3	H04D03.3	0.000885
22057	F13B9.8	fis-2	0.000887
10972	C25F9.1	srw-85	0.000889
5529	C39H7.4	C39H7.4	0.00089
7485	C03A7.6	srx-39	0.000893
12535	C49A9.3	C49A9.3	0.000895
19199	C14C11.3	hex-2	0.000895
1122	F11A6.2	scrm-4	0.000895
12061	W02A2.7	mex-5	0.000897
12201	C55C3.4	C55C3.4	0.000898
12805	Y69E1A.8	Y69E1A.8	0.000911
12428	F20D6.11	F20D6.11	0.000923
20380	M60.2	M60.2	0.000929
3019	F49E2.1	F49E2.1	0.000945
20824	ZK484.2	haf-9	0.00095
1960	R74.5	asd-1	0.00096
2352	F59A2.4	F59A2.4	0.000961
19392	H32C10.2	lin-33	0.000962
2183	K01D12.14	cdr-5	0.000969
14577	C13G5.2	C13G5.2	0.000971
3981	F36A2.1	cids-2	0.00098
10545	B0432.4	misc-1	0.000981
7401	Y4C6B.4	Y4C6B.4	0.00101
14309	C23H4.7	C23H4.7	0.001011
19787	Y71H2B.7	gpa-17	0.001017
22795	C04F6.4	unc-78	0.001028
2241	B0511.9	cdc-26	0.001029
15449	T11G6.2	T11G6.2	0.00103
21760	W01F3.1	W01F3.1	0.001031
4321	C34G6.7	stam-1	0.001035
15360	F27D9.6	dhs-29	0.001039
17148	F13B6.1	F13B6.1	0.001043
4149	F15A2.5	efn-3	0.001047
6352	C45G3.2	-	0.001063
11343	F57H12.3	ora-1	0.001064
18787	M176.5	M176.5	0.001065
2084	ZK520.4	cul-2	0.001069
1392	W09D10.4	W09D10.4	0.001071
5152	F22G12.5	F22G12.5	0.001093
20630	Y47D7A.9	Y47D7A.9	0.001104
19200	C17E7.4	C17E7.4	0.001107
7962	Y38H8A.2	Y38H8A.2	0.001111
350	C35B8.1	col-175	0.001113
6395	F09E5.10	F09E5.10	0.001117
17568	Y73B3A.18	Y73B3A.18	0.001118
14476	F52C12.3	F52C12.3	0.001122
18157	K07C6.10	srx-67	0.001122
21394	C37A5.2	fipr-22	0.001126
21179	ZK455.4	asm-2	0.001127
14053	Y25C1A.13	Y25C1A.13	0.00113
22350	W06H8.1	rme-1	0.001133
4279	C14B9.6	gei-8	0.001141
7274	EEED8.1	mel-47	0.001141
14434	T14B4.1	T14B4.1	0.001143
12971	E01G4.6	E01G4.6	0.001149
14109	T28F3.4	T28F3.4	0.001158
23027	F19C6.5	F19C6.5	0.00116
2070	W03F9.2	W03F9.2	0.001163
12636	M03A8.1	dhs-28	0.001172
13600	F08F1.8	tth-1	0.001173
3026	K04C2.3	K04C2.3	0.001179
16803	C05D9.2	lmp-2	0.001182
23163	F45H7.2	gei-1	0.001185
14868	C06G1.1	C06G1.1	0.001188
1972	Y73B6A.5	lin-45	0.001193
21060	F59B1.4	F59B1.4	0.001194
4000	T06E6.2	cyb-3	0.001197
10465	Y55D5A.2	Y55D5A.2	0.001203
20657	F28C1.1	F28C1.1	0.001205
20641	W03G1.6	pig-1	0.001209
94	C17B7.11	fbxa-65	0.001212
16301	F32D1.7	F32D1.7	0.001224
16304	F53F8.4	F53F8.4	0.001227
19690	F40A3.3	F40A3.3	0.00123
3880	T25G3.3	T25G3.3	0.00123
17715	ZK813.2	ZK813.2	0.00123
16573	F55H2.4	lrg-1	0.001234
19857	F22D3.6	F22D3.6	0.001236
19215	T16G1.9	T16G1.9	0.001244
18316	C14B1.7	C14B1.7	0.001253
3949	ZK262.7	srw-82	0.001263
11828	K08D12.6	K08D12.6	0.001271
14160	M01E11.6	klp-15	0.001271
20385	C14A4.4	crn-3	0.001272
11003	F29G6.3	F29G6.3	0.001275
12647	F20G2.4	nas-24	0.001275
5848	F25B4.1	F25B4.1	0.001281
2791	T19B4.5	T19B4.5	0.001282
15328	C16D9.4	C16D9.4	0.001284
13170	C49H3.6	C49H3.6	0.001291
19159	F54B11.11	F54B11.11	0.001296
14862	F57B10.9	F57B10.9	0.001298
13152	F52G2.1	dcap-2	0.001304
5777	F08A8.3	F08A8.3	0.001318
21913	T28F3.8	T28F3.8	0.001319
14123	K08F11.4	yrs-1	0.001319
16955	F45H10.4	drr-1	0.001327
11807	C02D5.3	gsto-2	0.001335
1334	W03G11.4	W03G11.4	0.001355
313	Y37A1B.14	-	0.001373
2273	T08G5.5	vps-39	0.001374
9553	F46C8.3	F46C8.3	0.001384
19096	Y42H9B.1	col-115	0.001389
17116	F22E5.9	F22E5.9	0.00139
13178	F31F6.3	F31F6.3	0.001393
3504	F48G7.8	F48G7.8	0.001393
14536	K02C4.4	ltd-1	0.001403
20728	W03C9.2	W03C9.2	0.001411
12563	T19E7.2	skn-1	0.001429
13448	Y105E8A.9	apg-1	0.001451
13867	Y57G11A.1	tag-273	0.001452
8463	F10G2.8	srh-187	0.001455
450	C36A4.8	brc-1	0.001457
13613	F10E9.6	mig-10	0.00146
21612	Y57G11C.37	Y57G11C.37	0.00146
7149	W03D8.5	W03D8.5	0.001463
12607	H10E21.4	H10E21.4	0.001465
14407	T21E3.3	lrp-2	0.001465
10572	C14B1.3	C14B1.3	0.001477
16378	B0336.6	abi-1	0.00148
720	F11A5.5	F11A5.5	0.00149
1019	K07E3.3	dao-3	0.001493
21126	F33H2.5	F33H2.5	0.001498
20883	T01C4.2	odr-2	0.001499
22891	Y61A9LA.4	Y61A9LA.4	0.001503
2258	C10F3.1	cpg-4	0.001507
14361	D1086.3	D1086.3	0.001507
20207	R06C7.1	R06C7.1	0.001509
8758	Y47D7A.5	grl-5	0.00151
11263	T18H9.7	tag-232	0.001522
1886	C06G8.1	C06G8.1	0.001539
17797	Y20F4.2	Y20F4.2	0.00154
10508	Y60A3A.19	Y60A3A.19	0.001542
12495	R06A4.7	mes-2	0.00155
6170	R09G11.2	nhr-1	0.001551
9307	F36H5.2	math-27	0.00156
22317	Y71H9A.3	sto-4	0.001567
11527	K12D12.1	top-2	0.001573
8130	C56C10.12	C56C10.12	0.001574
8589	R03G8.6	R03G8.6	0.001578
15444	F38E11.6	F38E11.6	0.00158
11260	T01C8.5	T01C8.5	0.001581
9269	T19H12.3	T19H12.3	0.001608
21635	W02F12.3	W02F12.3	0.001608
20158	F36H2.2	F36H2.2	0.001611
17248	C17E4.3	C17E4.3	0.001613
1805	F08B12.1	F08B12.1	0.001621
22638	W05F2.4	W05F2.4	0.001622
17239	F10G8.2	F10G8.2	0.001628
5247	C05B5.6	fbxa-155	0.001638
21439	Y73B3A.11	Y73B3A.11	0.001641
6051	F47G9.6	F47G9.6	0.001643
21027	T11B7.2	T11B7.2	0.001653
22058	F14H12.8	F14H12.8	0.001658
4253	C01G6.3	C01G6.3	0.001664
16755	F35F10.13	F35F10.13	0.001669
14976	F32A7.5	F32A7.5	0.00167
10192	ZK637.7	lin-9	0.001677
14000	C14C6.8	C14C6.8	0.001685
9541	Y97E10C.1	Y97E10C.1	0.001687
21689	K08F8.6	let-19	0.001693
22762	F08B1.1	vhp-1	0.001695
21423	T06D8.1	T06D8.1	0.001702
22408	Y69A2AR.18	Y69A2AR.18	0.001702
19148	B0563.2	tsp-11	0.001704
12211	F40F9.1	xbx-6	0.001711
17523	C45B2.8	C45B2.8	0.001713
13301	C54E10.3	C54E10.3	0.001722
10789	Y53C12B.3	nos-3	0.001735
21442	ZC404.3	spe-39	0.001736
883	W03C9.7	mex-1	0.001749
1894	F58B3.6	F58B3.6	0.001751
1099	T20B12.6	mml-1	0.001753
19283	C02D5.1	acdh-6	0.001754
9408	F58F9.2	-	0.001756
21580	K03A1.4	K03A1.4	0.001759
16517	D2092.1	D2092.1	0.001776
22872	K10D6.2	K10D6.2	0.001779
3809	T04A8.15	T04A8.15	0.001784
2687	Y94A7B.6	srh-300	0.001791
3359	F26H11.3	-	0.001796
22547	F55E10.6	F55E10.6	0.001796
4047	F35D11.10	clec-139	0.001797
22089	D1081.7	D1081.7	0.001799
2	C25A1.8	clec-87	0.001802
17939	F42C5.9	F42C5.9	0.001807
1655	C07G1.1	try-2	0.001807
6179	T23G11.6	T23G11.6	0.001828
11047	T28D9.4	T28D9.4	0.001835
5634	C43E11.11	C43E11.11	0.001871
22624	H22K11.4	sgca-1	0.001871
19766	B0464.6	B0464.6	0.001875
2117	R03H10.6	R03H10.6	0.001895
9320	K09H11.7	K09H11.7	0.001898
19914	R05D3.11	met-2	0.001904
18130	Y9C9A.16	Y9C9A.16	0.001905
3996	M03C11.4	tag-235	0.001925
12605	F01F1.15	F01F1.15	0.001931
7537	D1053.1	gst-42	0.001938
9340	Y62E10A.14	Y62E10A.14	0.001938
7719	F58D5.4	ksr-2	0.001941
16430	F55B12.3	sel-10	0.00195
6645	F14D12.4	mec-2	0.001953
11160	Y66A7A.6	gly-8	0.001961
20513	T19E10.2	-	0.001966
12444	Y61A9LA.1	Y61A9LA.1	0.001966
20850	ZK550.6	ZK550.6	0.001967
9061	C25F6.3	dpyd-1	0.00197
8110	ZC373.7	col-176	0.001981
8304	Y48B6A.13	Y48B6A.13	0.001986
18223	Y54G2A.9	clec-81	0.001988
443	T02D1.5	pmp-4	0.002019
8944	C50B6.6	srh-15	0.002019
1397	Y92C3A.1	-	0.002022
13392	F47G4.3	gpdh-1	0.00203
7096	ZC410.5	ZC410.5	0.002043
13682	T17E9.2	nmt-1	0.002047
8380	C48B6.8	bbs-9	0.002053
20901	B0273.4	unc-5	0.002065
19246	K06B9.4	K06B9.4	0.002068
14574	ZK563.4	clc-3	0.002069
22075	T13B5.5	lips-11	0.00208
11179	C02F12.3	C02F12.3	0.002099
6217	C38D4.3	mel-28	0.0021
15492	F26B1.3	ima-2	0.002101
15247	F41E6.12	F41E6.12	0.002102
14959	F41H10.6	F41H10.6	0.002104
15354	C24A3.4	C24A3.4	0.002106
3194	T22E5.6	T22E5.6	0.002106
10191	ZK370.2	sma-2	0.002109
4276	ZK675.1	ptc-1	0.002118
458	F56D12.6	F56D12.6	0.002123
13084	F54C9.8	puf-5	0.002129
12866	F46G11.3	tag-257	0.002134
16827	T09B4.5	T09B4.5	0.002146
22578	Y4C6B.1	Y4C6B.1	0.002152
14869	C26B9.1	C26B9.1	0.002155
14908	EEED8.16	EEED8.16	0.002156
5757	C06A6.5	C06A6.5	0.002163
15853	ZC13.3	ZC13.3	0.002174
22290	W06E11.5	tag-266	0.002175
22071	ZC8.3	set-30	0.002184
373	Y18D10A.11	Y18D10A.11	0.002221
2486	F46B6.5	F46B6.5	0.002223
904	R74.1	lrs-1	0.002225
12865	F45E1.3	F45E1.3	0.002229
15814	F10A3.4	F10A3.4	0.002234
3285	ZK973.9	ZK973.9	0.002235
1253	K08H2.3	K08H2.3	0.002237
11487	F22F4.1	F22F4.1	0.002241
15634	ZC404.3	spe-39	0.002244
18305	T13B5.1	snf-3	0.002249
17529	F20C5.2	klp-11	0.002254
922	F21D5.3	F21D5.3	0.002255
12723	Y44E3B.1	zip-4	0.002257
21434	Y39G8B.1	Y39G8B.1	0.002281
32	F58F9.7	F58F9.7	0.002307
17440	T05B9.1	T05B9.1	0.002309
5519	F40G9.1	F40G9.1	0.002317
14728	F19C7.2	F19C7.2	0.002321
17538	F47F2.1	F47F2.1	0.002331
4068	R148.4	R148.4	0.002337
15182	F40H7.7	srx-104	0.002347
18426	R05C11.3	R05C11.3	0.00235
19757	T19E10.1	ect-2	0.002361
6557	Y50E8A.14	Y50E8A.14	0.002374
7117	Y20C6A.1	Y20C6A.1	0.002381
12790	C49A9.2	C49A9.2	0.002402
17984	Y48E1B.2	Y48E1B.2	0.002405
4941	C52A10.2	C52A10.2	0.002417
21954	F14D2.6	F14D2.6	0.002417
7279	ZK666.7	clec-61	0.002419
9087	Y47G6A.2	inx-22	0.002434
1944	T24D1.2	T24D1.2	0.002434
14620	C41G7.1	smn-1	0.00244
15885	T19D12.6	T19D12.6	0.002443
13505	F01G10.2	ech-8	0.002458
17757	K07B1.2	coq-6	0.002466
14827	C18E3.8	hop-1	0.002467
12155	B0513.2	B0513.2	0.002475
17735	F29D11.1	lrp-1	0.002478
1049	F01D4.5	F01D4.5	0.002483
20590	W08A12.4	W08A12.4	0.002502
12945	M60.5	kqt-2	0.00251
17438	F42A8.2	sdhb-1	0.002522
18548	F41D3.1	nhr-82	0.002523
11183	F59F5.6	syd-2	0.002523
16576	H11L12.1	H11L12.1	0.002526
12129	C35B1.1	ubc-1	0.002531
4781	Y47D3A.21	Y47D3A.21	0.002531
18623	C49G7.7	C49G7.7	0.00256
10699	K09A9.6	K09A9.6	0.00256
7995	R04B5.9	ugt-47	0.002565
20866	Y12A6A.2	Y12A6A.2	0.002575
7325	F35H10.10	F35H10.10	0.002579
2353	M01F1.8	M01F1.8	0.002587
14686	Y92H12BM.1	Y92H12BM.1	0.002591
7871	T05H10.5	ufd-2	0.002597
15246	F35E12.4	F35E12.4	0.00262
16398	Y48A6B.9	Y48A6B.9	0.002624
17105	Y6B3B.10	lagr-1	0.002629
6756	T21E12.2	T21E12.2	0.002638
3999	T05H10.5	ufd-2	0.002655
1114	Y74C9A.4	Y74C9A.4	0.002655
23214	W06F12.2	W06F12.2	0.002673
2945	F38E1.7	mom-2	0.002675
7124	C05G5.1	C05G5.1	0.002679
14929	C28H8.4	C28H8.4	0.002681
21225	F23H11.2	F23H11.2	0.002681
11526	F57C2.4	F57C2.4	0.002689
1224	T05B4.8	T05B4.8	0.002692
9379	R07G3.6	R07G3.6	0.002697
13436	ZK678.5	wrt-4	0.002704
19665	C01G8.1	C01G8.1	0.002706
22025	F56A12.1	unc-39	0.002732
13082	F01D5.5	F01D5.5	0.002735
22535	C03B1.14	C03B1.14	0.002743
18433	F43D2.4	hot-1	0.002759
14978	F52H3.2	F52H3.2	0.002781
3079	F26G1.4	ttm-2	0.002782
7812	H39E23.1	par-1	0.0028
2797	Y71A12B.13	Y71A12B.13	0.002811
9933	R90.4	ttr-29	0.002821
7761	Y52E8A.2	Y52E8A.2	0.00284
15890	Y53F4B.9	Y53F4B.9	0.002841
14370	K02E2.6	K02E2.6	0.002846
5926	F58A4.4	pri-1	0.002854
3905	T11F8.3	rme-2	0.002866
10297	T28D9.2	rsp-5	0.002868
18738	ZC455.4	ugt-6	0.002882
19859	M28.5	M28.5	0.002883
1479	Y50D7A.7	ads-1	0.002885
3294	F21H12.6	F21H12.6	0.002888
22354	B0496.3	unc-82	0.002891
13275	F07C6.3	F07C6.3	0.002909
15879	F54A3.6	F54A3.6	0.002913
5184	Y51A2D.5	hmit-1.2	0.002913
22274	Y40B1B.6	spr-5	0.002916
11906	W06D11.3	W06D11.3	0.002935
18957	C47E12.6	C47E12.6	0.002948
17231	Y40A1A.2	Y40A1A.2	0.002951
15359	F22F4.3	klp-13	0.002958
18447	B0240.2	spe-42	0.002958
11152	ZK1248.16	lec-5	0.002959
7724	T08E11.4	math-41	0.00297
22955	F08G5.6	F08G5.6	0.00298
22816	F55A8.2	egl-4	0.002982
3283	Y105E8A.21	Y105E8A.21	0.002983
5910	E02D9.1	E02D9.1	0.002984
1912	H05C05.2	H05C05.2	0.002986
13432	T03G11.4	T03G11.4	0.002995
3909	C18C4.10	klc-2	0.002998
8997	K09A11.3	cyp-14A2	0.003
7294	K08C7.3	epi-1	0.003
7714	F08H9.6	clec-57	0.003002
455	F37A4.7	rbf-1	0.003004
2124	Y47G7B.3	sri-60	0.003016
6493	B0218.6	clec-51	0.003027
21153	W07B8.3	W07B8.3	0.003036
4616	T26H2.8	srr-2	0.003038
21208	M28.7	nph-1	0.00304
378	Y74C9A.4	Y74C9A.4	0.003043
8759	C14F11.6	C14F11.6	0.003044
3883	C18A3.3	C18A3.3	0.003054
5933	R12B2.5	mdt-15	0.003056
21611	Y57G11B.5	Y57G11B.5	0.003061
18060	C49A1.10	C49A1.10	0.00307
17746	F47B3.7	F47B3.7	0.00307
17410	Y73B6BL.5	seu-1	0.003073
19165	T14G12.6	T14G12.6	0.003077
5514	Y51B9A.5	Y51B9A.5	0.003079
1476	F56C9.7	F56C9.7	0.003088
14859	T21C9.6	T21C9.6	0.003115
4196	C37H5.8	hsp-6	0.00312
16969	C01F6.5	aly-1	0.003127
7642	ZK858.3	clec-91	0.003127
5663	T15B7.3	col-143	0.003136
12543	R09H10.5	R09H10.5	0.003138
7789	ZC412.3	ZC412.3	0.003144
9560	T03G6.3	T03G6.3	0.003145
21417	K07H8.2	K07H8.2	0.003151
11928	F30F8.1	F30F8.1	0.003187
16769	W03F8.5	lam-1	0.003194
11167	W03D2.4	pcn-1	0.003199
2399	T25E12.11	srz-100	0.0032
12928	Y51A2D.17	nhr-70	0.003207
2467	C26B9.3	C26B9.3	0.00324
9343	ZC449.3	ZC449.3	0.003243
15659	D1022.6	sro-1	0.003273
5548	ZK617.2	lips-6	0.003298
1815	R160.7	lst-2	0.003316
669	T22C8.1	T22C8.1	0.00332
9726	ZK863.7	rnp-1	0.00333
5673	C17G1.4	C17G1.4	0.003337
7617	F46C8.2	col-174	0.003345
14088	R12H7.5	skr-20	0.003345
13092	F56F3.6	ins-17	0.003355
21384	B0240.4	npp-22	0.003381
14662	Y54E10A.9	vbh-1	0.003389
5860	T14F9.1	vha-15	0.003392
6597	B0025.4	B0025.4	0.003407
15632	Y73B3A.18	Y73B3A.18	0.003407
18284	Y48G8AL.5	Y48G8AL.5	0.003416
12861	F02E8.4	F02E8.4	0.003417
17778	K07A1.11	rba-1	0.003422
2731	F25H2.13	rtel-1	0.003427
4999	T03F1.7	T03F1.7	0.003432
22791	K11G9.4	egl-46	0.003455
10284	H24G06.1	H24G06.1	0.003461
11142	W06D4.1	hgo-1	0.003468
6109	ZC178.2	ZC178.2	0.003468
8335	F25B5.7	psf-1	0.003477
10713	F41E6.9	F41E6.9	0.003479
7299	C37H5.6	C37H5.6	0.003481
22506	F36H9.2	F36H9.2	0.003488
16976	Y37E11AR.6	vab-2	0.003504
9382	T14B4.8	T14B4.8	0.003511
16881	Y43F4B.6	klp-19	0.003515
8112	C17C3.1	C17C3.1	0.003517
597	F45E10.1	unc-53	0.003527
17734	F10G8.3	npp-17	0.003528
1979	T19H12.2	T19H12.2	0.003547
18629	F16B4.1	nhr-177	0.00355
18652	T25E12.10	clec-38	0.003551
13678	R144.10	R144.10	0.003569
16993	T25G12.11	T25G12.11	0.003587
21541	F57G8.7	F57G8.7	0.003588
38	C26F1.4	rps-30	0.003602
11571	F36A4.7	ama-1	0.003603
21184	T06A4.1	T06A4.1	0.003603
6908	T20G5.8	T20G5.8	0.003625
10551	F07A11.2	F07A11.2	0.003626
13475	BE10.2	BE10.2	0.003633
2366	ZK512.2	ZK512.2	0.003635
12522	T20B6.1	T20B6.1	0.003638
13173	F13G11.1	dmd-6	0.00364
5470	Y73B6BL.5	seu-1	0.003644
8799	ZK622.3	pmt-1	0.003647
13927	Y50C1A.1	Y50C1A.1	0.00365
18462	M01A10.2	tom-1	0.003663
21347	T08G2.3	acdh-10	0.003688
16260	T05A10.4	T05A10.4	0.003691
2155	Y55F3AR.3	cct-8	0.003693
1408	F42G8.4	pmk-3	0.003697
4086	T05A12.1	srx-19	0.003706
9238	F33E11.5	-	0.003707
20506	F44F4.1	F44F4.1	0.003738
1707	T01G6.8	nhr-130	0.003743
11244	F38A1.13	F38A1.13	0.003752
17362	T07C4.8	ced-9	0.003787
11077	Y111B2A.9	Y111B2A.9	0.003791
1274	Y47H9C.14	Y47H9C.14	0.003808
2736	F39B2.1	F39B2.1	0.00381
1804	C42D8.5	acn-1	0.003816
770	M02D8.1	M02D8.1	0.003816
19950	F19B2.3	srw-39	0.003816
9137	Y43F4B.1	-	0.003819
18417	T21D11.1	T21D11.1	0.00382
11675	C48B4.4	ced-7	0.003827
15120	F49E10.2	F49E10.2	0.003835
21685	F33H1.4	F33H1.4	0.003855
10277	F45F2.12	his-8	0.003864
22636	T19B4.2	npp-7	0.003868
782	B0391.10	B0391.10	0.00387
14375	T25E12.5	T25E12.5	0.00387
20367	C56A3.2	ttr-44	0.00388
14625	F14H12.4	cst-1	0.003889
2010	W09G10.4	apd-3	0.003892
13602	F55F3.1	aakb-1	0.003893
16662	C49A9.6	C49A9.6	0.003893
18903	Y55D5A.1	Y55D5A.1	0.003895
4695	F56G4.4	F56G4.4	0.003922
23085	T01G6.4	nhr-106	0.00394
6196	F10G7.4	scc-1	0.003942
17606	R07C3.12	clec-44	0.003982
8336	F26A1.4	F26A1.4	0.003982
4626	ZK488.5	ZK488.5	0.003998
5379	C33F10.11	C33F10.11	0.004025
19793	C29E6.1	let-653	0.004037
16022	F46C8.6	dpy-7	0.004045
16637	K08A2.2	K08A2.2	0.004064
16758	Y46D2A.2	Y46D2A.2	0.004065
2456	Y57G11C.9	Y57G11C.9	0.004103
15511	R12B2.1	sma-4	0.004113
22144	T14G12.3	tag-18	0.004113
13478	C26E6.11	mmab-1	0.004114
15362	K10D3.3	taf-11.2	0.004122
18228	ZK792.1	ZK792.1	0.004139
8633	B0285.3	B0285.3	0.004154
14556	Y45F10D.4	Y45F10D.4	0.004166
7169	F59A6.5	F59A6.5	0.004168
6806	C28C12.2	C28C12.2	0.004174
440	F55G1.4	rod-1	0.004182
20959	ZC477.9	deb-1	0.004204
22757	W03F11.1	W03F11.1	0.004241
20372	T04C12.6	act-1	0.004253
20672	Y57E12AL.5	mdt-6	0.004256
11987	T23H2.1	npp-12	0.004256
13369	T21E8.2	pgp-7	0.004261
21805	Y37D8A.16	Y37D8A.16	0.004264
17395	F25B5.3	F25B5.3	0.004265
17756	F55C10.1	cnb-1	0.004272
16110	Y32F6A.5	Y32F6A.5	0.004274
14366	F33E11.6	F33E11.6	0.004275
8436	F27C8.4	spp-18	0.00429
3066	W04C9.5	W04C9.5	0.004294
16627	C40A11.8	C40A11.8	0.0043
5930	K08B4.1	lag-1	0.0043
12147	C34E7.4	C34E7.4	0.00432
12504	ZK177.6	fzy-1	0.004328
2202	Y5H2A.1	Y5H2A.1	0.004331
10584	R74.8	R74.8	0.004336
10415	M162.2	clec-258	0.004365
4244	T24D1.5	T24D1.5	0.004377
20609	F46C3.2	F46C3.2	0.00438
20160	Y55F3AM.12	dcap-1	0.004382
3730	W07G4.5	W07G4.5	0.004385
9997	Y73F8A.26	Y73F8A.26	0.004393
14474	F26D10.9	atgp-1	0.004404
13668	F54F2.5	ztf-1	0.004416
18317	C34E10.8	C34E10.8	0.004428
1847	K10G6.3	sea-2	0.00443
21552	T08G3.6	T08G3.6	0.004443
1774	B0213.15	cyp-34A9	0.004475
19384	T02C12.1	hum-5	0.004483
18894	T24H10.2	-	0.004488
11640	R151.4	R151.4	0.004503
1803	C39D10.3	C39D10.3	0.004504
22117	F56A3.4	spd-5	0.004504
2391	F37H8.4	sfxn-1.2	0.004514
14292	T06E6.10	T06E6.10	0.004519
21838	C24H12.4	C24H12.4	0.004522
18310	Y49F6B.10	col-71	0.004527
15413	C24A1.3	C24A1.3	0.00457
15055	H03A11.1	H03A11.1	0.004575
415	F57B9.2	let-711	0.004587
18349	K04D7.5	gon-4	0.004612
16489	K11E8.1	unc-43	0.004622
21282	Y73C8C.8	Y73C8C.8	0.004629
6144	R12A1.4	ges-1	0.004654
17619	R13A5.10	R13A5.10	0.004659
2618	Y111B2A.5	Y111B2A.5	0.004702
20818	F36A2.8	F36A2.8	0.004711
1358	F21H12.5	fbf-2	0.00472
17460	Y73F8A.6	ccg-1	0.004737
19675	Y57G11A.4	Y57G11A.4	0.004741
11953	T10B5.3	T10B5.3	0.004745
11821	D2024.4	D2024.4	0.004754
21413	F58A3.1	ldb-1	0.004758
3099	F54F2.6	F54F2.6	0.004764
20695	C06A1.4	C06A1.4	0.004778
2204	ZC266.2	ZC266.2	0.004781
22972	AC3.1	sri-20	0.004782
10516	C55B6.2	dnj-7	0.004784
13511	M03D4.6	M03D4.6	0.004788
14906	C41C4.2	sre-2	0.0048
4006	W03F9.2	W03F9.2	0.004812
14636	F52C6.8	bath-4	0.004823
22236	F37A4.7	rbf-1	0.004893
15954	Y39E4B.5	Y39E4B.5	0.004906
8555	F18E2.3	scc-3	0.004916
13693	Y57A10A.6	Y57A10A.6	0.004917
12545	T23B5.3	T23B5.3	0.004934
22133	F15A2.2	tre-4	0.004955
6412	H24G06.1	H24G06.1	0.004966
19232	F28B4.2	rgl-1	0.004966
2437	Y17G7A.1	hmg-12	0.004968
7270	W05F2.3	W05F2.3	0.004968
14612	C06A5.3	C06A5.3	0.00497
13624	T19A5.2	gck-1	0.004977
20913	C48D5.2	ptp-1	0.004986
12207	F25B5.7	psf-1	0.004997
2821	Y48C3A.9	Y48C3A.9	0.005005
8783	T03F1.10	clec-53	0.005015
18093	T24B8.5	T24B8.5	0.00503
15327	C14C10.5	C14C10.5	0.005031
2021	Y47G6A.20	rnp-6	0.005059
9732	T14G8.1	chd-3	0.005071
5830	F53A2.4	nud-1	0.005071
5593	ZC412.1	ZC412.1	0.005083
5464	Y41D4B.20	nhr-287	0.005095
22717	F11E6.7	F11E6.7	0.005099
17186	F53E10.3	F53E10.3	0.005101
5373	F11C1.2	F11C1.2	0.005102
5597	C11E4.7	C11E4.7	0.005128
6682	F28B12.3	vrk-1	0.005136
21722	Y53G8AM.5	Y53G8AM.5	0.005137
1959	R10E4.1	R10E4.1	0.005145
7922	F49C5.5	F49C5.5	0.00516
19753	K08F8.3	fut-1	0.00516
8140	R166.3	R166.3	0.005196
21338	K07C11.5	cri-2	0.005197
5338	E04F6.9	E04F6.9	0.0052
13030	T21D12.7	T21D12.7	0.005201
7515	T02B11.4	T02B11.4	0.005203
14159	M01B2.8	M01B2.8	0.005204
8232	F15C11.2	F15C11.2	0.005218
7060	F55F3.4	F55F3.4	0.005223
14928	C06E8.5	C06E8.5	0.005224
3687	C49G7.9	-	0.00523
22863	F48E8.7	skpt-1	0.005234
16708	M03E7.1	M03E7.1	0.005238
3004	C40H5.6	C40H5.6	0.005286
9085	W03D8.6	itx-1	0.005294
22281	W02B12.3	rsp-1	0.005315
16309	T06E6.1	T06E6.1	0.005326
23061	F32H2.3	spd-2	0.005354
22760	ZK484.5	ZK484.5	0.005364
3374	Y92H12A.3	Y92H12A.3	0.005383
9751	T13H5.6	T13H5.6	0.005387
711	C15H11.2	gnrr-2	0.005395
17954	Y113G7B.23	psa-1	0.005395
4931	C05C10.6	ufd-3	0.005395
8975	Y32G9A.5	Y32G9A.5	0.005397
20370	F46E10.9	dpy-11	0.005401
10087	C15H7.3	C15H7.3	0.005411
12559	K06B9.4	K06B9.4	0.005414
4487	T22F3.2	T22F3.2	0.005426
15819	F54F3.4	F54F3.4	0.005441
15855	Y38C1AA.7	Y38C1AA.7	0.005461
16635	F54D12.6	rog-1	0.005486
10667	B0244.2	ida-1	0.005494
21316	C34E10.1	gop-3	0.005533
16474	W07E6.4	prp-21	0.005551
4376	C07H6.5	cgh-1	0.005552
6810	M04B2.1	mep-1	0.005556
2500	C18E9.3	pqn-14	0.005558
31	F52C12.5	elt-6	0.005582
12117	Y25C1A.6	Y25C1A.6	0.005584
18395	CC4.3	smu-1	0.005585
372	T24D1.3	T24D1.3	0.005586
17571	ZK484.4	ZK484.4	0.005589
21468	E04F6.7	dhs-7	0.005609
2438	Y46G5A.5	pisy-1	0.00562
5346	C44F1.3	lec-4	0.005643
7038	W06H8.6	W06H8.6	0.005661
9299	F01F1.1	F01F1.1	0.005678
2056	H35B03.2	H35B03.2	0.00568
4730	W10D5.3	gei-17	0.00569
9520	C15H11.7	pas-1	0.005695
12717	T28A11.18	T28A11.18	0.005704
16962	C50C3.8	bath-42	0.005715
10728	C09G4.2	C09G4.2	0.00572
13724	E04D5.4	E04D5.4	0.005759
4469	F45E4.10	gfi-4	0.005767
1460	K10D3.2	unc-14	0.005769
3950	ZK546.2	ZK546.2	0.005775
7815	T13F2.6	T13F2.6	0.005781
16168	R05H11.2	R05H11.2	0.005783
11623	T23B3.2	T23B3.2	0.005787
4216	Y80D3A.1	wrs-1	0.005797
9702	F53A3.1	F53A3.1	0.005802
4131	T27C4.2	T27C4.2	0.005803
15613	R12E2.10	egg-5	0.005808
22008	C18C4.1	glb-5	0.005814
13582	F01G4.6	F01G4.6	0.005825
10059	ZC328.1	ZC328.1	0.005831
8418	Y57G7A.4	srw-66	0.005844
2000	F33D11.9	F33D11.9	0.005881
2773	K06A5.7	cdc-25.1	0.005884
11046	T08H4.2	T08H4.2	0.005889
9932	R07B7.10	R07B7.10	0.005891
848	T10H10.2	T10H10.2	0.005895
10507	Y58G8A.4	Y58G8A.4	0.005904
7018	F36G9.12	oac-20	0.00591
18052	Y71G12B.1	Y71G12B.1	0.00591
7212	C44C8.6	mak-2	0.005912
5649	C45B11.3	dhs-18	0.005923
18248	T27F2.2	T27F2.2	0.005935
11644	B0035.13	B0035.13	0.005939
10484	F45H11.3	F45H11.3	0.005977
17070	T08D2.3	T08D2.3	0.006003
12940	F33C8.3	tsp-8	0.006017
17298	F47A4.2	dpy-22	0.006028
1668	T11F8.2	T11F8.2	0.006032
7997	R90.3	ttr-28	0.006064
19503	Y73B3A.10	Y73B3A.10	0.006068
12978	H17B01.3	lips-14	0.00607
9523	F10G2.1	F10G2.1	0.006094
3941	R06A4.2	R06A4.2	0.006094
18178	ZK6.8	ZK6.8	0.006104
8697	ZC477.9	deb-1	0.006109
21155	Y44A6E.1	pbo-5	0.006123
13906	F21G4.1	F21G4.1	0.006134
3560	C32B5.6	C32B5.6	0.006153
4998	H31G24.4	cyb-2.2	0.006162
11092	R07H5.2	cpt-2	0.006173
7447	W07A12.4	W07A12.4	0.006173
14349	Y11D7A.11	col-120	0.006177
8767	B0213.5	nlp-30	0.006179
16018	Y113G7B.17	Y113G7B.17	0.006187
17545	K07F5.9	ssp-10	0.006193
18602	F42G8.11	sph-1	0.006209
1955	C16A3.5	C16A3.5	0.006211
16501	Y43F8C.7	Y43F8C.7	0.006215
3394	F31C3.6	F31C3.6	0.006224
10839	ZK546.15	try-1	0.006227
10005	F08F3.7	cyp-14A5	0.006231
21821	F53F4.11	F53F4.11	0.006238
2461	F52E1.1	pos-1	0.006241
14486	C33H5.4	klp-10	0.006254
17862	F32E10.3	clec-180	0.006256
12233	T28F3.1	T28F3.1	0.006304
7398	Y17G7B.18	Y17G7B.18	0.006305
1598	Y73B6BL.5	seu-1	0.006318
2162	C10G8.4	C10G8.4	0.006348
22801	T28B4.3	ttr-6	0.00635
14865	ZC302.1	mre-11	0.006352
16323	K04F10.7	K04F10.7	0.006353
23146	T06D4.1	T06D4.1	0.006389
2484	F26H11.3	-	0.006397
19542	R07C3.13	R07C3.13	0.006416
2886	Y17G7B.15	cnt-1	0.006421
7618	F46H5.4	F46H5.4	0.006424
7221	T14A8.1	ric-3	0.006465
21794	F33A8.1	let-858	0.006467
5888	C35D10.7	C35D10.7	0.006473
19919	Y45G5AM.8	Y45G5AM.8	0.006478
13793	F40A3.7	F40A3.7	0.00649
22623	H03E18.1	H03E18.1	0.006509
17218	F01G12.1	F01G12.1	0.006542
17464	F26D11.11	let-413	0.00655
17249	C41G7.7	C41G7.7	0.006555
18965	B0273.2	puf-7	0.006556
18331	Y37D8A.9	mrg-1	0.006559
12926	Y38A10A.2	Y38A10A.2	0.006566
3760	T04D3.5	T04D3.5	0.006572
18159	R01B10.4	R01B10.4	0.006637
13764	K08D12.6	K08D12.6	0.006649
22275	B0495.4	nhx-2	0.006657
8416	Y38E10A.9	Y38E10A.9	0.006664
12148	C44H4.5	tap-1	0.006673
3798	C26E6.3	C26E6.3	0.006687
1210	F36G9.1	srw-57	0.006696
20259	F56C9.6	F56C9.6	0.006712
1006	B0024.9	trx-2	0.006714
19447	B0041.2	B0041.2	0.006716
435	C50F7.4	C50F7.4	0.006727
1915	T05F1.6	hsr-9	0.00673
17961	C50F4.7	his-37	0.006736
14138	D1022.7	aka-1	0.006748
5308	Y50D4B.4	Y50D4B.4	0.006756
9635	F36A4.6	col-33	0.006779
9934	T01G5.7	T01G5.7	0.006784
2772	K04G2.2	K04G2.2	0.006789
5881	W06A7.3	ret-1	0.006804
8451	B0348.2	B0348.2	0.006809
20221	Y71F9AR.1	bam-2	0.006812
7234	F52D2.4	gei-12	0.006829
12034	PAR2.4	mig-22	0.006847
12791	F15E6.2	lgc-22	0.006859
15470	W06A7.3	ret-1	0.006869
6929	F08A8.3	F08A8.3	0.006876
2269	K04A8.5	K04A8.5	0.006895
7710	C18G1.4	pgl-3	0.00691
15368	T04C10.1	mbk-1	0.00695
16591	W09C3.3	W09C3.3	0.007016
19674	Y40H7A.5	srd-23	0.007023
18326	M01E10.2	dpy-1	0.007026
14844	C25F9.5	C25F9.5	0.00703
18268	K03C7.1	-	0.007033
4404	C43C3.1	ifp-1	0.007036
2346	C40H1.1	cpb-1	0.007049
5421	C28H8.9	C28H8.9	0.007063
857	W05F2.6	W05F2.6	0.007066
19941	C33H5.3	-	0.00708
2071	Y105C5B.12	Y105C5B.12	0.007105
13404	F55F8.5	tag-345	0.00713
7858	F47D12.7	F47D12.7	0.007147
9179	Y48E1B.2	Y48E1B.2	0.007171
16845	F19H8.1	tps-2	0.007183
17077	Y119D3B.19	fbxa-78	0.007187
19896	T02C5.1	T02C5.1	0.007203
5175	K11G9.5	K11G9.5	0.007209
9791	F41H10.3	F41H10.3	0.007226
10712	F22B3.1	his-64	0.007233
5771	B0222.9	B0222.9	0.007234
3024	H06I04.4	ubl-1	0.007237
265	Y58A7A.2	Y58A7A.2	0.007241
21242	Y82E9BR.18	Y82E9BR.18	0.007251
733	K06H6.4	K06H6.4	0.007258
12499	W06B4.1	W06B4.1	0.00727
15361	F46C8.8	F46C8.8	0.007281
3167	Y32G9A.11	Y32G9A.11	0.007282
16369	T12C9.7	T12C9.7	0.007292
17479	C05D11.1	C05D11.1	0.007305
10793	Y73F8A.31	Y73F8A.31	0.007318
10247	K01A2.11	cbn-1	0.007324
17024	F53A10.2	F53A10.2	0.007344
10690	F45D3.5	sel-1	0.00735
2829	C34C12.2	C34C12.2	0.007392
5081	F36D3.6	srh-136	0.007396
18572	F57G9.4	sre-29	0.007401
22303	C56A3.7	cav-2	0.007402
3361	F48E3.1	gly-12	0.007437
11084	C45G7.4	C45G7.4	0.007445
2317	C01F1.6	C01F1.6	0.007449
19945	C55F2.1	C55F2.1	0.00745
5227	E01G4.1	tbc-14	0.007451
13426	K10D3.1	glr-3	0.007466
20275	B0001.7	B0001.7	0.00747
19326	C23H3.2	C23H3.2	0.007478
14911	F42G2.6	F42G2.6	0.007482
20182	T08B1.4	T08B1.4	0.007504
21596	T09B4.7	T09B4.7	0.00752
20714	C41C4.5	unc-105	0.007524
20040	R07E5.5	R07E5.5	0.007527
22836	ZK353.1	ZK353.1	0.007541
2277	Y39B6A.39	Y39B6A.39	0.007566
2306	C56C10.6	C56C10.6	0.007573
19726	R119.5	R119.5	0.007574
4585	C35A11.2	C35A11.2	0.007579
14050	F31E8.2	snt-1	0.007589
19386	Y49E10.14	pie-1	0.007608
19725	ZC53.7	rgs-9	0.007608
5591	Y61A9LA.7	Y61A9LA.7	0.007608
16021	F41E7.8	cnc-8	0.007611
2018	F38B2.1	ifa-1	0.007614
1953	Y48E1B.12	csc-1	0.007616
682	Y111B2A.4	Y111B2A.4	0.007618
3302	T07H3.6	bath-26	0.007625
1551	C37A5.2	fipr-22	0.007651
9336	Y41E3.6	Y41E3.6	0.007651
14889	Y24D9A.2	set-21	0.007658
5742	H38K22.3	tag-131	0.007681
8157	F42G9.7	snt-2	0.007689
3392	C44E4.4	C44E4.4	0.00772
9532	K10D6.4	K10D6.4	0.007753
3796	C02F5.4	cids-1	0.007756
2020	R07E4.6	kin-2	0.007761
19430	R144.3	R144.3	0.007769
9486	T19D7.2	-	0.007786
17795	T23H4.2	nhr-69	0.007826
1315	C04C11.2	C04C11.2	0.007852
684	Y71H2AM.2	Y71H2AM.2	0.007871
19069	C18H2.4	C18H2.4	0.007892
65	F47F2.1	F47F2.1	0.0079
15889	Y51H7BM.1	math-45	0.007922
2546	R10E11.1	cbp-1	0.007951
3605	Y104H12BL.1	Y104H12BL.1	0.007974
21655	K07E3.8	vem-1	0.00799
3265	M03F4.6	M03F4.6	0.007995
3332	Y56A3A.1	ntl-3	0.008008
18851	H38K22.5	gly-6	0.00801
19698	T11F9.12	T11F9.12	0.008033
21299	F25H2.6	F25H2.6	0.008075
16595	Y45F10A.2	puf-3	0.008089
18369	R09H10.3	R09H10.3	0.008095
20894	E02D9.1	E02D9.1	0.008105
17582	M04C9.3	M04C9.3	0.008142
18505	F44E2.2	retr-1	0.008149
2838	K10D2.2	pup-2	0.008155
9478	F41C6.7	F41C6.7	0.008167
10067	F09E5.8	F09E5.8	0.008174
17674	K09H11.6	K09H11.6	0.008195
13402	F58B4.1	nas-31	0.008195
17339	T24F1.1	raga-1	0.008216
6898	K04D7.2	mspn-1	0.008221
8211	Y57G11C.6	Y57G11C.6	0.008233
21665	T01G9.4	npp-2	0.008237
3528	Y41D4B.19	npp-8	0.008246
21250	F11A10.3	mig-32	0.008254
20289	T23G4.3	T23G4.3	0.008255
1565	F42G9.6	F42G9.6	0.008256
22600	R02D5.3	R02D5.3	0.008265
5275	C42C1.8	C42C1.8	0.008278
2170	F07C4.1	str-47	0.008284
11013	T28B4.4	T28B4.4	0.008285
18107	Y71H2AM.16	Y71H2AM.16	0.008285
12894	C53D5.5	C53D5.5	0.008297
5243	Y57A10A.15	Y57A10A.15	0.008299
1607	F31C3.5	F31C3.5	0.008304
18808	F54F12.1	F54F12.1	0.008308
19433	W08A12.1	W08A12.1	0.008318
1220	M02H5.11	srh-35	0.008334
305	B0511.8	tag-264	0.008343
4073	C02F4.4	C02F4.4	0.008364
22088	C34B2.7	sdha-2	0.008367
13087	ZK673.11	ZK673.11	0.008367
8145	Y51H1A.2	Y51H1A.2	0.008373
11411	F18E9.2	nlp-7	0.008374
18166	T16G1.6	T16G1.6	0.008388
13962	C44B9.3	C44B9.3	0.008431
8520	ZK377.1	wrt-6	0.008431
20007	Y53C10A.1	Y53C10A.1	0.00846
20923	F37B1.3	gst-14	0.008476
15411	C02C2.1	tyr-1	0.008489
4421	F44C8.1	cyp-33C4	0.008501
12698	F44F4.10	F44F4.10	0.008504
20186	Y39B6A.35	tgt-2	0.00852
15748	T28H10.2	T28H10.2	0.008542
21059	F59A1.12	F59A1.12	0.00856
7118	Y32G9B.1	Y32G9B.1	0.008563
9749	R07B5.8	mys-3	0.008572
5573	K03B8.2	nas-17	0.008577
23100	C44C10.9	C44C10.9	0.008616
4169	C13A2.11	C13A2.11	0.008621
5067	C13F10.6	C13F10.6	0.008621
4318	AC8.5	AC8.5	0.008625
3161	T10C6.8	T10C6.8	0.008625
16219	H14N18.2	H14N18.2	0.008627
16579	K10G4.6	srh-117	0.008637
1350	ZK1225.5	ZK1225.5	0.008641
21990	F49E8.4	cdd-2	0.008657
11994	Y87G2A.2	Y87G2A.2	0.00866
12523	Y37D8A.1	arx-5	0.008675
10035	F41C6.1	unc-6	0.008699
1760	C15A11.1	col-35	0.008725
8071	F21C10.11	F21C10.11	0.008744
8171	Y71H2AM.17	Y71H2AM.17	0.008746
6324	F49C12.9	F49C12.9	0.008771
5246	B0244.8	egg-1	0.008776
22594	F31D4.2	F31D4.2	0.008778
2003	H13N06.3	gob-1	0.00878
9959	F34H10.4	F34H10.4	0.008784
14285	K07C5.2	K07C5.2	0.008803
8244	R03H10.2	R03H10.2	0.008825
22184	ZK430.8	mlt-7	0.008834
10854	C49A9.1	C49A9.1	0.008841
999	F26D10.10	gln-5	0.008853
5932	M03C11.4	tag-235	0.008861
17253	F32B5.8	cpz-1	0.008862
9767	B0024.14	crm-1	0.008862
16807	C45B2.7	ptr-4	0.008868
13089	C36E8.5	tbb-2	0.00888
18543	C30F12.5	C30F12.5	0.008905
21947	C04G6.1	mpk-2	0.008912
22385	K04C1.2	K04C1.2	0.008913
11905	VZC374L.1	VZC374L.1	0.008925
22231	D1022.7	aka-1	0.008928
10313	B0041.3	B0041.3	0.008937
20164	ZK792.2	inx-8	0.008961
8187	T04B2.5	T04B2.5	0.008965
18219	F26E4.3	F26E4.3	0.008973
22271	R06C7.3	dhp-1	0.008975
7588	F14D7.2	F14D7.2	0.008978
4001	T14E8.1	T14E8.1	0.008984
8807	C18G1.4	pgl-3	0.008986
13440	T05E8.3	T05E8.3	0.008989
9832	C55B7.5	uri-1	0.009009
6186	Y74C10AR.1	eif-3.I	0.009029
22287	K01G5.4	ran-1	0.009031
10328	Y53C10A.6	Y53C10A.6	0.009037
15601	F47B3.3	F47B3.3	0.009047
22309	Y44A6D.3	Y44A6D.3	0.009054
18790	T09A5.8	T09A5.8	0.009058
6210	Y53C12A.1	wee-1.3	0.009062
4570	R11A8.1	R11A8.1	0.009116
20925	F43G6.11	F43G6.11	0.009129
3017	F44B9.3	cit-1.2	0.009146
8034	W06B11.4	hog-1	0.009152
15691	C33H5.13	C33H5.13	0.00916
2926	F10E9.7	F10E9.7	0.009194
8186	K09B11.2	nol-9	0.0092
2950	Y45G12C.2	gst-10	0.009202
16781	C54D10.1	cdr-2	0.00921
19949	F17E9.12	his-31	0.009213
21239	Y53G8B.1	Y53G8B.1	0.009237
7182	B0244.10	B0244.10	0.009254
8003	T27C5.1	srh-120	0.009258
10855	F15B10.1	F15B10.1	0.009264
16973	K07A9.4	K07A9.4	0.009279
2235	K06B9.1	cyp-25A6	0.009285
7640	Y105E8A.6	unc-95	0.009292
22378	F45D11.4	F45D11.4	0.009308
8281	C18G1.5	hil-4	0.009318
14910	F22E5.17	F22E5.17	0.009319
2502	F25H5.1	lim-9	0.009328
12195	C24H12.4	C24H12.4	0.009346
5831	R10E4.4	mcm-5	0.009357
13860	C36F7.2	C36F7.2	0.009362
2288	E03G2.2	mrp-3	0.009373
6649	F52D2.4	gei-12	0.009375
12730	Y75D11A.2	Y75D11A.2	0.009375
15838	C37E2.1	C37E2.1	0.009386
18090	R03D7.7	nos-1	0.009386
5453	T07E3.6	pdf-1	0.009407
15245	F32D8.9	spp-16	0.00941
2799	Y106G6H.3	rpl-30	0.009414
620	Y102A5C.31	srh-131	0.009425
13556	F26B1.2	F26B1.2	0.009454
16525	K10F12.7	K10F12.7	0.009455
10987	T21C9.2	vps-54	0.009506
22618	F14B8.3	pes-23	0.00951
12991	C05D2.5	gak-1	0.009521
7892	ZK520.4	cul-2	0.009525
10872	B0238.1	B0238.1	0.009533
16889	C10C5.3	C10C5.3	0.009537
15244	F25D1.2	F25D1.2	0.009542
9599	Y53F4B.28	ptr-20	0.009567
17850	Y53G8AL.1	Y53G8AL.1	0.009575
6035	C18D4.4	C18D4.4	0.009597
8299	T07F8.4	T07F8.4	0.009601
15527	F23B12.8	bmk-1	0.009606
19769	C39B5.7	fbxa-12	0.009631
1356	E04F6.6	E04F6.6	0.009636
13467	T24E12.9	T24E12.9	0.00964
11497	T23F2.1	bus-8	0.009666
3850	M04G12.1	tag-260	0.00967
21936	F48C1.6	F48C1.6	0.009681
17361	T05G5.1	T05G5.1	0.009686
16015	T07C12.7	ttr-46	0.009702
4460	F10D7.5	F10D7.5	0.009704
16106	W02A11.4	uba-2	0.009708
15976	F20G4.3	nmy-2	0.009718
22575	F22D6.14	F22D6.14	0.009723
400	Y17G7B.3	Y17G7B.3	0.009724
8628	W09B6.2	taf-6.1	0.009725
20104	T27B7.3	nhr-226	0.009729
84	R06C7.5	R06C7.5	0.009734
21786	F56H1.1	che-14	0.009759
21324	B0513.4	B0513.4	0.009762
23093	Y113G7A.3	sec-23	0.009771
16145	F12E12.1	F12E12.1	0.009788
11579	B0238.13	B0238.13	0.009791
15502	F41G3.10	F41G3.10	0.009808
13271	C08F8.4	C08F8.4	0.009836
12889	W04G5.1	-	0.009919
2511	C06C6.8	C06C6.8	0.009922
10967	Y116A8C.33	Y116A8C.33	0.009927
13192	K09H9.1	K09H9.1	0.009937
5917	F36A2.1	cids-2	0.00995
9172	K02A2.6	-	0.009973
22611	C05E11.1	lnp-1	0.009981
12476	Y48G1C.8	Y48G1C.8	0.009993
18923	C03G5.1	sdha-1	0.01

## Sheet: DZN
Array ID	Sequence name	Gene names	p-value
11055	C05D2.4	bas-1	0
710	C07G3.2	C07G3.2	0
8940	C14C6.3	C14C6.3	0
19380	C34C12.5	C34C12.5	0
16265	F07C4.2	clec-45	0
14001	C36A4.1	cyp-25A1	0
3893	F42A10.7	F42A10.7	0
18788	R03D7.6	gst-5	0
14477	K03H6.2	K03H6.2	0
16887	ZK1058.2	pat-3	0
16778	C03A7.11	ugt-51	0
20369	F43H9.1	ech-3	1e-06
22955	F08G5.6	F08G5.6	1e-06
3634	F52F10.4	oac-32	1e-06
7659	T24B8.4	T24B8.4	1e-06
16347	Y47H10A.5	Y47H10A.5	1e-06
11634	Y57A10C.6	Y57A10C.6	1e-06
11997	C01G6.7	C01G6.7	2e-06
18945	K06H6.2	K06H6.2	2e-06
8731	ZK1321.4	ZK1321.4	2e-06
20814	B0379.1	B0379.1	3e-06
1837	C29F5.1	C29F5.1	3e-06
12510	C35D10.14	clec-5	3e-06
12938	F13D11.4	F13D11.4	3e-06
413	F42A10.6	F42A10.6	3e-06
4726	F45D11.1	F45D11.1	3e-06
13204	W06F12.2	W06F12.2	3e-06
11152	ZK1248.16	lec-5	4e-06
22144	T14G12.3	tag-18	4e-06
22797	F14D12.2	unc-97	4e-06
8357	T11B7.4	alp-1	6e-06
21198	C33C12.8	C33C12.8	6e-06
21344	F09C8.1	F09C8.1	6e-06
1073	F14D2.2	F14D2.2	6e-06
20366	C02A12.1	gst-33	6e-06
16538	F15G9.4	him-4	6e-06
12911	F15E11.12	F15E11.12	8e-06
7760	T02G5.8	kat-1	8e-06
20380	M60.2	M60.2	8e-06
8436	F27C8.4	spp-18	1e-05
6755	T19D12.2	T19D12.2	1e-05
1994	C27D6.4	C27D6.4	1.1e-05
14836	Y46C8AL.5	clec-72	1.5e-05
9248	K02G10.4	flp-11	1.6e-05
22773	T07C4.9	nex-2	1.6e-05
11880	Y43F8C.1	nlp-25	1.6e-05
591	F25B5.4	ubq-1	1.6e-05
5948	Y48G1BL.1	Y48G1BL.1	1.6e-05
5705	ZK265.7	ZK265.7	1.6e-05
10868	Y46C8AL.3	clec-70	1.8e-05
5921	F46F11.9	F46F11.9	1.8e-05
8545	Y73B6BL.1	Y73B6BL.1	1.8e-05
20860	C09C7.1	zig-4	1.9e-05
5651	F10D2.6	ugt-37	2.1e-05
13356	R09A8.4	col-182	2.2e-05
18548	F41D3.1	nhr-82	2.2e-05
16992	K03E6.6	pfn-3	2.4e-05
16320	C11E4.1	C11E4.1	2.6e-05
18367	K06H6.4	K06H6.4	2.8e-05
10757	F32B5.6	F32B5.6	2.9e-05
18510	F56C9.10	F56C9.10	2.9e-05
13584	H21P03.1	mbf-1	3.1e-05
15455	C43E11.6	nab-1	3.1e-05
16078	F18E9.5	tag-279	3.1e-05
11094	T21D12.4	pat-6	3.2e-05
5882	W09H1.6	lec-1	3.3e-05
4926	W01F3.1	W01F3.1	3.3e-05
4605	K06H6.6	K06H6.6	3.6e-05
19500	Y48G8AL.8	rpl-17	3.6e-05
21027	T11B7.2	T11B7.2	3.6e-05
18519	T02G5.9	krs-1	3.7e-05
15430	Y41C4A.8	Y41C4A.8	3.7e-05
13107	C38C3.5	unc-60	3.8e-05
14862	F57B10.9	F57B10.9	4e-05
3042	Y19D10A.9	clec-209	4.1e-05
5595	B0272.4	B0272.4	4.2e-05
20396	F56D6.2	clec-67	4.5e-05
19617	T19C9.8	T19C9.8	4.5e-05
11268	W06F12.2	W06F12.2	4.5e-05
19199	C14C11.3	hex-2	4.8e-05
7018	F36G9.12	oac-20	4.8e-05
1528	Y17G7B.10	Y17G7B.10	5.1e-05
22950	ZK112.6	ZK112.6	5.2e-05
13019	C42D4.3	C42D4.3	5.3e-05
512	ZK632.6	cnx-1	5.3e-05
4249	Y71G12B.18	Y71G12B.18	5.3e-05
22795	C04F6.4	unc-78	5.5e-05
20657	F28C1.1	F28C1.1	5.6e-05
8048	C28D4.4	C28D4.4	5.7e-05
5175	K11G9.5	K11G9.5	5.7e-05
14841	B0554.1	B0554.1	5.9e-05
6634	Y39B6A.24	Y39B6A.24	5.9e-05
12623	C54F6.14	ftn-1	6.4e-05
22303	C56A3.7	cav-2	6.6e-05
14061	Y32H12A.3	dhs-9	6.9e-05
3342	F13B12.3	F13B12.3	7.2e-05
4312	F55G1.9	F55G1.9	7.2e-05
14361	D1086.3	D1086.3	7.6e-05
7956	K08D12.2	K08D12.2	7.6e-05
14686	Y92H12BM.1	Y92H12BM.1	7.7e-05
20851	C47E8.7	unc-112	7.8e-05
9047	K12F2.1	myo-3	7.9e-05
6595	W05G11.2	W05G11.2	7.9e-05
6689	T10B9.3	cyp-13A6	8e-05
21179	ZK455.4	asm-2	8.4e-05
21753	F56C11.1	bli-3	8.5e-05
14869	C26B9.1	C26B9.1	8.6e-05
10321	K04G2.9	K04G2.9	8.6e-05
2668	H23N18.4	H23N18.4	8.8e-05
18614	Y73F8A.18	Y73F8A.18	8.9e-05
7923	F59H6.1	bath-19	9.2e-05
8572	Y60A3A.10	dhs-24	9.3e-05
12213	F45F2.4	his-7	9.3e-05
8825	F44C4.4	gon-14	9.7e-05
5943	Y105C5B.13	skr-10	9.8e-05
3079	F26G1.4	ttm-2	9.9e-05
19566	F01G10.6	F01G10.6	0.000101
12599	F59E10.3	F59E10.3	0.000101
5008	B0454.7	clec-2	0.000108
18488	C24B5.2	spas-1	0.000111
3228	C25D7.6	mcm-3	0.000112
3526	Y14H12B.1	Y14H12B.1	0.000113
22547	F55E10.6	F55E10.6	0.000116
20866	Y12A6A.2	Y12A6A.2	0.000116
15323	Y105C5B.9	Y105C5B.9	0.000117
5514	Y51B9A.5	Y51B9A.5	0.000117
10179	K10H10.2	K10H10.2	0.000118
12242	Y55F3C.6	Y55F3C.6	0.000123
15200	F47D12.6	F47D12.6	0.000124
1917	W01G7.5	lem-2	0.000125
4234	M04F3.5	M04F3.5	0.000126
9039	F53B6.1	tsp-15	0.000129
5634	C43E11.11	C43E11.11	0.000131
18436	T04C12.3	T04C12.3	0.000131
17395	F25B5.3	F25B5.3	0.000132
14109	T28F3.4	T28F3.4	0.000135
10366	C01B10.3	C01B10.3	0.000137
16986	Y38A10A.5	crt-1	0.000137
15737	K09C6.9	K09C6.9	0.000138
17148	F13B6.1	F13B6.1	0.000145
12832	F59E11.6	F59E11.6	0.000146
16304	F53F8.4	F53F8.4	0.000151
20591	Y37H2A.6	fbxa-211	0.000158
12466	Y62H9A.3	Y62H9A.3	0.000158
250	K09D9.2	cyp-35A3	0.000161
11828	K08D12.6	K08D12.6	0.000161
3883	C18A3.3	C18A3.3	0.000167
16550	C12D12.2	glt-1	0.000168
20356	ZC155.1	nex-1	0.00017
15877	F33G12.4	lrr-1	0.000172
466	Y39A1A.15	cnt-2	0.000174
7149	W03D8.5	W03D8.5	0.000175
13301	C54E10.3	C54E10.3	0.00018
17378	F09E8.2	F09E8.2	0.000182
6731	F49C12.7	F49C12.7	0.000183
5684	F57C7.3	sdn-1	0.000183
14224	Y38F1A.9	oig-2	0.000191
1001	K08F4.3	K08F4.3	0.000195
22801	T28B4.3	ttr-6	0.000195
22023	F47B8.5	F47B8.5	0.000206
18807	F54C8.2	cpar-1	0.000221
19562	C06G8.4	srd-7	0.000221
20590	W08A12.4	W08A12.4	0.000223
8160	F59B2.3	F59B2.3	0.000228
21241	Y75B8A.35	zip-1	0.000228
13637	Y49E10.23	Y49E10.23	0.000229
1099	T20B12.6	mml-1	0.00023
21655	K07E3.8	vem-1	0.00023
5178	T05C3.6	T05C3.6	0.000232
2527	F25B5.4	ubq-1	0.000233
7366	F14B8.5	F14B8.5	0.000241
669	T22C8.1	T22C8.1	0.000242
12227	T04C9.1	T04C9.1	0.000245
3430	F32D1.10	mcm-7	0.000247
9767	B0024.14	crm-1	0.000249
17772	C15H9.5	C15H9.5	0.00025
20424	C24B5.2	spas-1	0.000251
7617	F46C8.2	col-174	0.000254
13636	R12C12.9	R12C12.9	0.000255
14673	F08B6.3	F08B6.3	0.000258
16758	Y46D2A.2	Y46D2A.2	0.000262
15818	F39G3.1	ugt-61	0.000267
19159	F54B11.11	F54B11.11	0.000268
13930	Y87G2A.4	aex-6	0.00027
15010	F36A2.3	F36A2.3	0.00027
12410	D2092.4	D2092.4	0.000273
19148	B0563.2	tsp-11	0.000279
7758	F41C3.2	F41C3.2	0.000285
4616	T26H2.8	srr-2	0.000288
9478	F41C6.7	F41C6.7	0.000292
10302	Y32F6A.4	Y32F6A.4	0.000293
12132	F49E8.5	dif-1	0.000299
23027	F19C6.5	F19C6.5	0.000307
2501	F18A1.6	F18A1.6	0.000308
18223	Y54G2A.9	clec-81	0.00031
13819	ZC196.5	ZC196.5	0.000316
9445	K03B8.7	grl-3	0.000317
10589	Y47D3A.25	rab-35	0.000319
14000	C14C6.8	C14C6.8	0.000325
21896	F53C3.6	F53C3.6	0.000334
18105	Y111B2A.19	Y111B2A.19	0.000337
17568	Y73B3A.18	Y73B3A.18	0.000337
9066	F13D11.1	F13D11.1	0.000338
13948	T01B7.6	T01B7.6	0.000344
11801	T28D9.3	T28D9.3	0.000345
2123	Y39G8B.5	Y39G8B.5	0.00035
7922	F49C5.5	F49C5.5	0.000355
19569	F55G11.2	F55G11.2	0.000357
21232	R07E5.4	R07E5.4	0.000359
19677	Y76B12C.7	cpsf-1	0.000361
21180	ZK813.1	ZK813.1	0.000362
10227	F25E5.8	F25E5.8	0.000363
5825	Y51H7C.3	Y51H7C.3	0.000365
9408	F58F9.2	-	0.000368
6395	F09E5.10	F09E5.10	0.00037
18093	T24B8.5	T24B8.5	0.000373
15404	T25D10.3	spp-11	0.00038
15822	K07C6.5	cyp-35A5	0.000381
20978	Y71F9AL.5	gst-43	0.000386
19816	F44F4.6	gly-1	0.00039
17715	ZK813.2	ZK813.2	0.00039
21612	Y57G11C.37	Y57G11C.37	0.000397
21470	F18A12.4	F18A12.4	0.000402
15126	K02G10.4	flp-11	0.000402
22961	M01H9.1	M01H9.1	0.000408
12486	C47G2.4	C47G2.4	0.00041
12563	T19E7.2	skn-1	0.000412
18538	Y77E11A.7	Y77E11A.7	0.000413
8589	R03G8.6	R03G8.6	0.00042
5036	H14A12.5	H14A12.5	0.000421
8543	Y54G2A.4	Y54G2A.4	0.000421
4272	Y17G7B.5	mcm-2	0.000427
17220	F19H6.4	F19H6.4	0.000428
770	M02D8.1	M02D8.1	0.000429
11569	F01G4.5	F01G4.5	0.000431
4063	BE0003N10.2	chin-1	0.000434
20942	T08D2.6	T08D2.6	0.000438
21807	ZK632.1	mcm-6	0.000439
11263	T18H9.7	tag-232	0.000444
21030	Y105C5B.8	Y105C5B.8	0.000447
16925	Y76B12C.5	-	0.000448
17239	F10G8.2	F10G8.2	0.000451
11487	F22F4.1	F22F4.1	0.000452
1772	Y116A8A.8	clec-194	0.000471
13173	F13G11.1	dmd-6	0.000471
16945	F28B3.10	F28B3.10	0.000472
1397	Y92C3A.1	-	0.000474
19754	K10B4.3	K10B4.3	0.000484
5877	R06A4.4	imb-2	0.000487
17786	R57.1	R57.1	0.000493
3359	F26H11.3	-	0.000498
129	T13H5.5	T13H5.5	0.000499
1886	C06G8.1	C06G8.1	0.0005
9042	F29F11.3	F29F11.3	0.0005
11179	C02F12.3	C02F12.3	0.000503
20441	F44E2.2	retr-1	0.000504
15056	K03E6.5	unc-1	0.000505
18166	T16G1.6	T16G1.6	0.000507
2235	K06B9.1	cyp-25A6	0.000518
22317	Y71H9A.3	sto-4	0.000526
22535	C03B1.14	C03B1.14	0.000527
11924	C36F7.1	irx-1	0.000535
17479	C05D11.1	C05D11.1	0.000536
12129	C35B1.1	ubc-1	0.000537
13186	F55C7.7	unc-73	0.00054
11525	F54D12.4	F54D12.4	0.000544
15247	F41E6.12	F41E6.12	0.000547
2271	R10D12.14	R10D12.14	0.000551
15275	B0302.5	B0302.5	0.000555
4240	C06G3.2	klp-18	0.000558
9386	Y51B9A.8	Y51B9A.8	0.000561
1224	T05B4.8	T05B4.8	0.000565
21651	F41E7.3	F41E7.3	0.000581
9541	Y97E10C.1	Y97E10C.1	0.000581
17948	F20A1.6	F20A1.6	0.000583
3024	H06I04.4	ubl-1	0.000585
4593	F18E3.6	srw-71	0.000586
14620	C41G7.1	smn-1	0.000588
11621	F57B10.12	37377	0.000596
8950	F16H6.6	F16H6.6	0.000596
15863	Y51F10.2	Y51F10.2	0.000596
11241	F31A3.4	hlh-29	0.0006
7681	T04C9.6	frm-2	0.000601
19478	F58B3.2	lys-5	0.000609
6412	H24G06.1	H24G06.1	0.000611
4279	C14B9.6	gei-8	0.000614
5081	F36D3.6	srh-136	0.000618
313	Y37A1B.14	-	0.000623
11249	F55A12.9	pqn-44	0.000629
15051	C03A3.2	C03A3.2	0.000637
14868	C06G1.1	C06G1.1	0.00064
17	Y48E1B.10	gst-20	0.000642
1122	F11A6.2	scrm-4	0.000646
13693	Y57A10A.6	Y57A10A.6	0.000656
16552	C24A8.4	cst-2	0.00066
3880	T25G3.3	T25G3.3	0.00066
8130	C56C10.12	C56C10.12	0.000664
2183	K01D12.14	cdr-5	0.000667
9358	W01A8.6	W01A8.6	0.000678
1019	K07E3.3	dao-3	0.00068
12978	H17B01.3	lips-14	0.00068
11953	T10B5.3	T10B5.3	0.00068
11459	F11A3.1	F11A3.1	0.000681
8783	T03F1.10	clec-53	0.000688
20850	ZK550.6	ZK550.6	0.000695
19397	C25E10.8	C25E10.8	0.000699
435	C50F7.4	C50F7.4	0.0007
6238	ZK512.5	ZK512.5	0.000702
11046	T08H4.2	T08H4.2	0.000714
15632	Y73B3A.18	Y73B3A.18	0.000714
12434	K01D12.12	cdr-6	0.000716
15318	F33E2.5	F33E2.5	0.000717
20472	Y69A2AR.13	Y69A2AR.13	0.000721
13678	R144.10	R144.10	0.000754
6357	F44E2.7	F44E2.7	0.000755
3194	T22E5.6	T22E5.6	0.000755
12805	Y69E1A.8	Y69E1A.8	0.00076
2399	T25E12.11	srz-100	0.000771
6852	Y39F10A.3	Y39F10A.3	0.000772
6916	Y45F10B.8	Y45F10B.8	0.000774
9290	C09E8.2	lips-7	0.000776
21947	C04G6.1	mpk-2	0.000777
4265	K06A1.4	nhr-22	0.000778
13467	T24E12.9	T24E12.9	0.000778
13525	F46F5.7	F46F5.7	0.000779
14114	ZK1086.1	obr-3	0.000779
2155	Y55F3AR.3	cct-8	0.000786
5926	F58A4.4	pri-1	0.000786
6352	C45G3.2	-	0.000794
13092	F56F3.6	ins-17	0.000798
9559	R193.2	R193.2	0.000799
4460	F10D7.5	F10D7.5	0.000805
20372	T04C12.6	act-1	0.00081
1972	Y73B6A.5	lin-45	0.000812
13448	Y105E8A.9	apg-1	0.000819
15659	D1022.6	sro-1	0.000825
733	K06H6.4	K06H6.4	0.000834
18130	Y9C9A.16	Y9C9A.16	0.000836
720	F11A5.5	F11A5.5	0.000841
13519	C43E11.6	nab-1	0.000848
9427	C44H9.1	ugt-15	0.000853
13432	T03G11.4	T03G11.4	0.000854
22842	C09G4.5	mes-6	0.000878
6756	T21E12.2	T21E12.2	0.00088
4161	T27A8.2	T27A8.2	0.000881
6896	H06O01.4	H06O01.4	0.000883
20385	C14A4.4	crn-3	0.000888
17116	F22E5.9	F22E5.9	0.000889
8656	Y69F12A.2	alh-12	0.000897
18762	C06H5.1	fbxa-156	0.000902
14309	C23H4.7	C23H4.7	0.000914
13670	F58B3.1	lys-4	0.000914
4047	F35D11.10	clec-139	0.000917
982	F11G11.3	gst-6	0.000923
16534	Y73F8A.25	Y73F8A.25	0.000928
3541	D1007.14	pqn-24	0.000935
13613	F10E9.6	mig-10	0.000937
20158	F36H2.2	F36H2.2	0.00094
12201	C55C3.4	C55C3.4	0.000942
7641	ZK270.1	ptr-23	0.000949
11160	Y66A7A.6	gly-8	0.000963
14434	T14B4.1	T14B4.1	0.000967
9331	W04H10.4	clec-118	0.00097
12224	M01E11.6	klp-15	0.000977
22422	K03E5.2	K03E5.2	0.000982
17619	R13A5.10	R13A5.10	0.000985
10485	C04F5.9	C04F5.9	0.000991
14929	C28H8.4	C28H8.4	0.000993
12067	E04F6.11	clh-3	0.000994
8074	F38A6.2	elp-1	0.001001
12219	H14E04.2	H14E04.2	0.001006
3509	K01A2.9	K01A2.9	0.001012
13466	T05C12.10	qua-1	0.001012
10987	T21C9.2	vps-54	0.001019
13960	C18D11.1	C18D11.1	0.00102
13426	K10D3.1	glr-3	0.001021
18113	C50F7.1	C50F7.1	0.00103
14874	F13E6.1	F13E6.1	0.00103
8753	F40F9.7	F40F9.7	0.001039
15244	F25D1.2	F25D1.2	0.001041
135	Y105C5B.12	Y105C5B.12	0.001047
10005	F08F3.7	cyp-14A5	0.001064
17853	ZK418.7	ZK418.7	0.001068
17957	F42E11.2	ttyh-1	0.00107
276	C54G7.1	C54G7.1	0.001075
6051	F47G9.6	F47G9.6	0.001088
12701	F55G1.3	his-62	0.001096
20962	ZK822.3	nhx-9	0.001105
8191	C09E7.9	C09E7.9	0.001111
22010	C37C3.7	C37C3.7	0.001113
20563	F10A3.2	fbxa-88	0.001115
2950	Y45G12C.2	gst-10	0.001115
18447	B0240.2	spe-42	0.001116
3325	T10F2.2	T10F2.2	0.00112
438	F29C4.6	F29C4.6	0.001127
8416	Y38E10A.9	Y38E10A.9	0.00113
21319	R13F6.9	sma-3	0.001138
5710	C32D5.6	C32D5.6	0.00114
5152	F22G12.5	F22G12.5	0.001151
16517	D2092.1	D2092.1	0.001152
9631	C33H5.9	sec-10	0.001159
9379	R07G3.6	R07G3.6	0.001164
17231	Y40A1A.2	Y40A1A.2	0.001169
8285	C17F4.7	C17F4.7	0.001172
21434	Y39G8B.1	Y39G8B.1	0.001175
5933	R12B2.5	mdt-15	0.001192
19862	Y48B6A.14	hmg-1.1	0.001203
5001	W02D9.6	W02D9.6	0.001204
14639	H04D03.3	H04D03.3	0.001208
2310	Y23H5A.3	Y23H5A.3	0.001212
7401	Y4C6B.4	Y4C6B.4	0.001216
10523	K02B9.1	meg-1	0.001242
10743	C18G1.9	C18G1.9	0.001251
22058	F14H12.8	F14H12.8	0.001253
22695	ZK1058.9	ZK1058.9	0.001255
16576	H11L12.1	H11L12.1	0.001256
18478	W05G11.6	W05G11.6	0.001266
13211	Y60A3A.18	skr-4	0.001271
21784	F21F3.5	unc-38	0.001272
17511	B0041.2	B0041.2	0.001283
4590	E02C12.10	E02C12.10	0.001288
455	F37A4.7	rbf-1	0.001293
21894	F46B6.5	F46B6.5	0.001299
2000	F33D11.9	F33D11.9	0.0013
8975	Y32G9A.5	Y32G9A.5	0.0013
16472	K02C4.5	K02C4.5	0.001301
14536	K02C4.4	ltd-1	0.001306
12522	T20B6.1	T20B6.1	0.00131
23208	H19M22.3	H19M22.3	0.001314
10465	Y55D5A.2	Y55D5A.2	0.001327
17320	Y105E8A.12	catp-1	0.001329
22506	F36H9.2	F36H9.2	0.001333
1061	C09H5.2	C09H5.2	0.001336
5009	C16C8.12	C16C8.12	0.00134
13475	BE10.2	BE10.2	0.001345
4000	T06E6.2	cyb-3	0.00136
5294	F12E12.7	sdz-11	0.001364
13392	F47G4.3	gpdh-1	0.001366
15055	H03A11.1	H03A11.1	0.001375
5078	F16H6.4	F16H6.4	0.001378
17357	H14A12.4	mls-1	0.001386
22624	H22K11.4	sgca-1	0.001387
19080	C09G9.5	C09G9.5	0.001388
11807	C02D5.3	gsto-2	0.001401
19211	K09H11.1	K09H11.1	0.001402
22025	F56A12.1	unc-39	0.00141
22395	T20D4.7	T20D4.7	0.001411
6179	T23G11.6	T23G11.6	0.001422
19327	C44B7.9	pmp-2	0.001423
16431	K06H6.4	K06H6.4	0.001424
6070	Y116F11B.8	Y116F11B.8	0.001428
2456	Y57G11C.9	Y57G11C.9	0.00143
18284	Y48G8AL.5	Y48G8AL.5	0.001431
10284	H24G06.1	H24G06.1	0.001436
10516	C55B6.2	dnj-7	0.001438
15129	M70.2	M70.2	0.001447
17582	M04C9.3	M04C9.3	0.001452
22008	C18C4.1	glb-5	0.00146
8758	Y47D7A.5	grl-5	0.001462
10680	F35H10.4	vha-5	0.001462
5247	C05B5.6	fbxa-155	0.001494
13082	F01D5.5	F01D5.5	0.001499
7140	R06A10.4	R06A10.4	0.001507
19857	F22D3.6	F22D3.6	0.001511
21195	C08B11.3	C08B11.3	0.001513
11244	F38A1.13	F38A1.13	0.001513
6947	C40A11.1	math-18	0.001516
11676	C49H3.6	C49H3.6	0.001528
6257	C34H4.1	C34H4.1	0.00153
7645	C30B5.1	tag-319	0.001549
19399	F23H12.1	snb-2	0.001551
17605	R05G9.3	R05G9.3	0.001556
1392	W09D10.4	W09D10.4	0.001559
16525	K10F12.7	K10F12.7	0.001567
8427	Y67D2.7	Y67D2.7	0.001567
20701	W03G9.4	app-1	0.001573
2878	F54F3.3	F54F3.3	0.001573
597	F45E10.1	unc-53	0.001607
11526	F57C2.4	F57C2.4	0.001618
22908	T02G6.7	T02G6.7	0.00162
12218	F57B1.3	col-159	0.001638
15360	F27D9.6	dhs-29	0.001641
9457	W02D7.5	W02D7.5	0.001658
18268	K03C7.1	-	0.001663
1960	R74.5	asd-1	0.001663
21233	T05G5.5	T05G5.5	0.001664
7038	W06H8.6	W06H8.6	0.001664
2483	F25B5.3	F25B5.3	0.001665
1017	F20D1.3	F20D1.3	0.001668
21580	K03A1.4	K03A1.4	0.001679
15277	C12D12.4	C12D12.4	0.001682
18801	C28H8.6	pxl-1	0.001682
16803	C05D9.2	lmp-2	0.001693
5379	C33F10.11	C33F10.11	0.001703
12428	F20D6.11	F20D6.11	0.001703
5124	F55F1.2	F55F1.2	0.001727
14716	K02F3.5	clec-149	0.001729
12205	F17C11.9	F17C11.9	0.001742
7372	F37C4.4	F37C4.4	0.001753
443	T02D1.5	pmp-4	0.001755
32	F58F9.7	F58F9.7	0.00176
13437	F20B4.2	F20B4.2	0.00177
2084	ZK520.4	cul-2	0.001776
18178	ZK6.8	ZK6.8	0.00178
2748	F53B6.7	F53B6.7	0.001786
1894	F58B3.6	F58B3.6	0.00179
16827	T09B4.5	T09B4.5	0.001795
19755	R53.1	R53.1	0.001796
20714	C41C4.5	unc-105	0.001798
21954	F14D2.6	F14D2.6	0.001812
12439	T25E12.4	dkf-2	0.001816
22866	F55C9.8	fbxb-62	0.001816
17001	C53B4.7	bre-1	0.001821
14577	C13G5.2	C13G5.2	0.001838
19255	Y95B8A.2	Y95B8A.2	0.001839
17253	F32B5.8	cpz-1	0.00184
2467	C26B9.3	C26B9.3	0.001844
19894	F46G10.1	F46G10.1	0.001844
15255	K10G4.5	K10G4.5	0.001852
4006	W03F9.2	W03F9.2	0.00186
4565	F45E4.6	F45E4.6	0.001861
16755	F35F10.13	F35F10.13	0.001914
4825	ZC455.6	ugt-5	0.001928
6371	C12D8.1	C12D8.1	0.001931
9204	K11D2.2	asah-1	0.001949
13682	T17E9.2	nmt-1	0.001949
10713	F41E6.9	F41E6.9	0.001951
5227	E01G4.1	tbc-14	0.001951
13793	F40A3.7	F40A3.7	0.001958
19215	T16G1.9	T16G1.9	0.001959
8463	F10G2.8	srh-187	0.00196
12147	C34E7.4	C34E7.4	0.001965
18894	T24H10.2	-	0.001981
8077	K06A4.3	gsnl-1	0.001986
8181	F28D1.9	F28D1.9	0.001987
11098	C27D6.4	C27D6.4	0.002002
13170	C49H3.6	C49H3.6	0.002004
11343	F57H12.3	ora-1	0.002009
4396	F14H3.6	F14H3.6	0.002016
20986	F07H5.12	-	0.002017
4001	T14E8.1	T14E8.1	0.002021
3504	F48G7.8	F48G7.8	0.002022
14093	C17G1.3	ugt-23	0.002031
20164	ZK792.2	inx-8	0.002035
22527	Y37H2A.7	Y37H2A.7	0.002051
14976	F32A7.5	F32A7.5	0.002058
11142	W06D4.1	hgo-1	0.002061
16331	K02E10.6	K02E10.6	0.002068
5591	Y61A9LA.7	Y61A9LA.7	0.002078
21722	Y53G8AM.5	Y53G8AM.5	0.002079
8380	C48B6.8	bbs-9	0.00208
860	Y48G1A.6	mbtr-1	0.002082
2806	C47D12.4	C47D12.4	0.002095
9061	C25F6.3	dpyd-1	0.002105
3036	T20D4.8	T20D4.8	0.002106
5551	C12D8.9	C12D8.9	0.002111
21667	T24D1.1	sqv-5	0.002117
10508	Y60A3A.19	Y60A3A.19	0.00212
5519	F40G9.1	F40G9.1	0.002124
14908	EEED8.16	EEED8.16	0.002142
2909	F36F2.1	F36F2.1	0.002143
5757	C06A6.5	C06A6.5	0.002144
21439	Y73B3A.11	Y73B3A.11	0.002154
20521	C36A4.1	cyp-25A1	0.002156
22972	AC3.1	sri-20	0.002162
9702	F53A3.1	F53A3.1	0.002174
9343	ZC449.3	ZC449.3	0.002177
22763	F46C5.8	rer-1	0.002183
1259	Y62H9A.4	Y62H9A.4	0.002185
12647	F20G2.4	nas-24	0.002191
9635	F36A4.6	col-33	0.002192
4319	C09E7.8	C09E7.8	0.002208
1655	C07G1.1	try-2	0.00221
13454	C32D5.12	C32D5.12	0.002215
9071	F59F4.1	F59F4.1	0.002222
15682	F28F5.4	F28F5.4	0.002228
21438	Y59E1A.2	rgs-8.2	0.002233
10572	C14B1.3	C14B1.3	0.002235
14975	F28F5.3	lim-8	0.002235
38	C26F1.4	rps-30	0.002239
10699	K09A9.6	K09A9.6	0.00224
5777	F08A8.3	F08A8.3	0.002253
22378	F45D11.4	F45D11.4	0.002263
19716	F45E1.5	F45E1.5	0.002295
17757	K07B1.2	coq-6	0.002308
17778	K07A1.11	rba-1	0.002309
8047	Y82E9BR.9	Y82E9BR.9	0.002316
4695	F56G4.4	F56G4.4	0.002327
19769	C39B5.7	fbxa-12	0.002327
22843	C17G10.9	C17G10.9	0.002329
7124	C05G5.1	C05G5.1	0.00233
3026	K04C2.3	K04C2.3	0.00233
20513	T19E10.2	-	0.002341
2889	ZC455.6	ugt-5	0.002375
17545	K07F5.9	ssp-10	0.002377
852	F54A3.1	F54A3.1	0.002394
15246	F35E12.4	F35E12.4	0.002398
11472	T19B10.1	cyp-29A2	0.002399
20667	T21C9.12	scpl-4	0.002416
18839	B0511.2	B0511.2	0.002428
16421	C31B8.12	C31B8.12	0.002438
17862	F32E10.3	clec-180	0.002438
19950	F19B2.3	srw-39	0.002442
10191	ZK370.2	sma-2	0.002446
16849	F59B10.5	F59B10.5	0.00245
11077	Y111B2A.9	Y111B2A.9	0.00245
6914	Y19D10B.6	Y19D10B.6	0.002451
5650	C50E3.11	C50E3.11	0.002465
23134	C33C12.9	C33C12.9	0.002475
2227	ZK54.3	ZK54.3	0.002484
16144	C52A11.2	glb-12	0.002497
17982	W04D2.6	W04D2.6	0.002507
11183	F59F5.6	syd-2	0.002518
18157	K07C6.10	srx-67	0.002523
7761	Y52E8A.2	Y52E8A.2	0.002536
423	Y39A1A.16	Y39A1A.16	0.00256
9945	Y59A8B.13	slr-2	0.002561
19465	F20E11.12	srh-154	0.002567
15292	R09A8.5	R09A8.5	0.002569
17205	Y45G12C.15	srj-20	0.002576
17674	K09H11.6	K09H11.6	0.002579
18903	Y55D5A.1	Y55D5A.1	0.002589
4318	AC8.5	AC8.5	0.002606
1635	R07C3.3	R07C3.3	0.002609
1058	B0410.2	vang-1	0.002611
7404	Y62E10A.13	Y62E10A.13	0.002613
13600	F08F1.8	tth-1	0.002616
20923	F37B1.3	gst-14	0.002621
7385	M110.6	-	0.002622
15866	Y87G2A.5	vrs-2	0.002624
9932	R07B7.10	R07B7.10	0.002632
22089	D1081.7	D1081.7	0.002635
11975	K05B2.5	pes-22	0.002651
13415	C02F12.7	tag-278	0.002684
10544	Y119C1A.1	Y119C1A.1	0.002689
21417	K07H8.2	K07H8.2	0.002718
14694	F09E5.17	bmy-1	0.002725
1804	C42D8.5	acn-1	0.00273
2018	F38B2.1	ifa-1	0.002731
13768	W08E12.8	W08E12.8	0.002736
4501	Y87G2A.8	gpi-1	0.002743
15927	F55B11.1	F55B11.1	0.00275
950	Y17G7B.10	Y17G7B.10	0.002751
7117	Y20C6A.1	Y20C6A.1	0.002763
16414	K08C7.2	fmo-1	0.002773
18784	F44F4.4	ptr-8	0.002774
9468	B0410.1	B0410.1	0.002779
7118	Y32G9B.1	Y32G9B.1	0.002803
22354	B0496.3	unc-82	0.00281
12605	F01F1.15	F01F1.15	0.002813
3013	F32A6.4	ags-3	0.002827
13888	F56A3.1	fncm-1	0.002831
15215	F57H12.6	F57H12.6	0.002833
6035	C18D4.4	C18D4.4	0.002837
7294	K08C7.3	epi-1	0.002837
15879	F54A3.6	F54A3.6	0.00287
620	Y102A5C.31	srh-131	0.002882
12037	T21C12.2	hpd-1	0.002885
7812	H39E23.1	par-1	0.002902
15634	ZC404.3	spe-39	0.002919
2546	R10E11.1	cbp-1	0.002927
12559	K06B9.4	K06B9.4	0.00293
5529	C39H7.4	C39H7.4	0.002939
7620	F57C12.1	nas-38	0.002967
440	F55G1.4	rod-1	0.002972
21126	F33H2.5	F33H2.5	0.002995
21254	F58G6.7	F58G6.7	0.00301
22409	Y74C9A.4	Y74C9A.4	0.00304
16971	F13E9.1	F13E9.1	0.003043
22205	Y47D3B.2	nlp-21	0.003045
2071	Y105C5B.12	Y105C5B.12	0.003053
4941	C52A10.2	C52A10.2	0.003067
4441	W09C5.6	rpl-31	0.003073
22891	Y61A9LA.4	Y61A9LA.4	0.00308
20347	B0285.9	ckb-2	0.003101
21818	C16D9.1	C16D9.1	0.003103
22236	F37A4.7	rbf-1	0.003104
16469	F10E7.5	F10E7.5	0.003113
14985	W09H1.6	lec-1	0.003115
18957	C47E12.6	C47E12.6	0.003132
3941	R06A4.2	R06A4.2	0.003132
14469	C24F3.4	C24F3.4	0.003136
415	F57B9.2	let-711	0.003144
6493	B0218.6	clec-51	0.003155
5814	H28O16.1	H28O16.1	0.003161
21666	T02E1.5	dhs-3	0.003166
4456	C43H8.3	-	0.003175
20254	C36E8.2	glb-11	0.003185
21716	T04A8.13	T04A8.13	0.003191
16532	Y41C4A.4	crh-1	0.003194
6974	W02B3.3	W02B3.3	0.003219
7878	W04B5.3	W04B5.3	0.003227
20458	T10B5.8	T10B5.8	0.003245
17797	Y20F4.2	Y20F4.2	0.00325
22408	Y69A2AR.18	Y69A2AR.18	0.003269
6645	F14D12.4	mec-2	0.00327
18959	F48E3.1	gly-12	0.003279
8347	H14A12.2	fum-1	0.003303
5230	F22B5.3	cut-3	0.003327
22943	F42H10.3	F42H10.3	0.003328
21359	F32H5.2	NM_073908	0.003331
20630	Y47D7A.9	Y47D7A.9	0.003363
21436	Y48G8AL.8	rpl-17	0.00338
2003	H13N06.3	gob-1	0.00339
13018	C17H12.4	C17H12.4	0.0034
12977	F59B10.3	F59B10.3	0.003417
22783	W08D2.4	fat-3	0.003428
2020	R07E4.6	kin-2	0.003441
7110	F59B1.8	F59B1.8	0.003478
1306	T05B11.1	T05B11.1	0.003508
7954	F56C4.2	F56C4.2	0.00353
12034	PAR2.4	mig-22	0.003533
13095	Y54F10AM.8	Y54F10AM.8	0.003537
1815	R160.7	lst-2	0.003556
15853	ZC13.3	ZC13.3	0.003558
8142	T21B10.5	set-17	0.003562
19793	C29E6.1	let-653	0.003568
6893	F55G1.10	his-61	0.003594
3103	Y53G8AM.1	-	0.003602
4665	C54G6.5	spp-17	0.003604
7871	T05H10.5	ufd-2	0.003632
18738	ZC455.4	ugt-6	0.003647
23150	Y46G5A.4	Y46G5A.4	0.003647
5848	F25B4.1	F25B4.1	0.003666
16830	W04C9.3	cutl-13	0.003679
8421	C50C3.1	C50C3.1	0.003687
13369	T21E8.2	pgp-7	0.003696
9553	F46C8.3	F46C8.3	0.003703
17084	Y62F5A.1	mdt-8	0.00373
20040	R07E5.5	R07E5.5	0.003737
15405	Y38F1A.3	ptr-18	0.003739
12850	Y50D4B.6	Y50D4B.6	0.003744
10067	F09E5.8	F09E5.8	0.003757
14220	T06D4.3	T06D4.3	0.003761
2885	Y108F1.2	-	0.003768
6618	E01B7.1	E01B7.1	0.003775
21155	Y44A6E.1	pbo-5	0.00379
4626	ZK488.5	ZK488.5	0.003848
22860	F38C2.1	F38C2.1	0.003865
7714	F08H9.6	clec-57	0.003868
3019	F49E2.1	F49E2.1	0.003914
22816	F55A8.2	egl-4	0.003921
3950	ZK546.2	ZK546.2	0.003921
18228	ZK792.1	ZK792.1	0.003921
20207	R06C7.1	R06C7.1	0.003937
12956	T10E9.7	nuo-2	0.003943
922	F21D5.3	F21D5.3	0.003947
1358	F21H12.5	fbf-2	0.003963
1497	W03F9.5	ttb-1	0.003968
846	R04D3.3	R04D3.3	0.003969
14784	Y38C9B.1	cyp-29A3	0.003971
16801	ZC302.2	ZC302.2	0.003981
7485	C03A7.6	srx-39	0.003982
10854	C49A9.1	C49A9.1	0.004017
9871	C02C2.5	C02C2.5	0.004044
13863	F28H1.1	F28H1.1	0.004044
13701	C03D6.6	C03D6.6	0.004045
4132	T28A11.9	srj-8	0.004047
14865	ZC302.1	mre-11	0.004055
16807	C45B2.7	ptr-4	0.004069
2509	B0511.9	cdc-26	0.004093
3746	F46G10.5	ptr-24	0.004116
11450	Y66H1A.6	hum-8	0.00413
17218	F01G12.1	F01G12.1	0.004149
10821	F08D12.4	F08D12.4	0.004149
12220	H24K24.3	H24K24.3	0.004154
5425	C47B2.2	C47B2.2	0.004155
19447	B0041.2	B0041.2	0.00416
17279	T16G1.8	grl-2	0.004176
1415	B0457.1	lat-1	0.004184
14159	M01B2.8	M01B2.8	0.004188
7884	Y48G1BL.3	puf-10	0.004194
15354	C24A3.4	C24A3.4	0.004202
21239	Y53G8B.1	Y53G8B.1	0.004207
8071	F21C10.11	F21C10.11	0.004215
19165	T14G12.6	T14G12.6	0.00422
10415	M162.2	clec-258	0.004221
7749	F57B10.10	dad-1	0.004226
9687	T22E7.1	T22E7.1	0.004226
1821	C36A4.4	C36A4.4	0.004231
11364	C45H4.3	srbc-17	0.004231
18159	R01B10.4	R01B10.4	0.004233
2791	T19B4.5	T19B4.5	0.004251
21689	K08F8.6	let-19	0.004282
4487	T22F3.2	T22F3.2	0.004291
18652	T25E12.10	clec-38	0.004295
2273	T08G5.5	vps-39	0.004302
1742	T18D3.3	T18D3.3	0.004318
16769	W03F8.5	lam-1	0.004321
31	F52C12.5	elt-6	0.004332
5742	H38K22.3	tag-131	0.004342
12444	Y61A9LA.1	Y61A9LA.1	0.004345
16430	F55B12.3	sel-10	0.004372
9726	ZK863.7	rnp-1	0.004379
20186	Y39B6A.35	tgt-2	0.00438
21596	T09B4.7	T09B4.7	0.004385
2373	F27C8.6	F27C8.6	0.004388
20175	F55A12.4	dhs-2	0.004396
11821	D2024.4	D2024.4	0.00441
17206	Y46H3D.4	Y46H3D.4	0.004419
268	ZC266.1	ZC266.1	0.004419
6360	F58G6.5	nhr-34	0.004423
3764	Y39G10AR.10	Y39G10AR.10	0.004428
19704	Y97E10AR.2	Y97E10AR.2	0.004458
12669	T22H2.6	T22H2.6	0.004463
11879	Y40H4A.2	Y40H4A.2	0.004463
20270	Y48A6B.11	rsa-2	0.004474
19506	ZC404.3	spe-39	0.004483
22057	F13B9.8	fis-2	0.004486
4522	ZK1225.1	ZK1225.1	0.004501
19585	C10G8.1	srg-26	0.004504
17881	F56B6.2	rgs-7	0.004508
13531	T07D4.4	ddx-19	0.004523
367	T21E8.1	pgp-6	0.00454
11084	C45G7.4	C45G7.4	0.004547
20894	E02D9.1	E02D9.1	0.004585
9810	T17E9.2	nmt-1	0.004597
18417	T21D11.1	T21D11.1	0.004598
22290	W06E11.5	tag-266	0.004609
6701	C34C12.6	C34C12.6	0.004611
15855	Y38C1AA.7	Y38C1AA.7	0.004612
20571	F44G3.10	F44G3.10	0.004618
13404	F55F8.5	tag-345	0.004625
1977	F57F5.5	pkc-1	0.004644
21299	F25H2.6	F25H2.6	0.004667
8799	ZK622.3	pmt-1	0.00467
13505	F01G10.2	ech-8	0.004677
1210	F36G9.1	srw-57	0.004688
22791	K11G9.4	egl-46	0.004689
5546	Y67D8C.1	Y67D8C.1	0.004697
6217	C38D4.3	mel-28	0.0047
16489	K11E8.1	unc-43	0.004709
22385	K04C1.2	K04C1.2	0.004735
12980	R03D7.1	R03D7.1	0.004738
9933	R90.4	ttr-29	0.004755
13329	W02F12.7	srg-30	0.004819
10543	Y106G6H.12	duo-3	0.004827
21059	F59A1.12	F59A1.12	0.004827
16761	Y25C1A.10	srg-22	0.00484
862	Y71F9B.2	Y71F9B.2	0.00484
9486	T19D7.2	-	0.004873
980	B0495.5	B0495.5	0.004887
5165	C52E4.7	C52E4.7	0.004889
1944	T24D1.2	T24D1.2	0.004902
18906	C08F11.13	C08F11.13	0.004903
16897	H06H21.10	tat-2	0.004904
15398	F57C2.6	spat-1	0.004906
4035	Y53F4B.21	Y53F4B.21	0.00492
1888	C34D4.15	col-113	0.004933
17606	R07C3.12	clec-44	0.004969
935	C53D5.1	C53D5.1	0.004971
9589	F54D10.7	F54D10.7	0.004978
6354	F08F8.9	F08F8.9	0.004991
4589	D1086.7	D1086.7	0.005002
22186	B0353.1	B0353.1	0.005004
7060	F55F3.4	F55F3.4	0.005009
20863	H35N09.1	H35N09.1	0.005009
19577	Y38F2AR.11	-	0.005025
18316	C14B1.7	C14B1.7	0.005026
16955	F45H10.4	drr-1	0.00503
17933	Y37D8A.13	unc-71	0.005044
4216	Y80D3A.1	wrs-1	0.005048
17738	Y40C5A.3	Y40C5A.3	0.005054
2773	K06A5.7	cdc-25.1	0.005083
6435	Y69A2AR.30	mdf-2	0.005098
18914	ZK381.4	pgl-1	0.005107
21137	C50B6.7	C50B6.7	0.005114
16579	K10G4.6	srh-117	0.005123
12023	C15H7.4	C15H7.4	0.005128
15754	Y60A3A.14	Y60A3A.14	0.00513
7537	D1053.1	gst-42	0.005141
7881	Y37E11AR.3	Y37E11AR.3	0.005146
10244	C24H12.5	C24H12.5	0.005158
4707	C52B11.2	tag-303	0.005167
10793	Y73F8A.31	Y73F8A.31	0.005171
4454	C34B2.4	C34B2.4	0.005189
12536	C49C8.1	C49C8.1	0.005189
16219	H14N18.2	H14N18.2	0.005203
254	T01C4.6	srx-36	0.005203
18266	F52H2.2	aat-3	0.005206
12074	F56F11.5	F56F11.5	0.005216
4321	C34G6.7	stam-1	0.005218
1590	Y14H12B.1	Y14H12B.1	0.00523
22702	F19C7.7	col-110	0.005237
11008	H13N06.2	H13N06.2	0.005249
17843	T02C12.2	T02C12.2	0.005253
11013	T28B4.4	T28B4.4	0.005259
3199	K09H9.4	K09H9.4	0.00526
10728	C09G4.2	C09G4.2	0.005267
7902	M01G12.7	M01G12.7	0.005299
7892	ZK520.4	cul-2	0.00531
2277	Y39B6A.39	Y39B6A.39	0.005311
12940	F33C8.3	tsp-8	0.005339
1334	W03G11.4	W03G11.4	0.005357
14600	C09G4.5	mes-6	0.005359
21541	F57G8.7	F57G8.7	0.00539
12986	Y48B6A.6	Y48B6A.6	0.005393
8631	Y110A2AR.2	ubc-15	0.005401
1793	W05E10.1	W05E10.1	0.005407
21916	Y105C5B.12	Y105C5B.12	0.005408
8384	F48A9.1	F48A9.1	0.005433
9250	W05H9.1	W05H9.1	0.005467
8759	C14F11.6	C14F11.6	0.005481
11571	F36A4.7	ama-1	0.005492
500	M28.10	M28.10	0.005496
15359	F22F4.3	klp-13	0.005501
2923	ZK1320.9	ZK1320.9	0.005501
13038	F13H8.10	bpl-1	0.005505
14933	F27B3.2	acr-21	0.005536
5956	ZK520.4	cul-2	0.005543
9320	K09H11.7	K09H11.7	0.005552
23093	Y113G7A.3	sec-23	0.005555
7818	W10G11.15	clec-129	0.0056
3331	Y54H5A.4	Y54H5A.4	0.005603
11817	C04G2.1	ttr-39	0.005609
10690	F45D3.5	sel-1	0.00563
16260	T05A10.4	T05A10.4	0.005632
8530	Y66H1A.1	-	0.005635
5881	W06A7.3	ret-1	0.005639
16708	M03E7.1	M03E7.1	0.005644
451	D2092.5	D2092.5	0.005647
19275	T24F1.2	T24F1.2	0.005656
2601	K12H6.12	K12H6.12	0.005668
11092	R07H5.2	cpt-2	0.005715
8081	T09F5.9	clec-47	0.005718
6138	F54C1.1	F54C1.1	0.005726
19690	F40A3.3	F40A3.3	0.005731
23085	T01G6.4	nhr-106	0.005736
15191	W07E6.5	W07E6.5	0.005741
16989	F13C5.5	F13C5.5	0.005749
9539	Y43F8C.15	Y43F8C.15	0.005783
8451	B0348.2	B0348.2	0.005789
19200	C17E7.4	C17E7.4	0.005797
201	C02B10.2	C02B10.2	0.005798
21113	T25C12.2	spp-9	0.005813
16339	F43G6.7	F43G6.7	0.005817
22071	ZC8.3	set-30	0.005837
22989	F32G8.5	col-152	0.00584
4373	Y17G7B.7	tpi-1	0.005846
7515	T02B11.4	T02B11.4	0.005852
12790	C49A9.2	C49A9.2	0.005855
20879	F53H2.2	cnc-7	0.005868
19459	C45G7.3	ilys-3	0.005876
10146	Y39B6A.47	nhr-145	0.005884
18475	F56D12.5	vig-1	0.005917
5019	F54D10.8	F54D10.8	0.005924
5338	E04F6.9	E04F6.9	0.005936
13183	F48E3.8	F48E3.8	0.005952
11766	C09D4.3	C09D4.3	0.00596
13439	ZK637.12	ZK637.12	0.005972
22350	W06H8.1	rme-1	0.005994
10430	Y51A2B.5	Y51A2B.5	0.005999
20104	T27B7.3	nhr-226	0.006003
8944	C50B6.6	srh-15	0.006026
21394	C37A5.2	fipr-22	0.006029
12207	F25B5.7	psf-1	0.006031
15274	ZK1037.10	wrt-7	0.006033
15203	Y41C4A.11	Y41C4A.11	0.006051
22762	F08B1.1	vhp-1	0.006052
18324	F56F11.3	klf-1	0.006054
7945	C04C3.1	srz-60	0.006064
5645	AC3.5	AC3.5	0.006078
15402	T05H10.1	T05H10.1	0.00608
14127	C06E7.1	C06E7.1	0.006097
8003	T27C5.1	srh-120	0.006114
2014	ZK524.2	unc-13	0.006134
6326	T05E11.1	rps-5	0.006147
17553	T16G1.7	T16G1.7	0.006152
18246	T08B1.1	T08B1.1	0.006157
13624	T19A5.2	gck-1	0.006163
14602	F15D3.1	dys-1	0.006167
14945	Y43F4B.5	Y43F4B.5	0.00617
22609	ZC376.3	ZC376.3	0.006171
10972	C25F9.1	srw-85	0.00618
12535	C49A9.3	C49A9.3	0.006182
14612	C06A5.3	C06A5.3	0.006187
8794	F14H12.4	cst-1	0.006192
22172	F52H3.2	F52H3.2	0.006222
5685	K09E2.4	rig-1	0.006224
18827	C43F9.8	efn-2	0.006226
1953	Y48E1B.12	csc-1	0.00624
10789	Y53C12B.3	nos-3	0.006242
20829	T12C9.6	nhr-16	0.006246
17372	ZK688.9	ZK688.9	0.006261
14774	R11D1.7	R11D1.7	0.006262
1228	T24A6.15	grl-28	0.00628
3730	W07G4.5	W07G4.5	0.006305
21034	Y69A2AR.22	Y69A2AR.22	0.006311
10651	C55B7.2	gly-2	0.006315
16309	T06E6.1	T06E6.1	0.006315
4844	D1037.4	rab-8	0.006317
22274	Y40B1B.6	spr-5	0.006324
1979	T19H12.2	T19H12.2	0.006335
10871	B0024.2	col-150	0.00634
8645	K06H7.9	idi-1	0.006346
4247	Y48G8AL.14	aps-3	0.006349
17795	T23H4.2	nhr-69	0.006367
3985	F46F11.9	F46F11.9	0.006409
1307	T19H12.5	srd-32	0.006422
12667	F55G11.3	F55G11.3	0.006428
8336	F26A1.4	F26A1.4	0.006431
20925	F43G6.11	F43G6.11	0.006436
16513	C14A11.3	cgef-1	0.006449
22241	R10E8.3	R10E8.3	0.00645
21913	T28F3.8	T28F3.8	0.00646
11642	Y49E10.1	rpt-6	0.006468
1762	C43E11.9	C43E11.9	0.006492
22231	D1022.7	aka-1	0.006506
9534	T02B11.7	nas-32	0.006514
15120	F49E10.2	F49E10.2	0.006516
21705	C39B5.9	fbxa-47	0.006533
9734	C27C7.1	C27C7.1	0.006562
15184	F53G2.8	F53G2.8	0.006568
1544	C04E12.11	C04E12.11	0.006588
12117	Y25C1A.6	Y25C1A.6	0.006597
17538	F47F2.1	F47F2.1	0.006605
11645	D2024.6	cap-1	0.006615
2070	W03F9.2	W03F9.2	0.006625
12495	R06A4.7	mes-2	0.006638
19100	ZK896.6	clec-187	0.006661
3143	F25E5.2	F25E5.2	0.006675
15371	ZK154.6	ZK154.6	0.006677
13125	C07G2.3	cct-5	0.0067
1912	H05C05.2	H05C05.2	0.00672
1860	C02F5.3	C02F5.3	0.006724
18613	Y73B6A.3	Y73B6A.3	0.006724
13275	F07C6.3	F07C6.3	0.006757
9699	C18D11.4	rsp-8	0.006757
9997	Y73F8A.26	Y73F8A.26	0.006762
10855	F15B10.1	F15B10.1	0.006802
19627	ZC250.2	ZC250.2	0.006806
18233	D2023.1	D2023.1	0.006813
9556	F57C12.2	F57C12.2	0.006816
8235	T03F1.8	T03F1.8	0.006823
20530	AC7.3	AC7.3	0.006835
13194	R01E6.3	cah-4	0.006855
4998	H31G24.4	cyb-2.2	0.006859
22133	F15A2.2	tre-4	0.006867
7724	T08E11.4	math-41	0.006884
21310	F43E2.6	F43E2.6	0.006894
11628	C33C12.10	C33C12.10	0.006903
6597	B0025.4	B0025.4	0.006906
10667	B0244.2	ida-1	0.006907
6125	Y73F8A.24	Y73F8A.24	0.006922
7995	R04B5.9	ugt-47	0.006948
19074	T20G5.9	T20G5.9	0.006976
17460	Y73F8A.6	ccg-1	0.006993
12195	C24H12.4	C24H12.4	0.006995
19052	F23F1.2	F23F1.2	0.006996
7822	ZK662.3	nhr-48	0.007008
9662	W05B2.5	col-93	0.007021
21644	C16B8.2	C16B8.2	0.007023
14625	F14H12.4	cst-1	0.007028
12545	T23B5.3	T23B5.3	0.007032
6026	Y38F2AR.8	-	0.007041
15266	W04E12.4	W04E12.4	0.00705
14959	F41H10.6	F41H10.6	0.007055
19238	M03A8.4	gei-15	0.007057
4763	C07A9.9	C07A9.9	0.007077
2811	F45C12.15	F45C12.15	0.007088
17816	F54D5.11	F54D5.11	0.007094
21946	ZK39.6	clec-97	0.0071
3437	F09E10.6	F09E10.6	0.007109
2342	B0393.6	B0393.6	0.00711
8186	K09B11.2	nol-9	0.007113
11928	F30F8.1	F30F8.1	0.007118
11269	Y116F11A.5	-	0.007124
10905	T10H4.2	str-96	0.00715
2438	Y46G5A.5	pisy-1	0.007163
21282	Y73C8C.8	Y73C8C.8	0.007163
10696	C18A11.7	dim-1	0.007167
15815	F21H7.3	F21H7.3	0.007169
15684	T04A6.3	T04A6.3	0.007191
2302	ZC373.2	ZC373.2	0.007214
9382	T14B4.8	T14B4.8	0.007235
3949	ZK262.7	srw-82	0.007269
8034	W06B11.4	hog-1	0.007272
4306	C30H6.8	C30H6.8	0.007289
7182	B0244.10	B0244.10	0.007292
21038	C03G6.9	srh-244	0.00731
2772	K04G2.2	K04G2.2	0.007313
10221	C17G10.4	cdc-14	0.007364
22611	C05E11.1	lnp-1	0.007365
1512	C33E10.1	C33E10.1	0.00737
21665	T01G9.4	npp-2	0.007372
13274	C43F9.7	C43F9.7	0.007399
9307	F36H5.2	math-27	0.007403
19326	C23H3.2	C23H3.2	0.007404
17249	C41G7.7	C41G7.7	0.007409
11564	ZK688.1	ZK688.1	0.007439
19392	H32C10.2	lin-33	0.007453
8304	Y48B6A.13	Y48B6A.13	0.007455
9235	C38C3.4	C38C3.4	0.007472
2387	E01G4.5	E01G4.5	0.007475
5067	C13F10.6	C13F10.6	0.007478
21405	F36F12.5	clec-207	0.007482
22872	K10D6.2	K10D6.2	0.007488
12523	Y37D8A.1	arx-5	0.007494
1773	AC3.2	ugt-49	0.007494
3914	K02E2.4	ins-35	0.007572
2618	Y111B2A.5	Y111B2A.5	0.007573
13927	Y50C1A.1	Y50C1A.1	0.007573
6683	F45E10.2	F45E10.2	0.007588
12601	VW02B12L.1	vha-6	0.007597
8865	F08A8.5	F08A8.5	0.00761
13791	F31E9.1	fbxa-180	0.007617
11047	T28D9.4	T28D9.4	0.007624
15411	C02C2.1	tyr-1	0.007632
1253	K08H2.3	K08H2.3	0.007653
8208	T28D6.5	T28D6.5	0.007665
15373	F20B4.7	-	0.007669
15190	T15H9.3	hlh-6	0.007687
4253	C01G6.3	C01G6.3	0.007689
20921	F31E3.2	F31E3.2	0.007697
5342	T21B10.1	T21B10.1	0.007708
3605	Y104H12BL.1	Y104H12BL.1	0.007719
19021	Y73B6BL.38	puf-11	0.007722
18474	F16B4.12	nhr-117	0.007736
17842	R01H2.4	R01H2.4	0.007766
18923	C03G5.1	sdha-1	0.007774
1049	F01D4.5	F01D4.5	0.007775
1945	Y71A12B.1	rps-6	0.007802
12148	C44H4.5	tap-1	0.007802
2124	Y47G7B.3	sri-60	0.00781
9772	C08B11.5	sap-49	0.007811
17551	T06C12.14	T06C12.14	0.007825
19853	Y51F10.7	Y51F10.7	0.007832
14846	C56A3.5	C56A3.5	0.007842
9272	Y18D10A.19	fkb-2	0.007848
23214	W06F12.2	W06F12.2	0.00786
5845	C18C4.10	klc-2	0.007882
3727	T13F3.6	T13F3.6	0.007884
14407	T21E3.3	lrp-2	0.007916
20447	H06H21.7	-	0.007957
9179	Y48E1B.2	Y48E1B.2	0.007959
19753	K08F8.3	fut-1	0.007969
22088	C34B2.7	sdha-2	0.007994
11205	T20B12.6	mml-1	0.007995
205	C54E4.3	gcy-37	0.008006
21271	F59G1.1	cgt-3	0.008056
4422	F46F11.1	F46F11.1	0.008057
14492	F36F2.6	fcp-1	0.008061
17130	Y51H7BR.6	sru-41	0.008062
7279	ZK666.7	clec-61	0.008071
5510	T14B4.2	T14B4.2	0.008075
8318	C01F6.3	cyp-31A1	0.008102
14944	Y22D7AR.9	fbxa-74	0.008119
14201	ZK1025.3	ZK1025.3	0.008135
9211	F45C12.7	btb-6	0.008147
8123	ZC308.4	ZC308.4	0.008158
9487	Y23B4A.1	Y23B4A.1	0.00817
19572	K08E4.3	K08E4.3	0.008176
16967	Y55B1AR.1	lec-6	0.008183
22142	R07B1.9	R07B1.9	0.008198
8004	T28C12.2	T28C12.2	0.008203
4796	F49F1.7	F49F1.7	0.00821
11644	B0035.13	B0035.13	0.008215
19771	F11F1.7	ttr-52	0.008231
10288	M01E11.6	klp-15	0.008252
17973	F45E10.1	unc-53	0.008254
1668	T11F8.2	T11F8.2	0.00827
21328	JC8.3	rpl-12	0.008287
458	F56D12.6	F56D12.6	0.008319
3017	F44B9.3	cit-1.2	0.008322
8418	Y57G7A.4	srw-66	0.008325
20709	ZK1151.3	-	0.0084
3981	F36A2.1	cids-2	0.008413
7675	F44E2.4	F44E2.4	0.008413
19908	F28F5.3	lim-8	0.008476
22602	T05H4.14	gad-1	0.008482
17383	M04B2.4	M04B2.4	0.008488
11698	F41H10.3	F41H10.3	0.008515
22640	Y47H9C.1	Y47H9C.1	0.008515
20609	F46C3.2	F46C3.2	0.008527
14123	K08F11.4	yrs-1	0.008534
9243	C02B8.4	hlh-8	0.008546
10087	C15H7.3	C15H7.3	0.008548
20007	Y53C10A.1	Y53C10A.1	0.00856
18331	Y37D8A.9	mrg-1	0.008564
7968	C02E7.8	C02E7.8	0.008573
12493	K01C8.3	tdc-1	0.008585
18521	T09A12.4	nhr-66	0.00859
10313	B0041.3	B0041.3	0.008605
6089	F52D10.1	abts-2	0.008627
6140	F55B12.2	F55B12.2	0.008633
2351	F57B9.3	F57B9.3	0.008647
8333	F16H9.1	rgs-2	0.008669
3974	E02D9.1	E02D9.1	0.008684
5649	C45B11.3	dhs-18	0.008715
9838	M01G12.9	M01G12.9	0.00872
14638	F56B6.2	rgs-7	0.00873
19310	C08F11.8	ugt-22	0.008784
16378	B0336.6	abi-1	0.0088
17304	T04F8.1	sfxn-1.5	0.008807
21838	C24H12.4	C24H12.4	0.008816
16866	C29F9.7	pat-4	0.00882
8125	C01G6.5	C01G6.5	0.00883
8997	K09A11.3	cyp-14A2	0.008846
3370	Y105C5A.1	Y105C5A.1	0.008846
5184	Y51A2D.5	hmit-1.2	0.008847
22660	R05F9.6	R05F9.6	0.008849
13909	F53B3.1	tra-4	0.008884
4680	C29F3.7	C29F3.7	0.008889
6550	T15B7.9	-	0.008906
4435	C12D8.10	akt-1	0.008907
6889	F44B9.4	cit-1.1	0.008916
4073	C02F4.4	C02F4.4	0.008927
15273	ZC455.3	ugt-3	0.008939
14485	C31B8.12	C31B8.12	0.008954
15389	C31C9.4	fbxa-168	0.008958
30	E04A4.7	cyc-2.1	0.008972
2010	W09G10.4	apd-3	0.008993
20504	F31D5.1	F31D5.1	0.009011
21055	F41E6.8	F41E6.8	0.00902
12637	Y34B4A.9	Y34B4A.9	0.009029
19668	C37A5.1	C37A5.1	0.009072
15913	Y49E10.18	Y49E10.18	0.009075
11675	C48B4.4	ced-7	0.00909
19092	T12E12.6	T12E12.6	0.00909
10011	F55A12.8	F55A12.8	0.009091
7325	F35H10.10	F35H10.10	0.009132
13083	F45H10.2	F45H10.2	0.009142
12210	F35F10.6	F35F10.6	0.009146
1551	C37A5.2	fipr-22	0.009151
11053	ZK1307.6	fzr-1	0.009181
3374	Y92H12A.3	Y92H12A.3	0.00922
18107	Y71H2AM.16	Y71H2AM.16	0.009264
4913	T25C12.1	lin-14	0.009267
4244	T24D1.5	T24D1.5	0.009279
9712	H06H21.6	ubxn-6	0.009286
15386	ZK858.7	ZK858.7	0.00929
17793	ZK757.3	tag-76	0.009299
1479	Y50D7A.7	ads-1	0.009314
20289	T23G4.3	T23G4.3	0.009334
1955	C16A3.5	C16A3.5	0.009338
5642	Y66H1A.3	tag-313	0.009349
11260	T01C8.5	T01C8.5	0.009361
400	Y17G7B.3	Y17G7B.3	0.00937
13178	F31F6.3	F31F6.3	0.009378
15449	T11G6.2	T11G6.2	0.00938
281	F49H12.2	F49H12.2	0.009387
10319	F44F1.1	F44F1.1	0.009407
22863	F48E8.7	skpt-1	0.009423
15889	Y51H7BM.1	math-45	0.009425
17105	Y6B3B.10	lagr-1	0.00943
22281	W02B12.3	rsp-1	0.009433
12712	T03E6.4	str-150	0.009455
4421	F44C8.1	cyp-33C4	0.009456
21043	C45H4.11	srbc-20	0.009469
8573	ZC513.6	oma-2	0.009483
2021	Y47G6A.20	rnp-6	0.009485
7445	T11F1.5	srw-79	0.009487
19869	Y37D8A.14	cco-2	0.009493
521	C02E7.7	C02E7.7	0.009499
4478	K06B9.2	K06B9.2	0.009511
2461	F52E1.1	pos-1	0.009557
14160	M01E11.6	klp-15	0.009559
18426	R05C11.3	R05C11.3	0.009575
16323	K04F10.7	K04F10.7	0.009578
5831	R10E4.4	mcm-5	0.009588
21250	F11A10.3	mig-32	0.009589
19914	R05D3.11	met-2	0.00963
450	C36A4.8	brc-1	0.009655
21528	C54D10.6	srh-25	0.009657
17734	F10G8.3	npp-17	0.009666
21519	C02E7.1	C02E7.1	0.009675
20423	C23G10.4	rpn-2	0.009707
15492	F26B1.3	ima-2	0.00971
20160	Y55F3AM.12	dcap-1	0.009715
17971	F26E4.7	F26E4.7	0.009731
16771	F37E3.1	ncbp-1	0.009732
17113	F01D5.11	fbxa-177	0.009743
22757	W03F11.1	W03F11.1	0.009743
1868	F45H7.4	prk-2	0.009773
1220	M02H5.11	srh-35	0.009778
10297	T28D9.2	rsp-5	0.009809
8497	ZK262.8	ZK262.8	0.009813
3757	C47A4.3	C47A4.3	0.009831
971	C50F2.10	abf-2	0.009851
4485	T10H9.4	snb-1	0.00986
378	Y74C9A.4	Y74C9A.4	0.00986
2845	Y47D3A.16	rsks-1	0.009865
14859	T21C9.6	T21C9.6	0.009874
7096	ZC410.5	ZC410.5	0.009884
11623	T23B3.2	T23B3.2	0.009894
5003	Y47D9A.4	Y47D9A.4	0.009895
21990	F49E8.4	cdd-2	0.009898
21097	K04E7.3	nas-33	0.009935
13906	F21G4.1	F21G4.1	0.009948
7017	F36D3.9	cpr-2	0.009965
19469	F36F12.5	clec-207	0.009987

## Sheet: Temperature
Array ID	Sequence name	Gene names	p-value
20814	B0379.1	B0379.1	0
11055	C05D2.4	bas-1	0
11997	C01G6.7	C01G6.7	0
710	C07G3.2	C07G3.2	0
9062	C29F7.2	C29F7.2	0
21198	C33C12.8	C33C12.8	0
19380	C34C12.5	C34C12.5	0
12434	K01D12.12	cdr-6	0
11380	F59A7.1	clec-206	0
16265	F07C4.2	clec-45	0
12510	C35D10.14	clec-5	0
14836	Y46C8AL.5	clec-72	0
14001	C36A4.1	cyp-25A1	0
20175	F55A12.4	dhs-2	0
20369	F43H9.1	ech-3	0
22955	F08G5.6	F08G5.6	0
12938	F13D11.4	F13D11.4	0
16079	F25D1.5	F25D1.5	0
3893	F42A10.7	F42A10.7	0
6731	F49C12.7	F49C12.7	0
18788	R03D7.6	gst-5	0
3634	F52F10.4	oac-32	0
16887	ZK1058.2	pat-3	0
18166	T16G1.6	T16G1.6	0
7659	T24B8.4	T24B8.4	0
11801	T28D9.3	T28D9.3	0
5651	F10D2.6	ugt-37	0
16778	C03A7.11	ugt-51	0
21655	K07E3.8	vem-1	0
8083	W01A11.1	W01A11.1	0
13204	W06F12.2	W06F12.2	0
11634	Y57A10C.6	Y57A10C.6	0
8357	T11B7.4	alp-1	1e-06
1837	C29F5.1	C29F5.1	1e-06
11472	T19B10.1	cyp-29A2	1e-06
16538	F15G9.4	him-4	1e-06
14477	K03H6.2	K03H6.2	1e-06
11152	ZK1248.16	lec-5	1e-06
20380	M60.2	M60.2	1e-06
443	T02D1.5	pmp-4	1e-06
5684	F57C7.3	sdn-1	1e-06
8436	F27C8.4	spp-18	1e-06
5948	Y48G1BL.1	Y48G1BL.1	1e-06
20860	C09C7.1	zig-4	1e-06
19887	T08B1.3	alh-5	2e-06
16320	C11E4.1	C11E4.1	2e-06
18519	T02G5.9	krs-1	2e-06
22144	T14G12.3	tag-18	2e-06
8731	ZK1321.4	ZK1321.4	2e-06
10868	Y46C8AL.3	clec-70	3e-06
21344	F09C8.1	F09C8.1	3e-06
18510	F56C9.10	F56C9.10	3e-06
16078	F18E9.5	tag-279	3e-06
3526	Y14H12B.1	Y14H12B.1	3e-06
20366	C02A12.1	gst-33	4e-06
7760	T02G5.8	kat-1	4e-06
15430	Y41C4A.8	Y41C4A.8	4e-06
8545	Y73B6BL.1	Y73B6BL.1	4e-06
5595	B0272.4	B0272.4	5e-06
11676	C49H3.6	C49H3.6	5e-06
4063	BE0003N10.2	chin-1	5e-06
4312	F55G1.9	F55G1.9	5e-06
13584	H21P03.1	mbf-1	5e-06
5705	ZK265.7	ZK265.7	5e-06
8048	C28D4.4	C28D4.4	6e-06
413	F42A10.6	F42A10.6	6e-06
3228	C25D7.6	mcm-3	6e-06
2271	R10D12.14	R10D12.14	7e-06
8940	C14C6.3	C14C6.3	8e-06
1073	F14D2.2	F14D2.2	8e-06
16550	C12D12.2	glt-1	8e-06
12213	F45F2.4	his-7	8e-06
5882	W09H1.6	lec-1	8e-06
15455	C43E11.6	nab-1	8e-06
5943	Y105C5B.13	skr-10	9e-06
13107	C38C3.5	unc-60	9e-06
6595	W05G11.2	W05G11.2	9e-06
22961	M01H9.1	M01H9.1	1e-05
11268	W06F12.2	W06F12.2	1e-05
12410	D2092.4	D2092.4	1.1e-05
9047	K12F2.1	myo-3	1.1e-05
22773	T07C4.9	nex-2	1.1e-05
18488	C24B5.2	spas-1	1.1e-05
19894	F46G10.1	F46G10.1	1.3e-05
11249	F55A12.9	pqn-44	1.3e-05
21319	R13F6.9	sma-3	1.3e-05
9039	F53B6.1	tsp-15	1.3e-05
15200	F47D12.6	F47D12.6	1.4e-05
7681	T04C9.6	frm-2	1.4e-05
3430	F32D1.10	mcm-7	1.4e-05
5825	Y51H7C.3	Y51H7C.3	1.4e-05
18436	T04C12.3	T04C12.3	1.5e-05
15275	B0302.5	B0302.5	1.6e-05
17772	C15H9.5	C15H9.5	1.7e-05
10757	F32B5.6	F32B5.6	1.7e-05
15010	F36A2.3	F36A2.3	1.8e-05
18945	K06H6.2	K06H6.2	1.8e-05
12242	Y55F3C.6	Y55F3C.6	1.8e-05
16986	Y38A10A.5	crt-1	1.9e-05
16552	C24A8.4	cst-2	1.9e-05
22797	F14D12.2	unc-97	1.9e-05
13437	F20B4.2	F20B4.2	2e-05
6755	T19D12.2	T19D12.2	2e-05
17957	F42E11.2	ttyh-1	2e-05
15680	C08C3.2	bath-15	2.1e-05
14061	Y32H12A.3	dhs-9	2.1e-05
13637	Y49E10.23	Y49E10.23	2.1e-05
11621	F57B10.12	37377	2.2e-05
8160	F59B2.3	F59B2.3	2.2e-05
5645	AC3.5	AC3.5	2.3e-05
21179	ZK455.4	asm-2	2.3e-05
16992	K03E6.6	pfn-3	2.3e-05
18807	F54C8.2	cpar-1	2.4e-05
17220	F19H6.4	F19H6.4	2.4e-05
15863	Y51F10.2	Y51F10.2	2.4e-05
6357	F44E2.7	F44E2.7	2.5e-05
11525	F54D12.4	F54D12.4	2.5e-05
9248	K02G10.4	flp-11	2.5e-05
13678	R144.10	R144.10	2.6e-05
17982	W04D2.6	W04D2.6	2.6e-05
18246	T08B1.1	T08B1.1	2.7e-05
8572	Y60A3A.10	dhs-24	2.8e-05
12224	M01E11.6	klp-15	2.8e-05
4926	W01F3.1	W01F3.1	2.9e-05
1528	Y17G7B.10	Y17G7B.10	2.9e-05
11828	K08D12.6	K08D12.6	3e-05
19211	K09H11.1	K09H11.1	3e-05
17553	T16G1.7	T16G1.7	3e-05
14673	F08B6.3	F08B6.3	3.1e-05
4240	C06G3.2	klp-18	3.1e-05
11094	T21D12.4	pat-6	3.1e-05
2527	F25B5.4	ubq-1	3.1e-05
15051	C03A3.2	C03A3.2	3.2e-05
1994	C27D6.4	C27D6.4	3.2e-05
8825	F44C4.4	gon-14	3.3e-05
9066	F13D11.1	F13D11.1	3.4e-05
7758	F41C3.2	F41C3.2	3.4e-05
5650	C50E3.11	C50E3.11	3.5e-05
2501	F18A1.6	F18A1.6	3.5e-05
4272	Y17G7B.5	mcm-2	3.5e-05
846	R04D3.3	R04D3.3	3.5e-05
18614	Y73F8A.18	Y73F8A.18	3.5e-05
3342	F13B12.3	F13B12.3	3.6e-05
14862	F57B10.9	F57B10.9	3.7e-05
13356	R09A8.4	col-182	3.8e-05
13682	T17E9.2	nmt-1	3.8e-05
18538	Y77E11A.7	Y77E11A.7	3.8e-05
21753	F56C11.1	bli-3	3.9e-05
13019	C42D4.3	C42D4.3	3.9e-05
12599	F59E10.3	F59E10.3	3.9e-05
591	F25B5.4	ubq-1	3.9e-05
10743	C18G1.9	C18G1.9	4e-05
7140	R06A10.4	R06A10.4	4e-05
4249	Y71G12B.18	Y71G12B.18	4.1e-05
4941	C52A10.2	C52A10.2	4.2e-05
4000	T06E6.2	cyb-3	4.2e-05
3504	F48G7.8	F48G7.8	4.3e-05
32	F58F9.7	F58F9.7	4.4e-05
21241	Y75B8A.35	zip-1	4.5e-05
16414	K08C7.2	fmo-1	4.6e-05
16472	K02C4.5	K02C4.5	4.6e-05
20396	F56D6.2	clec-67	4.8e-05
1774	B0213.15	cyp-34A9	4.8e-05
21651	F41E7.3	F41E7.3	4.8e-05
14620	C41G7.1	smn-1	4.8e-05
11459	F11A3.1	F11A3.1	5e-05
7641	ZK270.1	ptr-23	5.1e-05
9250	W05H9.1	W05H9.1	5.3e-05
7884	Y48G1BL.3	puf-10	5.4e-05
8421	C50C3.1	C50C3.1	5.5e-05
9290	C09E8.2	lips-7	5.5e-05
2288	E03G2.2	mrp-3	5.5e-05
9810	T17E9.2	nmt-1	5.5e-05
466	Y39A1A.15	cnt-2	5.6e-05
15927	F55B11.1	F55B11.1	5.6e-05
1917	W01G7.5	lem-2	5.6e-05
8573	ZC513.6	oma-2	5.6e-05
17320	Y105E8A.12	catp-1	5.8e-05
3079	F26G1.4	ttm-2	5.8e-05
14841	B0554.1	B0554.1	6e-05
18233	D2023.1	D2023.1	6e-05
5729	ZK970.1	ZK970.1	6e-05
3883	C18A3.3	C18A3.3	6.1e-05
512	ZK632.6	cnx-1	6.1e-05
1099	T20B12.6	mml-1	6.1e-05
15292	R09A8.5	R09A8.5	6.1e-05
14403	F43G6.10	F43G6.10	6.2e-05
22409	Y74C9A.4	Y74C9A.4	6.3e-05
16576	H11L12.1	H11L12.1	6.5e-05
19754	K10B4.3	K10B4.3	6.6e-05
11880	Y43F8C.1	nlp-25	6.7e-05
19566	F01G10.6	F01G10.6	6.8e-05
17	Y48E1B.10	gst-20	7e-05
8543	Y54G2A.4	Y54G2A.4	7.1e-05
19199	C14C11.3	hex-2	7.2e-05
21438	Y59E1A.2	rgs-8.2	7.2e-05
3737	C16H3.3	C16H3.3	7.3e-05
13018	C17H12.4	C17H12.4	7.3e-05
7645	C30B5.1	tag-319	7.3e-05
8123	ZC308.4	ZC308.4	7.3e-05
5209	M151.7	M151.7	7.6e-05
15737	K09C6.9	K09C6.9	7.7e-05
17786	R57.1	R57.1	7.8e-05
20866	Y12A6A.2	Y12A6A.2	7.9e-05
15126	K02G10.4	flp-11	8e-05
5685	K09E2.4	rig-1	8e-05
20424	C24B5.2	spas-1	8e-05
13636	R12C12.9	R12C12.9	8.1e-05
5001	W02D9.6	W02D9.6	8.2e-05
7923	F59H6.1	bath-19	8.5e-05
19399	F23H12.1	snb-2	8.5e-05
20591	Y37H2A.6	fbxa-211	8.7e-05
8997	K09A11.3	cyp-14A2	8.9e-05
17148	F13B6.1	F13B6.1	8.9e-05
8077	K06A4.3	gsnl-1	9e-05
7366	F14B8.5	F14B8.5	9.1e-05
21807	ZK632.1	mcm-6	9.2e-05
21947	C04G6.1	mpk-2	9.2e-05
13930	Y87G2A.4	aex-6	9.4e-05
22547	F55E10.6	F55E10.6	9.4e-05
3764	Y39G10AR.10	Y39G10AR.10	9.4e-05
5921	F46F11.9	F46F11.9	9.5e-05
20850	ZK550.6	ZK550.6	9.6e-05
13186	F55C7.7	unc-73	9.8e-05
18060	C49A1.10	C49A1.10	9.9e-05
9541	Y97E10C.1	Y97E10C.1	9.9e-05
21347	T08G2.3	acdh-10	0.000101
5178	T05C3.6	T05C3.6	0.000101
10972	C25F9.1	srw-85	0.000102
11244	F38A1.13	F38A1.13	0.000104
6395	F09E5.10	F09E5.10	0.000106
15877	F33G12.4	lrr-1	0.000106
22795	C04F6.4	unc-78	0.000106
22303	C56A3.7	cav-2	0.000107
14224	Y38F1A.9	oig-2	0.000107
22801	T28B4.3	ttr-6	0.000107
19061	T13B5.3	T13B5.3	0.000109
19310	C08F11.8	ugt-22	0.000111
13211	Y60A3A.18	skr-4	0.000112
16302	F35B12.2	dhs-20	0.000114
4234	M04F3.5	M04F3.5	0.000114
13960	C18D11.1	C18D11.1	0.000115
20851	C47E8.7	unc-112	0.000115
13082	F01D5.5	F01D5.5	0.000116
14361	D1086.3	D1086.3	0.000118
18839	B0511.2	B0511.2	0.000119
12147	C34E7.4	C34E7.4	0.000121
15056	K03E6.5	unc-1	0.000121
10572	C14B1.3	C14B1.3	0.000122
5036	H14A12.5	H14A12.5	0.000122
5877	R06A4.4	imb-2	0.000123
10321	K04G2.9	K04G2.9	0.000124
5464	Y41D4B.20	nhr-287	0.000124
15844	F45B8.1	rgs-11	0.000125
18801	C28H8.6	pxl-1	0.000126
4726	F45D11.1	F45D11.1	0.000127
10183	C05D11.4	let-756	0.000129
1253	K08H2.3	K08H2.3	0.000131
12466	Y62H9A.3	Y62H9A.3	0.000132
17746	F47B3.7	F47B3.7	0.000136
21737	K08E7.9	pgp-1	0.000139
4456	C43H8.3	-	0.00014
7956	K08D12.2	K08D12.2	0.00014
18787	M176.5	M176.5	0.000141
21030	Y105C5B.8	Y105C5B.8	0.000141
10680	F35H10.4	vha-5	0.000142
982	F11G11.3	gst-6	0.000143
16801	ZC302.2	ZC302.2	0.000143
2342	B0393.6	B0393.6	0.000145
1397	Y92C3A.1	-	0.000146
12483	C17C3.15	C17C3.15	0.000146
21946	ZK39.6	clec-97	0.000146
2509	B0511.9	cdc-26	0.000147
129	T13H5.5	T13H5.5	0.00015
20962	ZK822.3	nhx-9	0.000151
17276	K11D12.3	srr-4	0.000153
2310	Y23H5A.3	Y23H5A.3	0.000153
19255	Y95B8A.2	Y95B8A.2	0.000154
12563	T19E7.2	skn-1	0.000155
20356	ZC155.1	nex-1	0.000156
21470	F18A12.4	F18A12.4	0.000157
17965	C18G1.4	pgl-3	0.000157
22023	F47B8.5	F47B8.5	0.000158
19021	Y73B6BL.38	puf-11	0.000158
17304	T04F8.1	sfxn-1.5	0.000158
16897	H06H21.10	tat-2	0.000159
13600	F08F1.8	tth-1	0.000159
9071	F59F4.1	F59F4.1	0.00016
18755	R05D11.9	R05D11.9	0.000161
17248	C17E4.3	C17E4.3	0.000162
17511	B0041.2	B0041.2	0.000163
435	C50F7.4	C50F7.4	0.000163
18903	Y55D5A.1	Y55D5A.1	0.000164
22089	D1081.7	D1081.7	0.000165
8304	Y48B6A.13	Y48B6A.13	0.00017
5379	C33F10.11	C33F10.11	0.000173
20270	Y48A6B.11	rsa-2	0.000175
14066	C47E12.8	dhp-2	0.000176
21271	F59G1.1	cgt-3	0.000178
21232	R07E5.4	R07E5.4	0.000179
1259	Y62H9A.4	Y62H9A.4	0.000181
10544	Y119C1A.1	Y119C1A.1	0.000184
21894	F46B6.5	F46B6.5	0.000191
5175	K11G9.5	K11G9.5	0.000192
22317	Y71H9A.3	sto-4	0.000192
21913	T28F3.8	T28F3.8	0.000193
3509	K01A2.9	K01A2.9	0.000198
883	W03C9.7	mex-1	0.000198
4211	VC5.3	npa-1	0.000198
15404	T25D10.3	spp-11	0.000198
15449	T11G6.2	T11G6.2	0.000198
14639	H04D03.3	H04D03.3	0.000202
1356	E04F6.6	E04F6.6	0.000203
15323	Y105C5B.9	Y105C5B.9	0.000204
5529	C39H7.4	C39H7.4	0.000205
1017	F20D1.3	F20D1.3	0.000206
21784	F21F3.5	unc-38	0.000206
2791	T19B4.5	T19B4.5	0.000207
10244	C24H12.5	C24H12.5	0.000208
20978	Y71F9AL.5	gst-43	0.000208
19562	C06G8.4	srd-7	0.00021
14827	C18E3.8	hop-1	0.000213
9589	F54D10.7	F54D10.7	0.000214
16341	F18A11.1	puf-6	0.000214
14874	F13E6.1	F13E6.1	0.000216
17116	F22E5.9	F22E5.9	0.000217
16595	Y45F10A.2	puf-3	0.000218
9358	W01A8.6	W01A8.6	0.000219
16534	Y73F8A.25	Y73F8A.25	0.000219
17545	K07F5.9	ssp-10	0.000221
3730	W07G4.5	W07G4.5	0.000221
16573	F55H2.4	lrg-1	0.000222
14976	F32A7.5	F32A7.5	0.000225
2797	Y71A12B.13	Y71A12B.13	0.000225
4998	H31G24.4	cyb-2.2	0.000226
18316	C14B1.7	C14B1.7	0.000227
13505	F01G10.2	ech-8	0.000227
23194	T12G3.6	T12G3.6	0.000228
19665	C01G8.1	C01G8.1	0.000231
15492	F26B1.3	ima-2	0.000235
10523	K02B9.1	meg-1	0.000235
16925	Y76B12C.5	-	0.000238
9331	W04H10.4	clec-118	0.000238
5008	B0454.7	clec-2	0.000239
1707	T01G6.8	nhr-130	0.00024
4319	C09E7.8	C09E7.8	0.000244
18894	T24H10.2	-	0.000246
18762	C06H5.1	fbxa-156	0.000248
21390	C17C3.12	acdh-2	0.000249
19006	T08D2.3	T08D2.3	0.000252
4396	F14H3.6	F14H3.6	0.000253
12623	C54F6.14	ftn-1	0.000254
1886	C06G8.1	C06G8.1	0.000255
13445	Y54E5A.1	Y54E5A.1	0.000255
19500	Y48G8AL.8	rpl-17	0.000257
12227	T04C9.1	T04C9.1	0.000258
9316	F59D8.1	vit-3	0.000258
6735	R09E10.7	pqn-55	0.000259
8074	F38A6.2	elp-1	0.000261
9408	F58F9.2	-	0.000265
17915	T05F1.2	T05F1.2	0.000271
12832	F59E11.6	F59E11.6	0.000272
9340	Y62E10A.14	Y62E10A.14	0.000273
12061	W02A2.7	mex-5	0.000274
14637	F55H2.4	lrg-1	0.000275
16430	F55B12.3	sel-10	0.000275
16317	ZK228.4	ZK228.4	0.000275
4605	K06H6.6	K06H6.6	0.000276
16301	F32D1.7	F32D1.7	0.000277
10288	M01E11.6	klp-15	0.000277
12155	B0513.2	B0513.2	0.000279
22950	ZK112.6	ZK112.6	0.000279
18178	ZK6.8	ZK6.8	0.00028
14842	C02A12.4	lys-7	0.000281
21180	ZK813.1	ZK813.1	0.000282
19821	T02E1.3	gla-3	0.000284
18367	K06H6.4	K06H6.4	0.000285
1815	R160.7	lst-2	0.000285
10227	F25E5.8	F25E5.8	0.000289
18784	F44F4.4	ptr-8	0.000293
7871	T05H10.5	ufd-2	0.000294
17378	F09E8.2	F09E8.2	0.000297
18105	Y111B2A.19	Y111B2A.19	0.0003
17568	Y73B3A.18	Y73B3A.18	0.000301
17715	ZK813.2	ZK813.2	0.000301
14868	C06G1.1	C06G1.1	0.000306
17605	R05G9.3	R05G9.3	0.000307
12535	C49A9.3	C49A9.3	0.000312
9945	Y59A8B.13	slr-2	0.000312
11263	T18H9.7	tag-232	0.000312
11450	Y66H1A.6	hum-8	0.000313
9211	F45C12.7	btb-6	0.000314
15055	H03A11.1	H03A11.1	0.000315
16489	K11E8.1	unc-43	0.000316
14138	D1022.7	aka-1	0.000317
14474	F26D10.9	atgp-1	0.000317
22624	H22K11.4	sgca-1	0.000318
13415	C02F12.7	tag-278	0.000319
8656	Y69F12A.2	alh-12	0.000321
16878	T12D8.4	T12D8.4	0.000322
1655	C07G1.1	try-2	0.000323
12486	C47G2.4	C47G2.4	0.000324
20385	C14A4.4	crn-3	0.000325
23027	F19C6.5	F19C6.5	0.000325
2909	F36F2.1	F36F2.1	0.000325
10789	Y53C12B.3	nos-3	0.000326
19675	Y57G11A.4	Y57G11A.4	0.000326
1912	H05C05.2	H05C05.2	0.000327
1762	C43E11.9	C43E11.9	0.000332
14536	K02C4.4	ltd-1	0.000332
13948	T01B7.6	T01B7.6	0.000332
13693	Y57A10A.6	Y57A10A.6	0.000337
17735	F29D11.1	lrp-1	0.000344
13519	C43E11.6	nab-1	0.000344
7922	F49C5.5	F49C5.5	0.000346
5777	F08A8.3	F08A8.3	0.000348
1497	W03F9.5	ttb-1	0.000349
2084	ZK520.4	cul-2	0.000356
9427	C44H9.1	ugt-15	0.000356
15632	Y73B3A.18	Y73B3A.18	0.000356
14160	M01E11.6	klp-15	0.000357
1306	T05B11.1	T05B11.1	0.000361
16827	T09B4.5	T09B4.5	0.000361
14577	C13G5.2	C13G5.2	0.000362
135	Y105C5B.12	Y105C5B.12	0.000366
21417	K07H8.2	K07H8.2	0.000367
21434	Y39G8B.1	Y39G8B.1	0.000367
16260	T05A10.4	T05A10.4	0.00037
17954	Y113G7B.23	psa-1	0.000372
22603	T21C9.13	T21C9.13	0.000372
3250	ZC404.8	spn-4	0.000376
8794	F14H12.4	cst-1	0.000378
22989	F32G8.5	col-152	0.000381
10191	ZK370.2	sma-2	0.000382
18827	C43F9.8	efn-2	0.000383
16803	C05D9.2	lmp-2	0.000383
10485	C04F5.9	C04F5.9	0.000384
16945	F28B3.10	F28B3.10	0.000394
5152	F22G12.5	F22G12.5	0.000396
1590	Y14H12B.1	Y14H12B.1	0.000396
8783	T03F1.10	clec-53	0.000399
13369	T21E8.2	pgp-7	0.000399
8142	T21B10.5	set-17	0.000399
4279	C14B9.6	gei-8	0.000401
18475	F56D12.5	vig-1	0.000411
8427	Y67D2.7	Y67D2.7	0.000411
2000	F33D11.9	F33D11.9	0.000413
13863	F28H1.1	F28H1.1	0.000415
21384	B0240.4	npp-22	0.000415
5926	F58A4.4	pri-1	0.000415
20207	R06C7.1	R06C7.1	0.000415
11924	C36F7.1	irx-1	0.000419
17933	Y37D8A.13	unc-71	0.00042
6354	F08F8.9	F08F8.9	0.000426
14123	K08F11.4	yrs-1	0.000426
14859	T21C9.6	T21C9.6	0.00043
21611	Y57G11B.5	Y57G11B.5	0.000431
13475	BE10.2	BE10.2	0.000432
3019	F49E2.1	F49E2.1	0.000432
13448	Y105E8A.9	apg-1	0.000433
10543	Y106G6H.12	duo-3	0.000434
19327	C44B7.9	pmp-2	0.000436
11569	F01G4.5	F01G4.5	0.000438
17253	F32B5.8	cpz-1	0.000439
20182	T08B1.4	T08B1.4	0.000439
12605	F01F1.15	F01F1.15	0.000441
22762	F08B1.1	vhp-1	0.000441
1868	F45H7.4	prk-2	0.000442
7124	C05G5.1	C05G5.1	0.000453
19148	B0563.2	tsp-11	0.000453
450	C36A4.8	brc-1	0.000454
4743	F01D5.9	cyp-37A1	0.000454
12701	F55G1.3	his-62	0.000454
10498	K01D12.11	cdr-4	0.000455
10508	Y60A3A.19	Y60A3A.19	0.000455
3541	D1007.14	pqn-24	0.000462
15921	C28D4.3	gln-6	0.000469
20254	C36E8.2	glb-11	0.000471
2511	C06C6.8	C06C6.8	0.000472
21635	W02F12.3	W02F12.3	0.000473
4501	Y87G2A.8	gpi-1	0.000474
8211	Y57G11C.6	Y57G11C.6	0.000481
9734	C27C7.1	C27C7.1	0.000488
7714	F08H9.6	clec-57	0.000492
21896	F53C3.6	F53C3.6	0.000497
7149	W03D8.5	W03D8.5	0.000499
3996	M03C11.4	tag-235	0.0005
22090	E01A2.4	E01A2.4	0.000501
2277	Y39B6A.39	Y39B6A.39	0.000504
21155	Y44A6E.1	pbo-5	0.000505
10005	F08F3.7	cyp-14A5	0.00051
20441	F44E2.2	retr-1	0.000511
14109	T28F3.4	T28F3.4	0.000513
11928	F30F8.1	F30F8.1	0.000514
13927	Y50C1A.1	Y50C1A.1	0.000514
617	T28C12.4	T28C12.4	0.000515
7294	K08C7.3	epi-1	0.000516
12219	H14E04.2	H14E04.2	0.000517
13768	W08E12.8	W08E12.8	0.000522
7962	Y38H8A.2	Y38H8A.2	0.000524
22535	C03B1.14	C03B1.14	0.000525
13170	C49H3.6	C49H3.6	0.000526
17939	F42C5.9	F42C5.9	0.000527
22422	K03E5.2	K03E5.2	0.000527
15634	ZC404.3	spe-39	0.000528
20472	Y69A2AR.13	Y69A2AR.13	0.000533
2155	Y55F3AR.3	cct-8	0.000535
15511	R12B2.1	sma-4	0.000535
14716	K02F3.5	clec-149	0.000538
3026	K04C2.3	K04C2.3	0.000539
6814	B0213.6	nlp-31	0.000539
11013	T28B4.4	T28B4.4	0.00054
6893	F55G1.10	his-61	0.000544
8128	C27D9.1	C27D9.1	0.000545
19862	Y48B6A.14	hmg-1.1	0.000548
20942	T08D2.6	T08D2.6	0.000556
7642	ZK858.3	clec-91	0.000559
13454	C32D5.12	C32D5.12	0.00056
19857	F22D3.6	F22D3.6	0.00056
8631	Y110A2AR.2	ubc-15	0.000564
11905	VZC374L.1	VZC374L.1	0.000569
13178	F31F6.3	F31F6.3	0.00057
12945	M60.5	kqt-2	0.00057
19617	T19C9.8	T19C9.8	0.00057
1821	C36A4.4	C36A4.4	0.000571
8577	C31E10.7	C31E10.7	0.000572
16331	K02E10.6	K02E10.6	0.000573
3374	Y92H12A.3	Y92H12A.3	0.000574
11487	F22F4.1	F22F4.1	0.000579
371	T23G11.3	gld-1	0.00058
17795	T23H4.2	nhr-69	0.000583
8975	Y32G9A.5	Y32G9A.5	0.000583
1505	T22B7.1	egl-13	0.000584
17757	K07B1.2	coq-6	0.000588
15360	F27D9.6	dhs-29	0.000592
17991	K03H4.2	K03H4.2	0.000593
13888	F56A3.1	fncm-1	0.000594
6695	Y110A2AR.1	Y110A2AR.1	0.000598
13012	Y56A3A.7	Y56A3A.7	0.000598
268	ZC266.1	ZC266.1	0.000598
14434	T14B4.1	T14B4.1	0.000601
22872	K10D6.2	K10D6.2	0.000602
15613	R12E2.10	egg-5	0.000603
4149	F15A2.5	efn-3	0.000606
20940	T01G9.5	37012	0.000608
12499	W06B4.1	W06B4.1	0.000609
12067	E04F6.11	clh-3	0.000611
13819	ZC196.5	ZC196.5	0.000612
21689	K08F8.6	let-19	0.000617
860	Y48G1A.6	mbtr-1	0.000623
15398	F57C2.6	spat-1	0.000623
8589	R03G8.6	R03G8.6	0.000631
3880	T25G3.3	T25G3.3	0.000632
2878	F54F3.3	F54F3.3	0.000634
1122	F11A6.2	scrm-4	0.000635
22843	C17G10.9	C17G10.9	0.000636
8130	C56C10.12	C56C10.12	0.000636
1742	T18D3.3	T18D3.3	0.000637
10465	Y55D5A.2	Y55D5A.2	0.000641
11579	B0238.13	B0238.13	0.000643
7620	F57C12.1	nas-38	0.000645
3331	Y54H5A.4	Y54H5A.4	0.000651
5845	C18C4.10	klc-2	0.000658
8950	F16H6.6	F16H6.6	0.00066
8069	F08F3.6	F08F3.6	0.000665
19677	Y76B12C.7	cpsf-1	0.000666
4847	M05B5.2	M05B5.2	0.000666
15691	C33H5.13	C33H5.13	0.000669
5165	C52E4.7	C52E4.7	0.00067
3981	F36A2.1	cids-2	0.00067
3716	F13H6.3	F13H6.3	0.000675
4321	C34G6.7	stam-1	0.000683
9933	R90.4	ttr-29	0.000683
7789	ZC412.3	ZC412.3	0.000686
4665	C54G6.5	spp-17	0.000688
14638	F56B6.2	rgs-7	0.000693
16378	B0336.6	abi-1	0.000695
18548	F41D3.1	nhr-82	0.000702
11817	C04G2.1	ttr-39	0.000705
12428	F20D6.11	F20D6.11	0.000707
13900	C15C7.7	C15C7.7	0.000712
12055	F54D1.6	F54D1.6	0.000718
313	Y37A1B.14	-	0.000722
20657	F28C1.1	F28C1.1	0.000722
7118	Y32G9B.1	Y32G9B.1	0.000723
5247	C05B5.6	fbxa-155	0.000727
4161	T27A8.2	T27A8.2	0.000733
6238	ZK512.5	ZK512.5	0.000733
11807	C02D5.3	gsto-2	0.000736
20177	H27A22.1	H27A22.1	0.000738
20728	W03C9.2	W03C9.2	0.000738
6919	Y65B4A.4	Y65B4A.4	0.000739
5663	T15B7.3	col-143	0.00074
5308	Y50D4B.4	Y50D4B.4	0.000744
6044	F13H6.4	F13H6.4	0.000745
980	B0495.5	B0495.5	0.000748
438	F29C4.6	F29C4.6	0.000754
19694	K07C11.4	K07C11.4	0.000755
2486	F46B6.5	F46B6.5	0.000761
22057	F13B9.8	fis-2	0.000766
21838	C24H12.4	C24H12.4	0.000771
2845	Y47D3A.16	rsks-1	0.000771
9445	K03B8.7	grl-3	0.000773
17084	Y62F5A.1	mdt-8	0.000775
21916	Y105C5B.12	Y105C5B.12	0.000776
8181	F28D1.9	F28D1.9	0.00078
21667	T24D1.1	sqv-5	0.00078
9307	F36H5.2	math-27	0.000781
5634	C43E11.11	C43E11.11	0.000786
6645	F14D12.4	mec-2	0.000787
3711	C14C6.5	C14C6.5	0.000793
17440	T05B9.1	T05B9.1	0.000794
11526	F57C2.4	F57C2.4	0.000796
9987	C34G6.2	tyr-4	0.000803
11160	Y66A7A.6	gly-8	0.000808
2258	C10F3.1	cpg-4	0.00081
1114	Y74C9A.4	Y74C9A.4	0.000816
21612	Y57G11C.37	Y57G11C.37	0.000817
12636	M03A8.1	dhs-28	0.000821
19397	C25E10.8	C25E10.8	0.000824
21113	T25C12.2	spp-9	0.000824
20275	B0001.7	B0001.7	0.000827
17460	Y73F8A.6	ccg-1	0.000827
20007	Y53C10A.1	Y53C10A.1	0.000827
5081	F36D3.6	srh-136	0.000828
8645	K06H7.9	idi-1	0.000833
6179	T23G11.6	T23G11.6	0.000833
16532	Y41C4A.4	crh-1	0.000836
17843	T02C12.2	T02C12.2	0.000836
21233	T05G5.5	T05G5.5	0.000837
20458	T10B5.8	T10B5.8	0.00084
373	Y18D10A.11	Y18D10A.11	0.000847
6199	F53C3.12	bcmo-2	0.00085
23085	T01G6.4	nhr-106	0.000858
10793	Y73F8A.31	Y73F8A.31	0.000858
16517	D2092.1	D2092.1	0.000865
16339	F43G6.7	F43G6.7	0.000868
17948	F20A1.6	F20A1.6	0.000869
12928	Y51A2D.17	nhr-70	0.00087
7372	F37C4.4	F37C4.4	0.000871
17380	F38E11.7	wrt-3	0.000873
19392	H32C10.2	lin-33	0.000878
2461	F52E1.1	pos-1	0.000879
20714	C41C4.5	unc-105	0.000879
5067	C13F10.6	C13F10.6	0.000894
8932	Y46C8AL.2	clec-174	0.000896
19716	F45E1.5	F45E1.5	0.000897
862	Y71F9B.2	Y71F9B.2	0.000898
14309	C23H4.7	C23H4.7	0.000899
22800	K06G5.1	K06G5.1	0.000907
22609	ZC376.3	ZC376.3	0.000907
14908	EEED8.16	EEED8.16	0.000908
18113	C50F7.1	C50F7.1	0.000916
11179	C02F12.3	C02F12.3	0.000925
10699	K09A9.6	K09A9.6	0.000927
18223	Y54G2A.9	clec-81	0.000929
9599	Y53F4B.28	ptr-20	0.000935
7401	Y4C6B.4	Y4C6B.4	0.00094
10255	C06E7.1	C06E7.1	0.00095
17756	F55C10.1	cnb-1	0.000951
19200	C17E7.4	C17E7.4	0.000952
5470	Y73B6BL.5	seu-1	0.000955
5881	W06A7.3	ret-1	0.000958
14686	Y92H12BM.1	Y92H12BM.1	0.000967
14407	T21E3.3	lrp-2	0.000971
22791	K11G9.4	egl-46	0.000975
2	C25A1.8	clec-87	0.000976
9137	Y43F4B.1	-	0.000978
1972	Y73B6A.5	lin-45	0.000978
11003	F29G6.3	F29G6.3	0.000983
9553	F46C8.3	F46C8.3	0.00099
6634	Y39B6A.24	Y39B6A.24	0.000991
4068	R148.4	R148.4	0.000992
7537	D1053.1	gst-42	0.000996
12218	F57B1.3	col-159	0.001002
6412	H24G06.1	H24G06.1	0.001004
16955	F45H10.4	drr-1	0.001015
8318	C01F6.3	cyp-31A1	0.001016
19696	R31.1	sma-1	0.001018
9343	ZC449.3	ZC449.3	0.001019
19950	F19B2.3	srw-39	0.00102
8944	C50B6.6	srh-15	0.001021
21027	T11B7.2	T11B7.2	0.001021
13906	F21G4.1	F21G4.1	0.001022
15411	C02C2.1	tyr-1	0.001024
13531	T07D4.4	ddx-19	0.00103
13466	T05C12.10	qua-1	0.001035
6690	T13H5.1	T13H5.1	0.001038
20950	Y17G9B.9	Y17G9B.9	0.001051
201	C02B10.2	C02B10.2	0.001057
1805	F08B12.1	F08B12.1	0.00106
3392	C44E4.4	C44E4.4	0.001067
15879	F54A3.6	F54A3.6	0.001067
21751	F42A6.7	hrp-1	0.001067
22638	W05F2.4	W05F2.4	0.001067
6898	K04D7.2	mspn-1	0.001068
22600	R02D5.3	R02D5.3	0.001068
7724	T08E11.4	math-41	0.001072
9379	R07G3.6	R07G3.6	0.001074
13677	R12E2.10	egg-5	0.001078
22816	F55A8.2	egl-4	0.001078
6352	C45G3.2	-	0.001079
5710	C32D5.6	C32D5.6	0.001084
21394	C37A5.2	fipr-22	0.001084
21442	ZC404.3	spe-39	0.001085
13275	F07C6.3	F07C6.3	0.001089
13084	F54C9.8	puf-5	0.001097
22025	F56A12.1	unc-39	0.001109
13670	F58B3.1	lys-4	0.001111
2806	C47D12.4	C47D12.4	0.001112
11167	W03D2.4	pcn-1	0.001113
19793	C29E6.1	let-653	0.001121
625	Y54E5B.3	let-49	0.001124
5425	C47B2.2	C47B2.2	0.001136
20879	F53H2.2	cnc-7	0.001139
852	F54A3.1	F54A3.1	0.00114
11640	R151.4	R151.4	0.001141
20506	F44F4.1	F44F4.1	0.001143
8758	Y47D7A.5	grl-5	0.001146
7761	Y52E8A.2	Y52E8A.2	0.001156
18268	K03C7.1	-	0.001161
4047	F35D11.10	clec-139	0.001167
20372	T04C12.6	act-1	0.00117
15354	C24A3.4	C24A3.4	0.00117
20590	W08A12.4	W08A12.4	0.001173
18130	Y9C9A.16	Y9C9A.16	0.001174
1979	T19H12.2	T19H12.2	0.001179
22377	F44E2.2	retr-1	0.00118
3809	T04A8.15	T04A8.15	0.001184
6974	W02B3.3	W02B3.3	0.001188
15413	C24A1.3	C24A1.3	0.001194
22602	T05H4.14	gad-1	0.001196
21324	B0513.4	B0513.4	0.0012
6144	R12A1.4	ges-1	0.001201
3325	T10F2.2	T10F2.2	0.001203
7212	C44C8.6	mak-2	0.001204
22354	B0496.3	unc-82	0.001206
11142	W06D4.1	hgo-1	0.001222
11642	Y49E10.1	rpt-6	0.001224
8299	T07F8.4	T07F8.4	0.001225
9791	F41H10.3	F41H10.3	0.001226
3905	T11F8.3	rme-2	0.001234
15095	C04A2.7	dnj-5	0.001238
8979	Y73C8C.2	clec-210	0.001245
17479	C05D11.1	C05D11.1	0.001253
6170	R09G11.2	nhr-1	0.001255
14088	R12H7.5	skr-20	0.00126
22695	ZK1058.9	ZK1058.9	0.001264
2772	K04G2.2	K04G2.2	0.001265
22783	W08D2.4	fat-3	0.001274
5649	C45B11.3	dhs-18	0.001286
15203	Y41C4A.11	Y41C4A.11	0.001288
16304	F53F8.4	F53F8.4	0.001289
19787	Y71H2B.7	gpa-17	0.001295
12220	H24K24.3	H24K24.3	0.001298
19215	T16G1.9	T16G1.9	0.001299
462	T03D8.1	num-1	0.0013
17464	F26D11.11	let-413	0.001303
10192	ZK637.7	lin-9	0.001308
21254	F58G6.7	F58G6.7	0.001309
12977	F59B10.3	F59B10.3	0.001309
14869	C26B9.1	C26B9.1	0.001312
14784	Y38C9B.1	cyp-29A3	0.001313
21763	Y58A7A.5	Y58A7A.5	0.001317
15853	ZC13.3	ZC13.3	0.001317
22891	Y61A9LA.4	Y61A9LA.4	0.001339
7485	C03A7.6	srx-39	0.001348
19246	K06B9.4	K06B9.4	0.001349
21649	F19H6.1	nekl-3	0.001349
18093	T24B8.5	T24B8.5	0.001358
14662	Y54E10A.9	vbh-1	0.001358
11485	F08C6.6	apy-1	0.001363
9204	K11D2.2	asah-1	0.001368
9061	C25F6.3	dpyd-1	0.001368
8463	F10G2.8	srh-187	0.00137
1334	W03G11.4	W03G11.4	0.001371
8565	T06C12.10	cgt-1	0.001376
770	M02D8.1	M02D8.1	0.001376
4971	T20D4.11	T20D4.11	0.001376
11527	K12D12.1	top-2	0.001376
19447	B0041.2	B0041.2	0.001379
880	R06B9.5	R06B9.5	0.001386
17469	ZK287.5	rbx-1	0.001388
2070	W03F9.2	W03F9.2	0.001396
6196	F10G7.4	scc-1	0.001401
13613	F10E9.6	mig-10	0.001403
22172	F52H3.2	F52H3.2	0.001405
23163	F45H7.2	gei-1	0.001407
13152	F52G2.1	dcap-2	0.001408
5860	T14F9.1	vha-15	0.00142
2302	ZC373.2	ZC373.2	0.001421
13092	F56F3.6	ins-17	0.001424
3941	R06A4.2	R06A4.2	0.00143
2926	F10E9.7	F10E9.7	0.001433
7274	EEED8.1	mel-47	0.001436
14159	M01B2.8	M01B2.8	0.001437
12422	C06B3.3	cyp-35C1	0.001448
5338	E04F6.9	E04F6.9	0.00145
1098	T09E8.1	T09E8.1	0.001451
18965	B0273.2	puf-7	0.001456
10855	F15B10.1	F15B10.1	0.001468
3723	K08B12.2	dmd-7	0.001473
16708	M03E7.1	M03E7.1	0.001476
10217	C36E6.5	mlc-2	0.001478
20695	C06A1.4	C06A1.4	0.001483
14000	C14C6.8	C14C6.8	0.001485
11047	T28D9.4	T28D9.4	0.001485
20641	W03G1.6	pig-1	0.001492
15819	F54F3.4	F54F3.4	0.001493
1019	K07E3.3	dao-3	0.001494
12669	T22H2.6	T22H2.6	0.001499
8608	Y110A7A.19	Y110A7A.19	0.001502
20259	F56C9.6	F56C9.6	0.001503
12601	VW02B12L.1	vha-6	0.001503
4006	W03F9.2	W03F9.2	0.001508
9702	F53A3.1	F53A3.1	0.001512
15359	F22F4.3	klp-13	0.001512
15368	T04C10.1	mbk-1	0.001513
1392	W09D10.4	W09D10.4	0.001515
458	F56D12.6	F56D12.6	0.001517
1598	Y73B6BL.5	seu-1	0.001517
20901	B0273.4	unc-5	0.001518
4695	F56G4.4	F56G4.4	0.00152
14985	W09H1.6	lec-1	0.001525
720	F11A5.5	F11A5.5	0.001527
15659	D1022.6	sro-1	0.001528
18331	Y37D8A.9	mrg-1	0.001532
8106	R11B5.1	tbc-12	0.001533
10306	Y55F3AM.3	Y55F3AM.3	0.001534
20923	F37B1.3	gst-14	0.001535
16845	F19H8.1	tps-2	0.001535
17045	F13G3.11	F13G3.11	0.001538
20347	B0285.9	ckb-2	0.001541
11644	B0035.13	B0035.13	0.001542
3909	C18C4.10	klc-2	0.001543
12205	F17C11.9	F17C11.9	0.001548
9932	R07B7.10	R07B7.10	0.001552
19096	Y42H9B.1	col-115	0.001556
9243	C02B8.4	hlh-8	0.001558
22866	F55C9.8	fbxb-62	0.001565
10277	F45F2.12	his-8	0.001568
22008	C18C4.1	glb-5	0.001572
20158	F36H2.2	F36H2.2	0.001575
10284	H24G06.1	H24G06.1	0.00158
5514	Y51B9A.5	Y51B9A.5	0.00158
18433	F43D2.4	hot-1	0.001584
1804	C42D8.5	acn-1	0.001585
16780	C26E1.3	C26E1.3	0.001586
16418	T28F3.3	hke-4.1	0.001587
9087	Y47G6A.2	inx-22	0.001588
14612	C06A5.3	C06A5.3	0.001589
22972	AC3.1	sri-20	0.001592
21137	C50B6.7	C50B6.7	0.001593
4593	F18E3.6	srw-71	0.001593
11953	T10B5.3	T10B5.3	0.001598
372	T24D1.3	T24D1.3	0.001598
18505	F44E2.2	retr-1	0.001605
18305	T13B5.1	snf-3	0.001617
16511	B0238.12	B0238.12	0.00162
16807	C45B2.7	ptr-4	0.001637
19914	R05D3.11	met-2	0.001639
16398	Y48A6B.9	Y48A6B.9	0.001648
14625	F14H12.4	cst-1	0.001649
3727	T13F3.6	T13F3.6	0.001656
20630	Y47D7A.9	Y47D7A.9	0.001657
10297	T28D9.2	rsp-5	0.001659
4244	T24D1.5	T24D1.5	0.001664
7855	F41H10.3	F41H10.3	0.001666
12046	ZK520.2	sid-2	0.00167
4253	C01G6.3	C01G6.3	0.001672
23150	Y46G5A.4	Y46G5A.4	0.001676
3950	ZK546.2	ZK546.2	0.001679
16849	F59B10.5	F59B10.5	0.00168
8214	ZK742.1	xpo-1	0.001681
14783	Y37H2A.11	Y37H2A.11	0.001681
4570	R11A8.1	R11A8.1	0.001683
12504	ZK177.6	fzy-1	0.001684
12940	F33C8.3	tsp-8	0.001684
17529	F20C5.2	klp-11	0.001699
4487	T22F3.2	T22F3.2	0.00171
9299	F01F1.1	F01F1.1	0.001715
2344	C16C10.3	C16C10.3	0.001716
18417	T21D11.1	T21D11.1	0.00172
12986	Y48B6A.6	Y48B6A.6	0.001721
16168	R05H11.2	R05H11.2	0.001728
7815	T13F2.6	T13F2.6	0.001731
7169	F59A6.5	F59A6.5	0.001733
18447	B0240.2	spe-42	0.001733
7404	Y62E10A.13	Y62E10A.13	0.00174
8335	F25B5.7	psf-1	0.001741
20423	C23G10.4	rpn-2	0.001741
5933	R12B2.5	mdt-15	0.001742
13183	F48E3.8	F48E3.8	0.001744
19690	F40A3.3	F40A3.3	0.001746
8071	F21C10.11	F21C10.11	0.001754
15866	Y87G2A.5	vrs-2	0.001754
3285	ZK973.9	ZK973.9	0.001755
10104	Y39A3CL.5	clp-4	0.001763
14053	Y25C1A.13	Y25C1A.13	0.001772
8555	F18E2.3	scc-3	0.001773
22133	F15A2.2	tre-4	0.001773
19384	T02C12.1	hum-5	0.001774
6051	F47G9.6	F47G9.6	0.001778
15885	T19D12.6	T19D12.6	0.001778
18259	C54D1.4	alh-10	0.001783
17296	F27D9.8	stn-2	0.001785
5246	B0244.8	egg-1	0.001788
7352	C04E12.12	C04E12.12	0.00179
14574	ZK563.4	clc-3	0.001793
22231	D1022.7	aka-1	0.001795
2546	R10E11.1	cbp-1	0.001803
22216	C49H3.10	xpo-3	0.001803
2945	F38E1.7	mom-2	0.001806
17070	T08D2.3	T08D2.3	0.001806
22010	C37C3.7	C37C3.7	0.001814
7270	W05F2.3	W05F2.3	0.001819
3336	ZK1098.2	ZK1098.2	0.00182
400	Y17G7B.3	Y17G7B.3	0.001825
20447	H06H21.7	-	0.001826
14375	T25E12.5	T25E12.5	0.001832
18776	C16A11.4	C16A11.4	0.001834
12980	R03D7.1	R03D7.1	0.001835
10179	K10H10.2	K10H10.2	0.001838
13867	Y57G11A.1	tag-273	0.001843
18817	Y43F4B.7	Y43F4B.7	0.001843
13793	F40A3.7	F40A3.7	0.001847
16976	Y37E11AR.6	vab-2	0.001848
9439	F41B5.9	nhr-182	0.001849
15362	K10D3.3	taf-11.2	0.001854
22275	B0495.4	nhx-2	0.001855
18652	T25E12.10	clec-38	0.001856
12723	Y44E3B.1	zip-4	0.001858
18248	T27F2.2	T27F2.2	0.00186
20829	T12C9.6	nhr-16	0.001865
23134	C33C12.9	C33C12.9	0.001876
18940	F19B6.1	F19B6.1	0.001876
3194	T22E5.6	T22E5.6	0.001891
18157	K07C6.10	srx-67	0.001893
17797	Y20F4.2	Y20F4.2	0.001898
17862	F32E10.3	clec-180	0.0019
7710	C18G1.4	pgl-3	0.001905
19503	Y73B3A.10	Y73B3A.10	0.001908
18957	C47E12.6	C47E12.6	0.001911
14370	K02E2.6	K02E2.6	0.001915
5673	C17G1.4	C17G1.4	0.001919
11092	R07H5.2	cpt-2	0.001919
11975	K05B2.5	pes-22	0.001919
2736	F39B2.1	F39B2.1	0.001926
14929	C28H8.4	C28H8.4	0.00193
1408	F42G8.4	pmk-3	0.001931
11343	F57H12.3	ora-1	0.001934
13432	T03G11.4	T03G11.4	0.00194
12204	F10E7.2	F10E7.2	0.001946
21126	F33H2.5	F33H2.5	0.001946
17060	F59E12.4	npl-4.1	0.001947
9049	T04C12.4	act-3	0.001968
669	T22C8.1	T22C8.1	0.001973
18842	C27H5.4	C27H5.4	0.001975
378	Y74C9A.4	Y74C9A.4	0.001986
10516	C55B6.2	dnj-7	0.001988
16525	K10F12.7	K10F12.7	0.001989
21990	F49E8.4	cdd-2	0.00199
4730	W10D5.3	gei-17	0.002002
17544	JC8.6	lin-54	0.002006
16881	Y43F4B.6	klp-19	0.002008
2071	Y105C5B.12	Y105C5B.12	0.002014
415	F57B9.2	let-711	0.002015
11084	C45G7.4	C45G7.4	0.002019
2373	F27C8.6	F27C8.6	0.00202
7398	Y17G7B.18	Y17G7B.18	0.002029
4781	Y47D3A.21	Y47D3A.21	0.002037
9726	ZK863.7	rnp-1	0.002044
7719	F58D5.4	ksr-2	0.002051
5757	C06A6.5	C06A6.5	0.002055
18906	C08F11.13	C08F11.13	0.002063
17924	R06F6.1	cdl-1	0.002064
13757	D2096.1	D2096.1	0.002073
17231	Y40A1A.2	Y40A1A.2	0.002078
15120	F49E10.2	F49E10.2	0.002079
2273	T08G5.5	vps-39	0.002081
3999	T05H10.5	ufd-2	0.002086
22184	ZK430.8	mlt-7	0.00209
1274	Y47H9C.14	Y47H9C.14	0.002091
3949	ZK262.7	srw-82	0.002099
15247	F41E6.12	F41E6.12	0.002103
8697	ZC477.9	deb-1	0.002115
3850	M04G12.1	tag-260	0.002118
7325	F35H10.10	F35H10.10	0.002119
20986	F07H5.12	-	0.002122
20655	F16B4.2	F16B4.2	0.002122
16967	Y55B1AR.1	lec-6	0.002127
12117	Y25C1A.6	Y25C1A.6	0.002129
4441	W09C5.6	rpl-31	0.002132
13631	C31H1.6	lntl-1	0.002141
22890	Y51H4A.12	set-26	0.002141
3394	F31C3.6	F31C3.6	0.002142
1894	F58B3.6	F58B3.6	0.002145
14292	T06E6.10	T06E6.10	0.002146
18914	ZK381.4	pgl-1	0.002148
7060	F55F3.4	F55F3.4	0.002155
7640	Y105E8A.6	unc-95	0.002156
18395	CC4.3	smu-1	0.002157
11571	F36A4.7	ama-1	0.002164
7703	M02B7.1	fbxc-47	0.002168
6806	C28C12.2	C28C12.2	0.002169
5124	F55F1.2	F55F1.2	0.002171
19159	F54B11.11	F54B11.11	0.002175
9953	C29F7.1	C29F7.1	0.002178
11008	H13N06.2	H13N06.2	0.002178
21439	Y73B3A.11	Y73B3A.11	0.002185
1915	T05F1.6	hsr-9	0.002189
12522	T20B6.1	T20B6.1	0.002195
21580	K03A1.4	K03A1.4	0.002204
21666	T02E1.5	dhs-3	0.002207
14550	C29E6.5	nhr-43	0.002207
2227	ZK54.3	ZK54.3	0.002213
5848	F25B4.1	F25B4.1	0.002219
9613	H10E21.1	H10E21.1	0.002224
2352	F59A2.4	F59A2.4	0.002227
12866	F46G11.3	tag-257	0.002229
12850	Y50D4B.6	Y50D4B.6	0.002229
14365	F32D1.6	F32D1.6	0.002233
12465	R11A5.7	R11A5.7	0.002233
782	B0391.10	B0391.10	0.002236
14730	F42C5.5	F42C5.5	0.002238
2010	W09G10.4	apd-3	0.00224
8336	F26A1.4	F26A1.4	0.002244
7675	F44E2.4	F44E2.4	0.002263
21805	Y37D8A.16	Y37D8A.16	0.002264
18284	Y48G8AL.5	Y48G8AL.5	0.00227
1960	R74.5	asd-1	0.002275
6493	B0218.6	clec-51	0.002275
5421	C28H8.9	C28H8.9	0.002289
21250	F11A10.3	mig-32	0.002289
9732	T14G8.1	chd-3	0.002292
22071	ZC8.3	set-30	0.002296
18071	Y52B11C.1	-	0.002297
9751	T13H5.6	T13H5.6	0.002318
21818	C16D9.1	C16D9.1	0.002324
4216	Y80D3A.1	wrs-1	0.00233
15318	F33E2.5	F33E2.5	0.002334
22908	T02G6.7	T02G6.7	0.002342
20513	T19E10.2	-	0.002349
8380	C48B6.8	bbs-9	0.002355
440	F55G1.4	rod-1	0.002357
15937	C36A4.4	C36A4.4	0.002369
21225	F23H11.2	F23H11.2	0.002373
3798	C26E6.3	C26E6.3	0.002375
11652	Y73B6BR.1	pqn-89	0.002376
5519	F40G9.1	F40G9.1	0.002381
10839	ZK546.15	try-1	0.002387
12956	T10E9.7	nuo-2	0.002393
16558	C54G6.1	C54G6.1	0.002399
2923	ZK1320.9	ZK1320.9	0.002402
15855	Y38C1AA.7	Y38C1AA.7	0.002404
5591	Y61A9LA.7	Y61A9LA.7	0.002404
16956	F54D5.3	F54D5.3	0.002411
2306	C56C10.6	C56C10.6	0.002413
19757	T19E10.1	ect-2	0.002413
9764	R11G1.6	R11G1.6	0.002413
6947	C40A11.1	math-18	0.002416
9772	C08B11.5	sap-49	0.002417
597	F45E10.1	unc-53	0.002417
7997	R90.3	ttr-28	0.002418
19478	F58B3.2	lys-5	0.002419
18266	F52H2.2	aat-3	0.002422
12148	C44H4.5	tap-1	0.002426
17582	M04C9.3	M04C9.3	0.00245
8124	ZC434.8	ZC434.8	0.002469
22281	W02B12.3	rsp-1	0.002486
4376	C07H6.5	cgh-1	0.002487
20913	C48D5.2	ptp-1	0.00249
11906	W06D11.3	W06D11.3	0.002491
21665	T01G9.4	npp-2	0.00251
12495	R06A4.7	mes-2	0.002513
16758	Y46D2A.2	Y46D2A.2	0.002517
17395	F25B5.3	F25B5.3	0.002522
5166	C55A6.1	C55A6.1	0.002539
2387	E01G4.5	E01G4.5	0.002542
22763	F46C5.8	rer-1	0.002549
1358	F21H12.5	fbf-2	0.00255
15100	C18B2.5	C18B2.5	0.002551
1944	T24D1.2	T24D1.2	0.002555
7881	Y37E11AR.3	Y37E11AR.3	0.002557
2391	F37H8.4	sfxn-1.2	0.002562
11922	C03D6.4	npp-14	0.00257
11641	Y44F5A.1	Y44F5A.1	0.00257
14486	C33H5.4	klp-10	0.002572
2687	Y94A7B.6	srh-300	0.002576
16962	C50C3.8	bath-42	0.002582
1350	ZK1225.5	ZK1225.5	0.002585
22352	Y54G11A.5	ctl-2	0.002595
13440	T05E8.3	T05E8.3	0.002601
21338	K07C11.5	cri-2	0.002613
9382	T14B4.8	T14B4.8	0.002621
4472	F52H3.6	F52H3.6	0.002624
7515	T02B11.4	T02B11.4	0.002627
6597	B0025.4	B0025.4	0.002628
7096	ZC410.5	ZC410.5	0.002632
502	Y38F1A.8	Y38F1A.8	0.002641
19766	B0464.6	B0464.6	0.002645
14945	Y43F4B.5	Y43F4B.5	0.002648
19275	T24F1.2	T24F1.2	0.00265
15445	F56D5.6	F56D5.6	0.002656
2773	K06A5.7	cdc-25.1	0.00266
20715	E04D5.1	E04D5.1	0.00266
10983	K12F2.2	vab-8	0.002664
12035	R155.1	R155.1	0.002685
11260	T01C8.5	T01C8.5	0.002686
13410	W09D12.1	W09D12.1	0.002686
9014	Y43D4A.3	Y43D4A.3	0.002689
6756	T21E12.2	T21E12.2	0.002699
18629	F16B4.1	nhr-177	0.00271
5275	C42C1.8	C42C1.8	0.002714
1488	W08E12.7	W08E12.7	0.002717
8110	ZC373.7	col-176	0.002718
14366	F33E11.6	F33E11.6	0.002732
22506	F36H9.2	F36H9.2	0.002732
14435	W06B4.2	W06B4.2	0.002734
10589	Y47D3A.25	rab-35	0.002736
19238	M03A8.4	gei-15	0.002747
13962	C44B9.3	C44B9.3	0.002771
6762	ZK1127.7	cin-4	0.002775
848	T10H10.2	T10H10.2	0.002776
20883	T01C4.2	odr-2	0.00278
644	T10B11.7	T10B11.7	0.002788
18228	ZK792.1	ZK792.1	0.002795
16906	C27H5.4	C27H5.4	0.002796
4585	C35A11.2	C35A11.2	0.00281
4256	C27A2.3	ify-1	0.002812
10667	B0244.2	ida-1	0.002815
15151	ZC455.6	ugt-5	0.002815
14201	ZK1025.3	ZK1025.3	0.002822
3437	F09E10.6	F09E10.6	0.002826
1061	C09H5.2	C09H5.2	0.002833
21413	F58A3.1	ldb-1	0.002835
9558	K11G12.1	nas-11	0.002838
11032	C15F1.5	C15F1.5	0.002841
12233	T28F3.1	T28F3.1	0.002848
3161	T10C6.8	T10C6.8	0.002852
8807	C18G1.4	pgl-3	0.002863
21954	F14D2.6	F14D2.6	0.002865
1049	F01D4.5	F01D4.5	0.002874
20104	T27B7.3	nhr-226	0.002875
22636	T19B4.2	npp-7	0.002879
18107	Y71H2AM.16	Y71H2AM.16	0.002888
13668	F54F2.5	ztf-1	0.002892
2838	K10D2.2	pup-2	0.002893
4626	ZK488.5	ZK488.5	0.002897
20667	T21C9.12	scpl-4	0.002902
18765	W03G9.1	snf-1	0.002902
22309	Y44A6D.3	Y44A6D.3	0.002904
12037	T21C12.2	hpd-1	0.002906
3265	M03F4.6	M03F4.6	0.002907
12804	Y46C8AL.4	clec-71	0.002909
11090	H34C03.2	H34C03.2	0.002911
2353	M01F1.8	M01F1.8	0.002913
15246	F35E12.4	F35E12.4	0.00294
22271	R06C7.3	dhp-1	0.002945
1224	T05B4.8	T05B4.8	0.002945
5	F56H1.4	rpt-5	0.002949
922	F21D5.3	F21D5.3	0.002951
4035	Y53F4B.21	Y53F4B.21	0.002955
14127	C06E7.1	C06E7.1	0.002969
14990	ZC155.4	ZC155.4	0.002969
21685	F33H1.4	F33H1.4	0.002984
19859	M28.5	M28.5	0.003002
9129	K02F3.6	ceeh-1	0.003005
10146	Y39B6A.47	nhr-145	0.003013
10690	F45D3.5	sel-1	0.003017
14796	C43H6.7	C43H6.7	0.003023
1668	T11F8.2	T11F8.2	0.003028
10584	R74.8	R74.8	0.003038
22757	W03F11.1	W03F11.1	0.003039
7117	Y20C6A.1	Y20C6A.1	0.003043
13173	F13G11.1	dmd-6	0.003044
13511	M03D4.6	M03D4.6	0.003045
12132	F49E8.5	dif-1	0.003049
11183	F59F5.6	syd-2	0.00305
22611	C05E11.1	lnp-1	0.003065
16635	F54D12.6	rog-1	0.003068
7858	F47D12.7	F47D12.7	0.003072
8191	C09E7.9	C09E7.9	0.003076
5930	K08B4.1	lag-1	0.003076
16475	B0280.5	cpg-2	0.003079
7197	T10F2.4	T10F2.4	0.00308
12962	Y65B4BL.4	Y65B4BL.4	0.003082
18052	Y71G12B.1	Y71G12B.1	0.003094
6997	Y69E1A.5	Y69E1A.5	0.003099
10415	M162.2	clec-258	0.003103
8145	Y51H1A.2	Y51H1A.2	0.003104
7234	F52D2.4	gei-12	0.003105
19234	F47A4.3	rrc-1	0.003105
19092	T12E12.6	T12E12.6	0.00311
7812	H39E23.1	par-1	0.003122
4857	T28D9.1	T28D9.1	0.003123
3537	ZK616.5	ZK616.5	0.003125
7892	ZK520.4	cul-2	0.003128
12129	C35B1.1	ubc-1	0.003128
19941	C33H5.3	-	0.003136
1823	T02G6.5	T02G6.5	0.00314
7038	W06H8.6	W06H8.6	0.003142
1460	K10D3.2	unc-14	0.003149
19080	C09G9.5	C09G9.5	0.003152
17105	Y6B3B.10	lagr-1	0.003155
20559	C49G7.8	cyp-35A4	0.00316
22186	B0353.1	B0353.1	0.003162
17778	K07A1.11	rba-1	0.003165
2437	Y17G7A.1	hmg-12	0.003167
20925	F43G6.11	F43G6.11	0.003168
17249	C41G7.7	C41G7.7	0.003182
5179	F56C11.6	F56C11.6	0.003185
4789	C24D10.1	C24D10.1	0.00319
22717	F11E6.7	F11E6.7	0.00321
13397	F25C8.4	F25C8.4	0.00321
22725	R01H2.3	egg-2	0.003211
19919	Y45G5AM.8	Y45G5AM.8	0.003217
4247	Y48G8AL.14	aps-3	0.003219
21195	C08B11.3	C08B11.3	0.003219
7282	C44F1.4	-	0.00322
16993	T25G12.11	T25G12.11	0.003228
18521	T09A12.4	nhr-66	0.003247
12207	F25B5.7	psf-1	0.003256
9819	Y48B6A.13	Y48B6A.13	0.003257
21153	W07B8.3	W07B8.3	0.003259
14567	C15C7.5	C15C7.5	0.00326
15371	ZK154.6	ZK154.6	0.003265
18458	F43C1.2	mpk-1	0.003267
367	T21E8.1	pgp-6	0.003268
9085	W03D8.6	itx-1	0.003288
23169	T05G5.7	rmd-1	0.003301
10987	T21C9.2	vps-54	0.00331
2450	C39E9.8	C39E9.8	0.003311
7266	F33D11.8	F33D11.8	0.003311
21282	Y73C8C.8	Y73C8C.8	0.003312
6782	F46A9.4	skr-2	0.003314
16403	B0001.4	B0001.4	0.003321
15810	C13C4.5	C13C4.5	0.003324
12814	C33G8.10	nhr-162	0.003333
1391	W03A5.5	W03A5.5	0.003346
10305	Y54G11A.6	ctl-1	0.003362
9320	K09H11.7	K09H11.7	0.003363
3796	C02F5.4	cids-1	0.00338
12616	F36H1.1	fkb-1	0.00338
21930	C01A2.4	C01A2.4	0.003381
7805	F10C1.2	ifb-1	0.003386
19326	C23H3.2	C23H3.2	0.003391
7617	F46C8.2	col-174	0.003393
20957	Y73B6BL.38	puf-11	0.003394
16321	C33A11.1	C33A11.1	0.003403
1607	F31C3.5	F31C3.5	0.003403
15405	Y38F1A.3	ptr-18	0.003408
13032	C01G5.2	prg-2	0.003415
19668	C37A5.1	C37A5.1	0.003418
16991	H22K11.1	asp-3	0.00342
18294	C50D2.1	C50D2.1	0.003424
16022	F46C8.6	dpy-7	0.00343
10654	F46A9.6	mec-8	0.003433
22867	F59A7.4	hil-6	0.003445
9631	C33H5.9	sec-10	0.003446
18808	F54F12.1	F54F12.1	0.003449
20854	F38A6.1	pha-4	0.003453
3004	C40H5.6	C40H5.6	0.003461
19827	Y58A7A.5	Y58A7A.5	0.003461
22578	Y4C6B.1	Y4C6B.1	0.003462
17734	F10G8.3	npp-17	0.003479
9336	Y41E3.6	Y41E3.6	0.003483
2204	ZC266.2	ZC266.2	0.003495
952	Y55F3AM.3	Y55F3AM.3	0.0035
9486	T19D7.2	-	0.003508
17024	F53A10.2	F53A10.2	0.003517
19753	K08F8.3	fut-1	0.003519
22274	Y40B1B.6	spr-5	0.003525
22212	B0513.5	B0513.5	0.00353
16509	Y62H9A.5	Y62H9A.5	0.003538
18623	C49G7.7	C49G7.7	0.00354
13095	Y54F10AM.8	Y54F10AM.8	0.003553
18426	R05C11.3	R05C11.3	0.003561
11721	F20B6.8	hpk-1	0.003565
6089	F52D10.1	abts-2	0.00359
19909	F45E4.2	plp-1	0.003599
4489	T28D9.2	rsp-5	0.003602
1953	Y48E1B.12	csc-1	0.003606
15327	C14C10.5	C14C10.5	0.003625
13017	C09G9.6	oma-1	0.003625
8767	B0213.5	nlp-30	0.003636
10524	K02G10.8	dnj-14	0.003641
21239	Y53G8B.1	Y53G8B.1	0.003644
20918	F14D2.12	bath-30	0.003649
14978	F52H3.2	F52H3.2	0.003653
11477	Y102A5A.1	cand-1	0.00367
6435	Y69A2AR.30	mdf-2	0.003672
9045	F58G11.3	F58G11.3	0.003674
13274	C43F9.7	C43F9.7	0.003678
20754	Y47D3A.11	wht-8	0.003679
21645	C34H3.1	tag-275	0.003686
20994	K07C10.1	ptr-13	0.003694
13083	F45H10.2	F45H10.2	0.003695
14844	C25F9.5	C25F9.5	0.003702
3262	F48E3.4	F48E3.4	0.003713
11775	T21E12.5	T21E12.5	0.003714
8108	T21F4.1	T21F4.1	0.003719
3985	F46F11.9	F46F11.9	0.003721
10651	C55B7.2	gly-2	0.003729
18558	Y95B8A.1	nas-30	0.003732
12983	T28D9.7	T28D9.7	0.003732
22166	C50D2.4	col-68	0.003745
3987	F53G12.5	mex-3	0.003746
14285	K07C5.2	K07C5.2	0.003756
17330	F18A1.7	F18A1.7	0.003758
12861	F02E8.4	F02E8.4	0.003759
11007	F59F4.3	F59F4.3	0.00376
22594	F31D4.2	F31D4.2	0.003764
4869	C09G4.3	cks-1	0.00378
6746	F16B4.12	nhr-117	0.003809
8034	W06B11.4	hog-1	0.003813
3332	Y56A3A.1	ntl-3	0.003814
8004	T28C12.2	T28C12.2	0.00382
38	C26F1.4	rps-30	0.003832
8262	T05E11.3	T05E11.3	0.003832
13602	F55F3.1	aakb-1	0.003833
9386	Y51B9A.8	Y51B9A.8	0.003835
935	C53D5.1	C53D5.1	0.003869
13556	F26B1.2	F26B1.2	0.003883
16969	C01F6.5	aly-1	0.003884
13630	ZK742.1	xpo-1	0.003884
14883	T06F4.1	T06F4.1	0.003892
857	W05F2.6	W05F2.6	0.003896
9832	C55B7.5	uri-1	0.003897
13859	C34G6.5	C34G6.5	0.003918
8853	Y51H4A.24	Y51H4A.24	0.003918
16024	R173.4	flp-26	0.003922
6163	F40F4.7	F40F4.7	0.003926
3760	T04D3.5	T04D3.5	0.003937
4931	C05C10.6	ufd-3	0.003958
20828	F54D5.7	F54D5.7	0.003983
22968	Y42H9B.3	Y42H9B.3	0.003983
14382	ZK856.12	ZK856.12	0.004
6649	F52D2.4	gei-12	0.004004
12647	F20G2.4	nas-24	0.004006
15400	M05D6.4	lact-4	0.004007
15467	T07F8.4	T07F8.4	0.00401
8168	Y39A3CL.1	Y39A3CL.1	0.004019
4469	F45E4.10	gfi-4	0.004022
21299	F25H2.6	F25H2.6	0.004024
14404	R06C7.4	cpg-3	0.004028
10366	C01B10.3	C01B10.3	0.004029
1068	C40H5.6	C40H5.6	0.004038
10502	T07F10.4	bus-19	0.004039
1228	T24A6.15	grl-28	0.004039
14933	F27B3.2	acr-21	0.00404
8134	F35C11.5	F35C11.5	0.004045
20508	F58A6.1	F58A6.1	0.004056
9238	F33E11.5	-	0.004073
12777	C35D10.13	C35D10.13	0.004075
2467	C26B9.3	C26B9.3	0.004092
17538	F47F2.1	F47F2.1	0.004093
18090	R03D7.7	nos-1	0.004105
10108	Y75B8A.8	Y75B8A.8	0.004107
4493	Y23H5A.8	Y23H5A.8	0.004111
1847	K10G6.3	sea-2	0.004114
18375	Y55F3AM.3	Y55F3AM.3	0.004115
19725	ZC53.7	rgs-9	0.004118
4391	Y54G2A.18	Y54G2A.18	0.004125
16465	Y18D10A.17	car-1	0.004142
16381	C34E10.7	cnd-1	0.004143
22406	Y54E5B.3	let-49	0.004146
13192	K09H9.1	K09H9.1	0.004147
6441	ZC477.1	ssq-3	0.00415
9997	Y73F8A.26	Y73F8A.26	0.004153
18328	R107.8	lin-12	0.00416
17239	F10G8.2	F10G8.2	0.004169
21884	F10G7.10	F10G7.10	0.00417
6324	F49C12.9	F49C12.9	0.004177
14959	F41H10.6	F41H10.6	0.00418
1001	K08F4.3	K08F4.3	0.004188
22117	F56A3.4	spd-5	0.004192
3360	F29G9.4	fos-1	0.004208
17357	H14A12.4	mls-1	0.004215
16779	C24G6.1	syp-2	0.004251
7618	F46H5.4	F46H5.4	0.004257
13667	F54A5.3	shc-1	0.004261
14469	C24F3.4	C24F3.4	0.004264
14964	R07H5.4	sdz-27	0.004267
4073	C02F4.4	C02F4.4	0.004281
11834	Y39C12A.1	Y39C12A.1	0.004283
8090	B0395.3	B0395.3	0.004288
12978	H17B01.3	lips-14	0.004303
7461	Y82E9BR.4	Y82E9BR.4	0.004303
13301	C54E10.3	C54E10.3	0.004319
2399	T25E12.11	srz-100	0.004352
9662	W05B2.5	col-93	0.004358
15635	ZK470.2	ZK470.2	0.004362
3359	F26H11.3	-	0.004364
23075	F13H6.1	F13H6.1	0.004377
12805	Y69E1A.8	Y69E1A.8	0.00438
22088	C34B2.7	sdha-2	0.004384
4191	ZK795.2	ZK795.2	0.00439
1918	W04D2.6	W04D2.6	0.004398
1190	Y73B6BL.13	mif-4	0.004409
622	Y25C1A.7	Y25C1A.7	0.004418
1773	AC3.2	ugt-49	0.00442
3024	H06I04.4	ubl-1	0.004464
14865	ZC302.1	mre-11	0.004472
17077	Y119D3B.19	fbxa-78	0.004474
2959	B0207.11	B0207.11	0.00448
11675	C48B4.4	ced-7	0.004482
234	F07C3.9	F07C3.9	0.004488
21541	F57G8.7	F57G8.7	0.004494
5888	C35D10.7	C35D10.7	0.004495
4460	F10D7.5	F10D7.5	0.004497
22863	F48E8.7	skpt-1	0.004517
4478	K06B9.2	K06B9.2	0.00453
3528	Y41D4B.19	npp-8	0.004533
11269	Y116F11A.5	-	0.004538
12135	Y54G2A.31	ubc-13	0.004545
19989	Y92C3B.2	uaf-1	0.004549
23061	F32H2.3	spd-2	0.00455
17619	R13A5.10	R13A5.10	0.004552
7209	C09B9.4	C09B9.4	0.004555
14877	F47G3.1	F47G3.1	0.004555
15340	K11C4.5	unc-68	0.004568
124	M03A1.1	vab-1	0.004568
12641	C12D8.1	C12D8.1	0.004584
1479	Y50D7A.7	ads-1	0.004588
11765	C03D6.1	C03D6.1	0.004597
7447	W07A12.4	W07A12.4	0.004599
22350	W06H8.1	rme-1	0.004607
7880	Y110A2AL.8	ptc-3	0.004625
18442	F39C12.3	tsp-14	0.004626
14636	F52C6.8	bath-4	0.004631
23208	H19M22.3	H19M22.3	0.004635
11575	M03D4.4	M03D4.4	0.004641
11623	T23B3.2	T23B3.2	0.00465
17389	C17E4.3	C17E4.3	0.004656
17771	C14F11.2	C14F11.2	0.00467
12657	T26A5.5	T26A5.5	0.004687
22623	H03E18.1	H03E18.1	0.004688
20516	Y17G7B.8	Y17G7B.8	0.004695
11994	Y87G2A.2	Y87G2A.2	0.004701
5742	H38K22.3	tag-131	0.004703
11077	Y111B2A.9	Y111B2A.9	0.004703
21729	C29E6.2	trpa-1	0.004721
11986	K08D10.1	K08D10.1	0.004727
14114	ZK1086.1	obr-3	0.004735
17164	ZK896.4	ZK896.4	0.004738
2127	BE0003N10.1	BE0003N10.1	0.004749
5029	Y51H7C.8	Y51H7C.8	0.004749
7283	F54E7.7	rcn-1	0.004766
15954	Y39E4B.5	Y39E4B.5	0.00478
3066	W04C9.5	W04C9.5	0.004783
18716	C26F1.1	C26F1.1	0.004792
22439	F28C6.2	F28C6.2	0.004797
18531	Y45F10A.2	puf-3	0.004807
8244	R03H10.2	R03H10.2	0.00481
4616	T26H2.8	srr-2	0.004823
14483	C06E7.1	C06E7.1	0.004831
1365	T06D8.1	T06D8.1	0.004841
3779	F35H8.6	ugt-58	0.004841
22836	ZK353.1	ZK353.1	0.004846
1959	R10E4.1	R10E4.1	0.004848
9699	C18D11.4	rsp-8	0.004849
1476	F56C9.7	F56C9.7	0.004852
8132	F10G7.5	F10G7.5	0.00486
1406	F13B12.2	F13B12.2	0.00486
13488	R06B10.3	clec-150	0.004861
10551	F07A11.2	F07A11.2	0.004861
999	F26D10.10	gln-5	0.004864
13798	F58E10.5	end-3	0.004865
18037	T12A2.16	hot-4	0.004879
13404	F55F8.5	tag-345	0.004888
17984	Y48E1B.2	Y48E1B.2	0.00489
15328	C16D9.4	C16D9.4	0.004895
12244	Y71F9B.5	lin-17	0.004898
14906	C41C4.2	sre-2	0.004899
5437	F42G9.9	ptl-1	0.004907
16278	B0414.5	cpb-3	0.004914
22236	F37A4.7	rbf-1	0.004923
12476	Y48G1C.8	Y48G1C.8	0.004929
11053	ZK1307.6	fzr-1	0.004934
19969	R107.5	R107.5	0.004946
7083	C18E3.2	C18E3.2	0.004951
12405	B0205.1	B0205.1	0.004954
14698	F43G6.3	F43G6.3	0.004957
19433	W08A12.1	W08A12.1	0.00497
15896	C18D11.2	36951	0.004975
10247	K01A2.11	cbn-1	0.004986
7279	ZK666.7	clec-61	0.004987
17551	T06C12.14	T06C12.14	0.004989
1319	C44E12.1	C44E12.1	0.00499
16866	C29F9.7	pat-4	0.004993
4866	T27D1.1	cyn-9	0.004994
19517	M01E11.1	M01E11.1	0.004995
10678	C28C12.7	spp-10	0.005006
6512	Y54G2A.19	Y54G2A.19	0.005012
8052	C36B1.11	C36B1.11	0.005026
18462	M01A10.2	tom-1	0.005035
494	Y53H1B.2	Y53H1B.2	0.005038
6877	C52A10.2	C52A10.2	0.005039
10545	B0432.4	misc-1	0.005041
5597	C11E4.7	C11E4.7	0.00505
18923	C03G5.1	sdha-1	0.005066
11711	C26E6.7	C26E6.7	0.005068
1409	H02I12.1	cbd-1	0.005071
1729	D1009.5	dylt-2	0.005074
14476	F52C12.3	F52C12.3	0.005074
6701	C34C12.6	C34C12.6	0.005093
897	F35G12.11	F35G12.11	0.005099
7265	F27C1.2	F27C1.2	0.005106
7296	Y7A9D.1	Y7A9D.1	0.005122
9560	T03G6.3	T03G6.3	0.005138
2456	Y57G11C.9	Y57G11C.9	0.005138
9169	F48G7.12	F48G7.12	0.005141
17217	D2021.4	D2021.4	0.005142
21423	T06D8.1	T06D8.1	0.005151
15601	F47B3.3	F47B3.3	0.005153
12479	Y106G6H.16	Y106G6H.16	0.00516
16508	M03F4.2	act-4	0.005174
5831	R10E4.4	mcm-5	0.005184
7888	Y73B3A.16	Y73B3A.16	0.005189
20571	F44G3.10	F44G3.10	0.005191
17399	F59D8.2	vit-4	0.005225
18159	R01B10.4	R01B10.4	0.005227
455	F37A4.7	rbf-1	0.005235
11645	D2024.6	cap-1	0.005238
3842	F08F1.1	kin-9	0.005242
15890	Y53F4B.9	Y53F4B.9	0.005277
12607	H10E21.4	H10E21.4	0.005287
10282	F57B1.3	col-159	0.005292
10712	F22B3.1	his-64	0.005297
6392	C44B7.2	C44B7.2	0.005298
21366	R144.6	R144.6	0.005305
14794	C18A11.2	C18A11.2	0.005315
6065	T19C4.1	T19C4.1	0.005316
6268	K11C4.3	unc-70	0.005321
1548	C18A3.4	C18A3.4	0.005325
6686	K02F6.3	K02F6.3	0.005339
19386	Y49E10.14	pie-1	0.005343
1820	ZK455.8	oct-2	0.005357
2366	ZK512.2	ZK512.2	0.005358
4438	F25H5.3	F25H5.3	0.005359
21662	ZC506.1	ZC506.1	0.005363
3302	T07H3.6	bath-26	0.005366
1395	Y54H5A.3	tag-262	0.005376
14271	F11A5.12	stdh-2	0.005386
16369	T12C9.7	T12C9.7	0.005393
22290	W06E11.5	tag-266	0.005401
11009	M60.4	M60.4	0.00541
6381	B0513.2	B0513.2	0.005416
13860	C36F7.2	C36F7.2	0.005416
4196	C37H5.8	hsp-6	0.005417
16294	C06B3.7	C06B3.7	0.005423
22516	M03F8.1	M03F8.1	0.005427
13030	T21D12.7	T21D12.7	0.005427
8166	T24C4.1	ucr-2.3	0.005444
4269	T15H9.2	T15H9.2	0.005446
19165	T14G12.6	T14G12.6	0.005456
20836	F58A4.9	F58A4.9	0.005463
20353	T23F11.1	T23F11.1	0.005466
2618	Y111B2A.5	Y111B2A.5	0.005484
16848	F44F4.2	egg-3	0.005485
22308	T04H1.4	rad-50	0.005485
14140	F10E7.2	F10E7.2	0.005487
18224	Y55F3AM.10	Y55F3AM.10	0.005489
10547	C17C3.12	acdh-2	0.005502
1002	LLC1.2	LLC1.2	0.00551
8140	R166.3	R166.3	0.005511
11046	T08H4.2	T08H4.2	0.005511
127	T05F1.6	hsr-9	0.005518
11057	C28H8.1	C28H8.1	0.005544
6109	ZC178.2	ZC178.2	0.005544
5038	T28A8.5	T28A8.5	0.005551
5956	ZK520.4	cul-2	0.005564
21141	F25E5.4	F25E5.4	0.005564
971	C50F2.10	abf-2	0.005565
2117	R03H10.6	R03H10.6	0.00558
13402	F58B4.1	nas-31	0.005581
9934	T01G5.7	T01G5.7	0.005594
13010	Y47D3A.2	fbxa-128	0.005598
8759	C14F11.6	C14F11.6	0.005601
5372	C05D9.7	C05D9.7	0.005606
16781	C54D10.1	cdr-2	0.005606
10728	C09G4.2	C09G4.2	0.005607
16627	C40A11.8	C40A11.8	0.005611
1000	F33D4.3	flp-13	0.005614
3284	Y106G6A.4	Y106G6A.4	0.005616
6889	F44B9.4	cit-1.1	0.005619
7182	B0244.10	B0244.10	0.005631
16830	W04C9.3	cutl-13	0.005632
16997	C08B11.9	C08B11.9	0.005633
1951	R07G3.5	R07G3.5	0.005633
2056	H35B03.2	H35B03.2	0.005638
3462	T22C1.1	T22C1.1	0.005641
12559	K06B9.4	K06B9.4	0.005648
25	Y41C4A.13	Y41C4A.13	0.005657
1888	C34D4.15	col-113	0.005658
6228	T04A8.4	tag-243	0.005662
16831	Y47G6A.7	Y47G6A.7	0.005662
6682	F28B12.3	vrk-1	0.005673
5674	C18B12.4	C18B12.4	0.005675
19935	C06E7.1	C06E7.1	0.005677
1551	C37A5.2	fipr-22	0.005688
20958	Y73C8B.1	Y73C8B.1	0.005694
5830	F53A2.4	nud-1	0.005695
15182	F40H7.7	srx-104	0.005705
15035	F13B12.5	ins-1	0.00571
6923	ZK1127.9	ZK1127.9	0.005719
4318	AC8.5	AC8.5	0.005728
14647	T02G5.11	T02G5.11	0.005732
2346	C40H1.1	cpb-1	0.005745
9457	W02D7.5	W02D7.5	0.005753
23146	T06D4.1	T06D4.1	0.005761
20709	ZK1151.3	-	0.005766
15058	W06B11.3	dct-11	0.005774
276	C54G7.1	C54G7.1	0.005785
15470	W06A7.3	ret-1	0.005785
8179	C52D10.12	C52D10.12	0.005819
2858	F22B3.4	F22B3.4	0.005819
18344	C49H3.3	C49H3.3	0.005821
16006	T07A9.6	daf-18	0.005824
22702	F19C7.7	col-110	0.005825
19769	C39B5.7	fbxa-12	0.005829
9693	F35C5.6	clec-63	0.005831
8799	ZK622.3	pmt-1	0.005839
12524	Y39A1A.8	Y39A1A.8	0.00584
22137	F52D10.2	F52D10.2	0.005855
16761	Y25C1A.10	srg-22	0.005866
20921	F31E3.2	F31E3.2	0.005869
17775	E01G6.3	E01G6.3	0.005871
22575	F22D6.14	F22D6.14	0.005876
9767	B0024.14	crm-1	0.005882
16123	C47B2.8	prx-11	0.005899
6740	C08B6.7	C08B6.7	0.005906
5410	T12A2.16	hot-4	0.005916
9179	Y48E1B.2	Y48E1B.2	0.005917
3746	F46G10.5	ptr-24	0.005923
6793	T28D9.10	snr-3	0.005931
8416	Y38E10A.9	Y38E10A.9	0.005938
10484	F45H11.3	F45H11.3	0.005944
15754	Y60A3A.14	Y60A3A.14	0.005955
10087	C15H7.3	C15H7.3	0.005962
6217	C38D4.3	mel-28	0.005962
16637	K08A2.2	K08A2.2	0.005977
3294	F21H12.6	F21H12.6	0.005979
9539	Y43F8C.15	Y43F8C.15	0.006001
12195	C24H12.4	C24H12.4	0.006004
10507	Y58G8A.4	Y58G8A.4	0.006006
15050	Y22F5A.5	lys-2	0.006011
19498	Y39G10AR.12	tpxl-1	0.006023
20864	K05G3.3	cah-3	0.006037
9559	R193.2	R193.2	0.006045
5184	Y51A2D.5	hmit-1.2	0.006051
4638	F48B9.8	F48B9.8	0.006055
9604	C02F5.12	C02F5.12	0.006069
2003	H13N06.3	gob-1	0.006082
14231	K12H4.6	K12H4.6	0.006097
2854	C25G4.11	C25G4.11	0.006109
1021	Y15E3A.4	Y15E3A.4	0.006111
7817	W06A7.3	ret-1	0.006127
19816	F44F4.6	gly-1	0.006132
10696	C18A11.7	dim-1	0.006156
8144	Y17G7B.12	Y17G7B.12	0.006183
3605	Y104H12BL.1	Y104H12BL.1	0.006184
7385	M110.6	-	0.006191
5917	F36A2.1	cids-2	0.006192
11210	Y65B4BL.2	deps-1	0.006192
4300	Y75B8A.4	Y75B8A.4	0.00623
14011	K09H11.3	rga-3	0.006238
2727	C27A12.6	C27A12.6	0.006264
15852	T22B7.3	T22B7.3	0.006277
17438	F42A8.2	sdhb-1	0.006292
1867	F44B9.8	F44B9.8	0.006313
5857	F47B7.1	F47B7.1	0.006314
10650	C01G8.2	cln-3.2	0.006319
6400	F25H8.5	dur-1	0.006331
17961	C50F4.7	his-37	0.006343
22941	C23G10.5	C23G10.5	0.006351
733	K06H6.4	K06H6.4	0.006365
16145	F12E12.1	F12E12.1	0.006369
7878	W04B5.3	W04B5.3	0.006369
1220	M02H5.11	srh-35	0.00638
9042	F29F11.3	F29F11.3	0.006389
330	F36H9.3	dhs-13	0.006402
12116	R05F9.12	R05F9.12	0.006416
15913	Y49E10.18	Y49E10.18	0.006431
12517	K08E3.1	tyr-2	0.006447
13624	T19A5.2	gck-1	0.006449
5724	T24H10.1	T24H10.1	0.006467
17674	K09H11.6	K09H11.6	0.006473
23131	C08B11.7	ubh-4	0.006474
6429	Y23H5B.7	Y23H5B.7	0.006478
16144	C52A11.2	glb-12	0.006487
12991	C05D2.5	gak-1	0.006491
2730	D2005.2	nlp-8	0.006525
9532	K10D6.4	K10D6.4	0.006531
9347	C10H11.6	ugt-26	0.006532
1772	Y116A8A.8	clec-194	0.006534
6210	Y53C12A.1	wee-1.3	0.006543
13392	F47G4.3	gpdh-1	0.006549
19726	R119.5	R119.5	0.006551
12596	C04A2.7	dnj-5	0.006565
12217	F56D2.6	F56D2.6	0.006567
4276	ZK675.1	ptc-1	0.006572
15361	F46C8.8	F46C8.8	0.006587
8058	Y38H8A.1	Y38H8A.1	0.006595
9487	Y23B4A.1	Y23B4A.1	0.006597
3429	F27B10.1	F27B10.1	0.006602
5078	F16H6.4	F16H6.4	0.006606
8861	ZK892.1	lec-3	0.006607
12543	R09H10.5	R09H10.5	0.006614
812	F53B6.4	F53B6.4	0.006618
2886	Y17G7B.15	cnt-1	0.006635
2241	B0511.9	cdc-26	0.006638
16755	F35F10.13	F35F10.13	0.006641
4677	F46F11.8	F46F11.8	0.006669
22861	F43G6.11	F43G6.11	0.006677
21200	DH11.4	DH11.4	0.006678
20186	Y39B6A.35	tgt-2	0.006682
7543	F53H4.3	F53H4.3	0.0067
13172	F07A5.1	inx-14	0.006705
6831	B0213.17	nlp-34	0.006705
4169	C13A2.11	C13A2.11	0.006717
7221	T14A8.1	ric-3	0.00672
718	E01B7.2	E01B7.2	0.00673
2073	Y37A1B.2	lst-4	0.006743
6261	F19F10.11	F19F10.11	0.006749
22408	Y69A2AR.18	Y69A2AR.18	0.006754
1415	B0457.1	lat-1	0.006759
9520	C15H11.7	pas-1	0.006762
16769	W03F8.5	lam-1	0.006765
6697	B0285.1	B0285.1	0.006767
14600	C09G4.5	mes-6	0.006771
9485	T14F9.2	T14F9.2	0.006771
23218	Y73F8A.25	Y73F8A.25	0.006775
5287	B0464.5	spk-1	0.006783
17225	K04C1.5	K04C1.5	0.006784
22893	Y73B6BL.38	puf-11	0.00679
11151	ZK673.7	tnc-2	0.00679
7588	F14D7.2	F14D7.2	0.006795
813	F31D4.5	F31D4.5	0.006797
2347	F10E9.8	sas-4	0.006821
6618	E01B7.1	E01B7.1	0.006823
14468	B0218.2	B0218.2	0.006829
18622	C33G8.3	C33G8.3	0.006835
16030	C24B5.2	spas-1	0.006839
3755	ZK54.2	tps-1	0.006842
18799	C05D11.2	vps-16	0.006847
12637	Y34B4A.9	Y34B4A.9	0.006858
20256	F10E9.3	F10E9.3	0.006866
21468	E04F6.7	dhs-7	0.006881
7818	W10G11.15	clec-129	0.006932
4785	ZC155.4	ZC155.4	0.006941
12523	Y37D8A.1	arx-5	0.006951
16588	T21C12.1	unc-49	0.006967
17361	T05G5.1	T05G5.1	0.006993
18738	ZC455.4	ugt-6	0.006994
15349	Y102A5C.19	fbxa-90	0.006999
12034	PAR2.4	mig-22	0.007004
5346	C44F1.3	lec-4	0.007005
8293	F44E2.7	F44E2.7	0.007012
711	C15H11.2	gnrr-2	0.007019
23214	W06F12.2	W06F12.2	0.007022
20817	F28H1.2	cpn-3	0.00703
9871	C02C2.5	C02C2.5	0.007044
4131	T27C4.2	T27C4.2	0.007065
17853	ZK418.7	ZK418.7	0.007082
2124	Y47G7B.3	sri-60	0.007087
15244	F25D1.2	F25D1.2	0.007096
6817	F39G3.7	prx-6	0.007097
14044	T12F5.4	lin-59	0.007101
19481	K07H8.2	K07H8.2	0.007112
791	C27A12.3	tag-146	0.007132
6326	T05E11.1	rps-5	0.007144
11189	C07G2.3	cct-5	0.007157
22660	R05F9.6	R05F9.6	0.007158
9544	C03H12.1	C03H12.1	0.007162
8269	F53C11.3	F53C11.3	0.007168
21519	C02E7.1	C02E7.1	0.007183
10059	ZC328.1	ZC328.1	0.007186
9874	F26F4.13	kbp-2	0.007189
18443	K10C2.4	K10C2.4	0.007193
10313	B0041.3	B0041.3	0.007197
18986	F32A5.2	F32A5.2	0.007198
16474	W07E6.4	prp-21	0.007212
4909	K09G1.1	K09G1.1	0.007235
14181	Y87G2A.9	ubc-14	0.007251
22790	F38B7.5	duo-1	0.007264
9478	F41C6.7	F41C6.7	0.007268
15887	Y6D1A.2	Y6D1A.2	0.007285
13558	K02F2.5	K02F2.5	0.007286
4373	Y17G7B.7	tpi-1	0.007293
20785	F49H12.6	acl-4	0.007342
12791	F15E6.2	lgc-22	0.007344
8811	C39E9.14	dli-1	0.00736
1893	F56B3.8	F56B3.8	0.00736
3902	F01D4.2	ugt-44	0.007363
8281	C18G1.5	hil-4	0.007368
15109	F13G11.1	dmd-6	0.007375
8157	F42G9.7	snt-2	0.007375
8372	Y71F9B.10	sop-3	0.007376
15628	Y48G1BM.1	Y48G1BM.1	0.007384
8418	Y57G7A.4	srw-66	0.007399
20609	F46C3.2	F46C3.2	0.007409
8057	Y37E11AL.3	Y37E11AL.3	0.007428
844	M01E11.2	M01E11.2	0.007434
13690	Y39A3CL.4	Y39A3CL.4	0.007449
22648	C16C8.2	C16C8.2	0.007453
5589	Y44A6B.4	ttr-13	0.007454
21136	C17E7.12	C17E7.12	0.007458
22197	K08E5.3	mua-3	0.007461
11026	Y65B4BL.3	Y65B4BL.3	0.007478
9572	Y39G10AR.14	mcm-4	0.00748
6119	F28B3.7	him-1	0.007489
10566	Y49F6B.2	Y49F6B.2	0.007494
6598	B0261.4	B0261.4	0.007521
13426	K10D3.1	glr-3	0.007523
20228	C18E9.11	ooc-5	0.007535
10873	C04E6.6	grd-9	0.007538
13966	F44B9.2	F44B9.2	0.007545
602	F56F11.4	F56F11.4	0.007548
5771	B0222.9	B0222.9	0.007554
20221	Y71F9AR.1	bam-2	0.007571
3329	Y42G9A.6	wht-7	0.007583
20824	ZK484.2	haf-9	0.00759
19704	Y97E10AR.2	Y97E10AR.2	0.007597
9364	B0281.3	B0281.3	0.007629
9369	EEED8.3	EEED8.3	0.007655
16295	C29A12.3	lig-1	0.007655
5030	Y54G11A.1	Y54G11A.1	0.00766
7621	K09E9.1	K09E9.1	0.007678
19201	C50B6.3	C50B6.3	0.007682
12730	Y75D11A.2	Y75D11A.2	0.007683
1071	F07B7.8	F07B7.8	0.007687
7357	C29A12.3	lig-1	0.007748
2383	C09E7.8	C09E7.8	0.00775
11241	F31A3.4	hlh-29	0.00777
20445	F56A3.3	npp-6	0.007776
7141	T27B1.1	osm-1	0.007794
614	T12F5.2	T12F5.2	0.007825
20164	ZK792.2	inx-8	0.007831
13675	M02B7.2	M02B7.2	0.007831
10967	Y116A8C.33	Y116A8C.33	0.007842
13764	K08D12.6	K08D12.6	0.007843
19777	M88.4	M88.4	0.007848
2438	Y46G5A.5	pisy-1	0.007849
15053	F13C5.2	F13C5.2	0.007871
15889	Y51H7BM.1	math-45	0.007882
17218	F01G12.1	F01G12.1	0.007883
19247	T04D1.4	tag-192	0.007931
1512	C33E10.1	C33E10.1	0.007946
20160	Y55F3AM.12	dcap-1	0.007947
12175	Y45F10B.13	Y45F10B.13	0.007952
9403	F07C6.1	pin-2	0.007966
10657	Y8G1A.2	inx-13	0.007967
2821	Y48C3A.9	Y48C3A.9	0.007968
11754	Y39A3CL.4	Y39A3CL.4	0.007982
3439	F58H12.1	kin-29	0.007984
14093	C17G1.3	ugt-23	0.008015
1863	C45G9.2	C45G9.2	0.008029
18326	M01E10.2	dpy-1	0.008031
7663	Y53F4B.27	Y53F4B.27	0.008039
14568	C18B2.4	C18B2.4	0.008059
5253	F26F4.1	cee-1	0.00807
8104	K09A9.1	nipi-3	0.008081
2782	R04D3.4	R04D3.4	0.008089
12507	C07H6.3	C07H6.3	0.008106
5820	C32D5.2	sma-6	0.00813
21816	Y65A5A.1	Y65A5A.1	0.00813
15906	R01H2.3	egg-2	0.00814
18560	C01B12.2	C01B12.2	0.008148
9554	F46H6.1	rhi-1	0.008168
15273	ZC455.3	ugt-3	0.008208
5272	ZK1098.2	ZK1098.2	0.00821
21242	Y82E9BR.18	Y82E9BR.18	0.008212
5749	Y39E4A.2	ttm-1	0.008217
12408	C32E12.4	C32E12.4	0.008221
19151	C34F6.6	C34F6.6	0.008221
10221	C17G10.4	cdc-14	0.00823
8954	F36G9.14	fbxa-99	0.008231
5573	K03B8.2	nas-17	0.008238
16309	T06E6.1	T06E6.1	0.008253
2021	Y47G6A.20	rnp-6	0.008258
13901	C34F6.7	C34F6.7	0.008269
12290	Y57G7A.9	glb-31	0.008269
19946	D1044.2	D1044.2	0.008282
7030	R11D1.3	R11D1.3	0.008288
7125	C25F6.2	dlg-1	0.008308
8864	C32E8.7	ric-19	0.008328
16824	C54C6.2	ben-1	0.008332
2831	F01F1.11	F01F1.11	0.008332
19789	ZK418.8	ZK418.8	0.008335
5359	W02C12.2	W02C12.2	0.008359
12120	C08C3.3	mab-5	0.008364
9261	F36A2.9	F36A2.9	0.008365
13042	F52G2.1	dcap-2	0.008379
12913	F26G5.1	F26G5.1	0.008381
21972	B0524.4	B0524.4	0.008399
17316	Y40B1B.5	eif-3.J	0.008411
13467	T24E12.9	T24E12.9	0.008432
2780	K02G10.3	K02G10.3	0.008442
5866	C28C12.9	acdh-13	0.008446
17362	T07C4.8	ced-9	0.008454
13913	R08E3.1	R08E3.1	0.008471
4724	H02I12.5	H02I12.5	0.008473
89	C01G6.6	tag-165	0.008479
11821	D2024.4	D2024.4	0.008482
14602	F15D3.1	dys-1	0.008494
13167	C37C3.6	ppn-1	0.008507
22654	F23F1.5	F23F1.5	0.008521
13008	Y22D7AR.6	Y22D7AR.6	0.008528
344	Y75B12B.1	Y75B12B.1	0.008533
19074	T20G5.9	T20G5.9	0.00854
18124	W01B6.6	W01B6.6	0.008571
11647	F56A11.1	gex-2	0.008595
423	Y39A1A.16	Y39A1A.16	0.008599
13144	Y24D9A.1	Y24D9A.1	0.00861
4414	C23G10.2	C23G10.2	0.008618
5160	ZC410.4	twk-8	0.008623
3466	Y60A3A.7	Y60A3A.7	0.008643
6671	Y106G6H.6	Y106G6H.6	0.008658
10149	ZK470.2	ZK470.2	0.008687
18001	C14F11.1	C14F11.1	0.008709
12715	T20D4.18	srab-21	0.008712
19803	T05A12.2	tre-2	0.008715
1792	F56C11.2	ptr-11	0.00873
18790	T09A5.8	T09A5.8	0.00873
12407	C30F12.4	C30F12.4	0.008741
13122	W06B11.1	W06B11.1	0.008755
908	Y37D8A.18	Y37D8A.18	0.008772
15153	ZK637.7	lin-9	0.008781
9635	F36A4.6	col-33	0.008795
21722	Y53G8AM.5	Y53G8AM.5	0.008805
11219	Y67D8C.10	mca-3	0.008831
17760	R13H4.3	R13H4.3	0.008862
11963	C14A11.6	C14A11.6	0.008882
5026	T21B10.4	T21B10.4	0.008884
4098	C10G8.7	ceh-33	0.008889
20852	C52E4.1	cpr-1	0.008893
6156	C14H10.3	C14H10.3	0.008899
3397	W01B11.3	nol-5	0.008922
5227	E01G4.1	tbc-14	0.008933
21104	Y62H9A.13	Y62H9A.13	0.00894
8187	T04B2.5	T04B2.5	0.008951
17125	T12C9.3	twk-2	0.008952
12241	Y54G2A.17	Y54G2A.17	0.008952
9959	F34H10.4	F34H10.4	0.008957
2014	ZK524.2	unc-13	0.008981
280	F35B3.4	F35B3.4	0.008997
10627	T19E7.2	skn-1	0.009018
6360	F58G6.5	nhr-34	0.009026
21436	Y48G8AL.8	rpl-17	0.009043
8753	F40F9.7	F40F9.7	0.009059
16355	C17F4.5	fbxc-50	0.009063
15669	R05G9.2	R05G9.2	0.009071
10360	M04D8.7	M04D8.7	0.009077
11364	C45H4.3	srbc-17	0.009082
4086	T05A12.1	srx-19	0.009082
17940	F49F1.5	F49F1.5	0.009083
2851	ZK1236.2	cec-1	0.009087
8047	Y82E9BR.9	Y82E9BR.9	0.009088
3286	AH6.5	mex-6	0.009089
9319	K08F8.1	K08F8.1	0.009093
18602	F42G8.11	sph-1	0.009108
20855	K11D12.7	K11D12.7	0.009124
14845	C53A5.13	C53A5.13	0.009132
16111	Y46H3A.3	hsp-16.2	0.009141
11205	T20B12.6	mml-1	0.00916
20861	F14B8.6	F14B8.6	0.009167
9523	F10G2.1	F10G2.1	0.009169
16095	M01B2.8	M01B2.8	0.009204
19674	Y40H7A.5	srd-23	0.009205
14013	T01D1.2	etr-1	0.009206
16040	H05C05.2	H05C05.2	0.009219
9984	C28D4.4	C28D4.4	0.009222
21936	F48C1.6	F48C1.6	0.009232
10124	T07A9.8	T07A9.8	0.009235
12206	F18E3.7	F18E3.7	0.009236
17052	F38A5.2	F38A5.2	0.00924
5952	Y73B3A.16	Y73B3A.16	0.009248
8232	F15C11.2	F15C11.2	0.00927
4421	F44C8.1	cyp-33C4	0.00928
4958	F56A6.1	sago-2	0.009286
22876	T01G9.6	kin-10	0.009288
17606	R07C3.12	clec-44	0.009293
1101	T27F7.3	T27F7.3	0.009294
94	C17B7.11	fbxa-65	0.009314
4027	F49B2.4	F49B2.4	0.009324
22656	F44G4.8	dep-1	0.009344
2865	T22D1.5	T22D1.5	0.009345
2202	Y5H2A.1	Y5H2A.1	0.00935
9269	T19H12.3	T19H12.3	0.009357
22278	F15A4.6	F15A4.6	0.009368
19896	T02C5.1	T02C5.1	0.009396
19589	C39F7.1	C39F7.1	0.009403
10328	Y53C10A.6	Y53C10A.6	0.009403
2162	C10G8.4	C10G8.4	0.009411
12191	C06E7.1	C06E7.1	0.009413
991	F59A2.1	npp-9	0.009436
17358	K01G5.5	K01G5.5	0.009443
[truncated: 42 more rows]

## Sheet: CPF-Temp
Array ID	Sequence name	Gene names	p-value
19817	F56C11.1	bli-3	0
13983	C01B10.10	C01B10.10	0
21135	C14C11.4	C14C11.4	0
19709	C34F6.10	C34F6.10	0
20299	F35D11.11	dyf-14	0
6002	F23H11.6	F23H11.6	0
1124	F36D1.5	F36D1.5	0
20022	F45E12.6	F45E12.6	0
19233	F46F6.2	F46F6.2	0
2877	F53F4.8	F53F4.8	0
22680	F54G8.1	F54G8.1	0
10020	F56H1.5	F56H1.5	0
4898	C15B12.5	gar-1	0
4392	Y57G11C.10	gdi-1	0
5835	ZK688.8	gly-3	0
1263	K09G1.3	K09G1.3	0
20095	R02C2.4	nhr-204	0
5413	B0240.4	npp-22	0
21488	C09E7.3	oig-1	0
16790	H12C20.2	pms-2	0
21729	C29E6.2	trpa-1	0
19771	F11F1.7	ttr-52	0
2994	B0410.2	vang-1	0
21760	W01F3.1	W01F3.1	0
18796	Y110A2AL.2	Y110A2AL.2	0
18656	Y38C9B.3	Y38C9B.3	0
17799	Y51F10.4	Y51F10.4	0
17850	Y53G8AL.1	Y53G8AL.1	0
4867	Y71H2AR.3	Y71H2AR.3	0
2996	C05E4.8	-	1e-06
22086	B0511.7	B0511.7	1e-06
19202	C50H11.1	C50H11.1	1e-06
17346	ZK1248.2	col-74	1e-06
7422	W01A8.3	cutl-6	1e-06
18803	D2045.7	D2045.7	1e-06
6085	F15A8.1	F15A8.1	1e-06
19423	F32D8.4	F32D8.4	1e-06
8024	F35G8.1	F35G8.1	1e-06
4638	F48B9.8	F48B9.8	1e-06
7506	F53B7.2	F53B7.2	1e-06
19769	C39B5.7	fbxa-12	1e-06
2705	K10B3.1	K10B3.1	1e-06
15646	M04C9.2	M04C9.2	1e-06
22241	R10E8.3	R10E8.3	1e-06
5436	F37C12.16	srb-9	1e-06
6552	T26H5.1	srh-254	1e-06
11916	T06A10.2	T06A10.2	1e-06
22553	T22E5.1	T22E5.1	1e-06
9958	F17A2.1	xtr-2	1e-06
14298	Y113G7A.13	Y113G7A.13	1e-06
21671	Y51F10.6	Y51F10.6	1e-06
1133	Y71F9B.1	Y71F9B.1	1e-06
3945	W05H7.4	zfp-3	1e-06
19468	F29C12.5	bath-45	2e-06
2727	C27A12.6	C27A12.6	2e-06
6586	F11D11.8	clec-251	2e-06
21745	C36A4.6	cyp-25A4	2e-06
3254	C27C12.7	dpf-2	2e-06
8070	F09G2.3	F09G2.3	2e-06
14348	F27C1.10	F27C1.10	2e-06
18170	Y113G7B.1	fbxa-116	2e-06
21746	C38D9.9	fbxa-176	2e-06
15556	K01A6.5	K01A6.5	2e-06
16185	R102.6	R102.6	2e-06
16226	R13D7.2	R13D7.2	2e-06
17888	W01C8.3	set-19	2e-06
17712	T13G4.3	T13G4.3	2e-06
19679	ZK829.6	tgt-1	2e-06
8651	Y34F4.4	Y34F4.4	2e-06
4338	Y39B6A.25	Y39B6A.25	2e-06
13446	Y54E10A.12	Y54E10A.12	2e-06
21612	Y57G11C.37	Y57G11C.37	2e-06
3466	Y60A3A.7	Y60A3A.7	2e-06
13385	Y62E10A.6	Y62E10A.6	2e-06
21988	F28F9.4	aat-8	3e-06
1376	C05D11.9	C05D11.9	3e-06
5008	B0454.7	clec-2	3e-06
1998	F11D5.1	F11D5.1	3e-06
10133	F19H8.4	F19H8.4	3e-06
12290	Y57G7A.9	glb-31	3e-06
22114	K04A8.1	K04A8.1	3e-06
10069	F32A11.6	moe-3	3e-06
20406	Y77E11A.13	npp-20	3e-06
1294	C54G10.3	pmp-3	3e-06
2913	W10C8.2	pop-1	3e-06
21744	C16D9.2	rol-3	3e-06
21442	ZC404.3	spe-39	3e-06
20942	T08D2.6	T08D2.6	3e-06
7088	F23C8.4	ubxn-1	3e-06
450	C36A4.8	brc-1	4e-06
16983	K11D12.1	cwp-4	4e-06
3701	F31C3.4	F31C3.4	4e-06
19053	F40H3.2	F40H3.2	4e-06
177	F46C5.7	F46C5.7	4e-06
10916	Y80D3A.4	nhr-243	4e-06
19209	F57A10.5	nhr-60	4e-06
1203	F09F3.13	srx-137	4e-06
18120	K03D3.3	srz-21	4e-06
465	Y37A1B.13	tor-2	4e-06
18592	Y56A3A.16	Y56A3A.16	4e-06
1259	Y62H9A.4	Y62H9A.4	4e-06
4175	Y73B3A.9	Y73B3A.9	4e-06
2612	B0244.4	B0244.4	5e-06
321	C06H2.2	C06H2.2	5e-06
15871	C25H3.8	C25H3.8	5e-06
19640	F38B6.3	F38B6.3	5e-06
15668	K01C8.2	K01C8.2	5e-06
10345	K12H6.7	K12H6.7	5e-06
4760	ZK20.6	nep-1	5e-06
18200	ZK455.3	npr-9	5e-06
10409	F55C5.9	srh-16	5e-06
22910	W02D3.4	W02D3.4	5e-06
18373	Y116F11B.10	Y116F11B.10	5e-06
19703	Y75B7AR.1	Y75B7AR.1	5e-06
19788	Y75B8A.16	Y75B8A.16	5e-06
4195	C35A5.7	C35A5.7	6e-06
449	C34F11.9	dsh-1	6e-06
18671	F21G4.3	F21G4.3	6e-06
12761	F42G2.5	F42G2.5	6e-06
11964	C15C7.2	klp-8	6e-06
7444	R10H1.2	srab-14	6e-06
10143	T26F2.2	T26F2.2	6e-06
6514	Y94H6A.6	ubc-8	6e-06
2763	Y57E12B.3	Y57E12B.3	6e-06
8046	C01B4.9	C01B4.9	7e-06
10970	C01G10.10	C01G10.10	7e-06
11943	F21F8.4	F21F8.4	7e-06
13149	C46E10.7	srh-99	7e-06
21507	K08B4.4	ugt-20	7e-06
4395	F07C3.7	aat-2	8e-06
5606	F41C6.5	col-173	8e-06
17779	F41E7.2	F41E7.2	8e-06
18156	H43I07.3	H43I07.3	8e-06
12712	T03E6.4	str-150	8e-06
15559	T16A9.4	T16A9.4	8e-06
4342	ZK669.1	tag-341	8e-06
18258	C34D10.2	C34D10.2	9e-06
22438	F10E7.10	cutl-5	9e-06
18188	F31B9.1	F31B9.1	9e-06
23205	F47B8.5	F47B8.5	9e-06
4956	F52A8.6	F52A8.6	9e-06
13138	K08D12.3	K08D12.3	9e-06
15497	Y71F9AM.5	nxt-1	9e-06
7926	R06B9.1	R06B9.1	9e-06
22116	R10D12.1	R10D12.1	9e-06
8938	C05E4.10	srj-25	9e-06
1200	C50B6.10	str-4	9e-06
14169	T28F3.1	T28F3.1	9e-06
6383	C06E1.2	-	1e-05
18154	F57B1.7	-	1e-05
14537	VW02B12L.4	adbp-1	1e-05
11515	C07D10.1	C07D10.1	1e-05
1163	F54D8.4	cah-1	1e-05
2457	C03E10.4	gly-20	1e-05
19755	R53.1	R53.1	1e-05
18034	R11G1.4	sax-1	1e-05
15659	D1022.6	sro-1	1e-05
4325	F19B6.2	ufd-1	1e-05
19223	C02F12.9	C02F12.9	1.1e-05
358	F53H4.4	F53H4.4	1.1e-05
1938	C26C6.2	goa-1	1.1e-05
12245	Y87G2A.9	ubc-14	1.1e-05
12984	W02B12.10	W02B12.10	1.1e-05
17639	W03D2.9	W03D2.9	1.1e-05
10304	Y47D7A.2	Y47D7A.2	1.1e-05
4311	F53H1.3	F53H1.3	1.2e-05
16157	T23F4.4	nas-27	1.2e-05
13610	C29H12.3	rgs-3	1.2e-05
11752	Y110A7A.6	Y110A7A.6	1.2e-05
703	Y4C6A.1	Y4C6A.1	1.2e-05
5663	T15B7.3	col-143	1.3e-05
4270	T21B4.4	T21B4.4	1.3e-05
15372	ZK721.1	tag-130	1.3e-05
16976	Y37E11AR.6	vab-2	1.3e-05
6974	W02B3.3	W02B3.3	1.3e-05
21486	ZK1240.5	ZK1240.5	1.3e-05
16578	K04F10.4	bli-4	1.4e-05
19728	C31C9.6	C31C9.6	1.4e-05
11495	SSSD1.1	igcm-2	1.4e-05
20237	K02C4.2	K02C4.2	1.4e-05
20310	Y37A1B.12	tor-1	1.4e-05
16646	Y57A10A.1	Y57A10A.1	1.4e-05
16399	Y66D12A.13	Y66D12A.13	1.4e-05
5706	ZK858.1	ZK858.1	1.4e-05
21731	C53D6.6	C53D6.6	1.5e-05
2599	F58A6.2	F58A6.2	1.5e-05
11205	T20B12.6	mml-1	1.5e-05
22098	Y73F8A.13	Y73F8A.13	1.5e-05
14171	Y102A5C.13	fbxa-112	1.6e-05
21961	M110.3	M110.3	1.6e-05
20968	F33H2.7	set-10	1.6e-05
9382	T14B4.8	T14B4.8	1.6e-05
15748	T28H10.2	T28H10.2	1.6e-05
4926	W01F3.1	W01F3.1	1.6e-05
21726	ZK632.5	ZK632.5	1.6e-05
4852	C01G6.2	C01G6.2	1.7e-05
18358	C34C6.2	C34C6.2	1.7e-05
13748	R17.1	fbxb-85	1.7e-05
10900	M02H5.5	nhr-203	1.7e-05
1210	F36G9.1	srw-57	1.7e-05
2793	W05F2.7	W05F2.7	1.7e-05
5044	C23H5.3	xbx-4	1.7e-05
14147	F40F9.1	xbx-6	1.7e-05
20016	C52E2.2	C52E2.2	1.8e-05
18234	EGAP9.3	EGAP9.3	1.8e-05
312	F30A10.2	F30A10.2	1.8e-05
5664	F56C11.3	F56C11.3	1.8e-05
21394	C37A5.2	fipr-22	1.8e-05
665	K12H6.10	K12H6.10	1.8e-05
5642	Y66H1A.3	tag-313	1.8e-05
8429	B0478.3	B0478.3	1.9e-05
1355	E01F3.1	pde-3	1.9e-05
19700	W04D2.4	W04D2.4	1.9e-05
14201	ZK1025.3	ZK1025.3	1.9e-05
13097	C01C7.1	ark-1	2e-05
1680	C13C12.2	C13C12.2	2e-05
9647	C41H7.6	C41H7.6	2e-05
21269	F47A4.1	lgc-47	2e-05
7328	F54E7.3	par-3	2e-05
3158	R10E8.5	R10E8.5	2e-05
19018	Y51H1A.1	Y51H1A.1	2e-05
3395	K06A5.6	acdh-3	2.1e-05
10583	R13F6.5	R13F6.5	2.1e-05
1613	T26E3.7	T26E3.7	2.1e-05
5016	F29A7.1	fbxb-106	2.2e-05
5410	T12A2.16	hot-4	2.2e-05
18274	R12E2.8	R12E2.8	2.2e-05
22081	Y59A8A.5	srh-302	2.2e-05
22493	C31B8.7	C31B8.7	2.3e-05
10002	C10G8.6	ceh-34	2.3e-05
8163	R151.5	dpy-31	2.3e-05
18421	C23H5.9	grl-20	2.3e-05
12655	T03G6.2	nhr-40	2.3e-05
20423	C23G10.4	rpn-2	2.3e-05
19205	F25E5.1	F25E5.1	2.4e-05
12807	B0213.10	cyp-34A5	2.5e-05
4856	K01C8.6	K01C8.6	2.5e-05
3909	C18C4.10	klc-2	2.5e-05
2914	Y23H5A.1	crs-2	2.6e-05
15772	K02E10.1	K02E10.1	2.6e-05
5235	M106.3	M106.3	2.6e-05
21677	C04G6.1	mpk-2	2.6e-05
7344	F49E7.1	rme-6	2.6e-05
16212	F28H7.11	srj-21	2.6e-05
20998	T16A1.2	T16A1.2	2.6e-05
13939	F10B5.4	tub-1	2.6e-05
19598	F21F8.6	F21F8.6	2.7e-05
19779	T02C12.3	T02C12.3	2.7e-05
8675	C05D11.7	C05D11.7	2.8e-05
10168	F15D3.6	F15D3.6	2.8e-05
5717	F54D10.3	F54D10.3	2.8e-05
15733	F57G4.9	-	2.9e-05
2483	F25B5.3	F25B5.3	2.9e-05
17180	F25D1.4	F25D1.4	2.9e-05
16175	C29E6.4	cutl-27	3e-05
5858	F53B1.7	gpa-5	3e-05
11960	Y80D3A.5	cyp-42A1	3.1e-05
11238	F14D12.1	F14D12.1	3.1e-05
4315	T04B2.2	frk-1	3.1e-05
3324	R10E4.11	R10E4.11	3.1e-05
3139	F09F3.2	srx-131	3.1e-05
19702	Y43F8C.6	Y43F8C.6	3.1e-05
7531	B0294.1	B0294.1	3.2e-05
22729	Y102A5C.21	srh-119	3.2e-05
5590	Y46H3C.3	srw-90	3.2e-05
10316	C48B6.9	C48B6.9	3.3e-05
11097	C25D7.3	sdc-3	3.3e-05
11448	F37D6.6	tag-68	3.3e-05
12848	Y38A10A.7	Y38A10A.7	3.3e-05
10728	C09G4.2	C09G4.2	3.4e-05
7840	C27H5.2	C27H5.2	3.4e-05
21407	F42A10.4	efk-1	3.4e-05
6376	K07B1.7	K07B1.7	3.4e-05
22096	Y55F3AM.15	csn-4	3.5e-05
5431	F21A10.2	F21A10.2	3.5e-05
20470	Y54E5A.8	Y54E5A.8	3.5e-05
3589	Y82E9BR.19	Y82E9BR.19	3.5e-05
1127	T03A1.3	-	3.6e-05
13350	F41E7.6	F41E7.6	3.6e-05
21596	T09B4.7	T09B4.7	3.6e-05
4974	T28A11.3	T28A11.3	3.6e-05
16977	Y105C5B.19	Y105C5B.19	3.6e-05
10023	Y73C8B.2	Y73C8B.2	3.6e-05
22161	B0454.9	B0454.9	3.7e-05
12981	T06D8.10	T06D8.10	3.7e-05
11564	ZK688.1	ZK688.1	3.7e-05
19370	Y74C10AL.2	Y74C10AL.2	3.8e-05
6109	ZC178.2	ZC178.2	3.8e-05
15326	B0238.13	B0238.13	3.9e-05
14748	C14C6.8	C14C6.8	3.9e-05
21897	F56E3.3	klp-4	3.9e-05
11603	ZK945.9	lov-1	3.9e-05
8279	R03E1.2	R03E1.2	3.9e-05
11903	T07F12.1	T07F12.1	3.9e-05
21908	T05F1.12	-	4e-05
6335	T05B11.3	clic-1	4e-05
8095	K04G2.6	K04G2.6	4e-05
13815	Y42A5A.2	lact-8	4e-05
22124	Y69H2.6	ubc-19	4e-05
21637	F57C9.4	F57C9.4	4.1e-05
2335	W10C6.1	mat-2	4.1e-05
6	H06O01.1	pdi-3	4.1e-05
22497	CD4.7	CD4.7	4.2e-05
837	F14B8.4	F14B8.4	4.2e-05
19819	K10B3.5	K10B3.5	4.2e-05
567	H23L24.3	ttll-11	4.2e-05
894	C34E10.11	C34E10.11	4.3e-05
7916	D2089.2	D2089.2	4.3e-05
16945	F28B3.10	F28B3.10	4.3e-05
21503	F33D4.4	F33D4.4	4.3e-05
13456	D2089.5	gbh-1	4.3e-05
66	F49E10.4	F49E10.4	4.4e-05
19966	K07A1.9	K07A1.9	4.4e-05
14158	K06C4.6	mod-1	4.4e-05
919	C47E12.2	C47E12.2	4.5e-05
4596	F28F8.4	fbxa-95	4.5e-05
930	T25B9.3	T25B9.3	4.5e-05
13111	K11C4.3	unc-70	4.5e-05
4630	C24H10.4	C24H10.4	4.6e-05
2185	K08F9.3	K08F9.3	4.7e-05
15990	Y48B6A.2	rpl-43	4.7e-05
1392	W09D10.4	W09D10.4	4.7e-05
6493	B0218.6	clec-51	4.8e-05
13202	T27D12.3	clec-144	4.9e-05
4590	E02C12.10	E02C12.10	5e-05
9644	B0348.4	egl-8	5e-05
3061	F59A3.10	F59A3.10	5e-05
12066	C36E6.1	C36E6.1	5.1e-05
13594	K03B8.9	deg-3	5.1e-05
21739	T05A12.3	T05A12.3	5.1e-05
19781	T23F11.4	T23F11.4	5.2e-05
19391	F57H12.1	arf-3	5.3e-05
14846	C56A3.5	C56A3.5	5.4e-05
10862	R05G6.1	R05G6.1	5.5e-05
21613	Y77E11A.1	Y77E11A.1	5.5e-05
2925	D2007.4	D2007.4	5.6e-05
14352	Y55F3AM.8	immp-2	5.6e-05
15918	ZK632.2	ZK632.2	5.6e-05
22727	T12F5.3	glh-4	5.7e-05
1269	Y105C5A.22	Y105C5A.22	5.7e-05
7307	C02B4.1	adt-1	5.8e-05
22094	Y37A1B.11	egl-23	5.8e-05
13348	F19H6.2	glb-13	5.8e-05
4532	F33H12.5	sri-36	5.9e-05
2581	W09C3.2	W09C3.2	5.9e-05
20395	F55G11.8	F55G11.8	6e-05
19614	T01G6.5	nhr-211	6e-05
3188	F55F1.1	F55F1.1	6.1e-05
18997	K02A11.1	gfi-2	6.1e-05
19739	ZC334.3	ins-24	6.2e-05
22994	F53F1.10	srd-18	6.2e-05
6755	T19D12.2	T19D12.2	6.3e-05
15416	C56G2.3	C56G2.3	6.4e-05
11526	F57C2.4	F57C2.4	6.4e-05
861	Y71A12B.12	Y71A12B.12	6.4e-05
21521	C10G8.2	C10G8.2	6.5e-05
21894	F46B6.5	F46B6.5	6.5e-05
19243	ZK377.2	sax-3	6.5e-05
6917	Y51H4A.20	Y51H4A.20	6.5e-05
10108	Y75B8A.8	Y75B8A.8	6.6e-05
17528	F12F3.2	-	6.7e-05
15173	C09F9.2	C09F9.2	6.7e-05
19708	K02B12.5	K02B12.5	6.7e-05
17760	R13H4.3	R13H4.3	6.7e-05
8814	C53H9.2	C53H9.2	6.8e-05
5631	C09D1.1	unc-89	6.8e-05
20070	C08E8.1	C08E8.1	6.9e-05
15936	C15B12.5	gar-1	6.9e-05
9653	F46F2.2	kin-20	6.9e-05
3677	T13G4.7	T13G4.7	6.9e-05
142	Y57E12B.1	Y57E12B.1	6.9e-05
19575	W03F8.8	-	7e-05
21242	Y82E9BR.18	Y82E9BR.18	7e-05
9466	ZC513.2	ZC513.2	7e-05
22707	R05A10.6	R05A10.6	7.1e-05
12763	F54D12.3	aat-7	7.2e-05
1917	W01G7.5	lem-2	7.3e-05
5978	C29F5.2	sdz-3	7.3e-05
7	T20F10.2	T20F10.2	7.3e-05
22596	F52E1.4	gcy-7	7.4e-05
3669	F39D8.3	F39D8.3	7.5e-05
8160	F59B2.3	F59B2.3	7.5e-05
2682	Y102A5D.1	Y102A5D.1	7.5e-05
648	Y53C10A.10	Y53C10A.10	7.5e-05
5132	Y7A5A.6	Y7A5A.6	7.5e-05
7815	T13F2.6	T13F2.6	7.7e-05
16056	K11E8.1	unc-43	7.7e-05
7809	F48E3.1	gly-12	7.8e-05
19716	F45E1.5	F45E1.5	7.9e-05
16192	Y55F3AL.1	plx-1	8e-05
19241	T24D8.2	-	8.1e-05
15271	Y68A4B.1	clec-243	8.2e-05
12340	F28G4.5	oac-18	8.2e-05
21467	D2013.10	tag-175	8.2e-05
5057	Y116A8C.10	Y116A8C.10	8.2e-05
13116	C06E2.5	C06E2.5	8.3e-05
20183	T25E12.9	clec-29	8.5e-05
15090	T17H7.4	gei-16	8.5e-05
15526	C32C4.5	mab-23	8.5e-05
11626	Y73E7A.6	Y73E7A.6	8.5e-05
10006	F09G2.4	cpsf-2	8.6e-05
13761	F55G1.5	F55G1.5	8.6e-05
17875	F01G10.5	F01G10.5	8.7e-05
22369	F15C11.2	F15C11.2	8.7e-05
14209	F12A10.7	F12A10.7	8.8e-05
12219	H14E04.2	H14E04.2	8.8e-05
19985	Y54G2A.21	Y54G2A.21	8.8e-05
12494	K04B12.2	K04B12.2	8.9e-05
1651	Y39A3B.3	Y39A3B.3	8.9e-05
3543	F32A7.1	srw-92	9e-05
5263	W04B5.5	W04B5.5	9e-05
6367	Y43F8B.2	Y43F8B.2	9e-05
21353	C27D6.4	C27D6.4	9.1e-05
1808	F25E2.1	F25E2.1	9.1e-05
8347	H14A12.2	fum-1	9.1e-05
1923	ZK899.8	gap-2	9.1e-05
8003	T27C5.1	srh-120	9.2e-05
4933	C09H5.3	str-140	9.2e-05
22954	C44B12.6	C44B12.6	9.3e-05
3341	F11A10.6	F11A10.6	9.3e-05
21057	F52E1.3	F52E1.3	9.3e-05
19958	F46B6.3	smg-4	9.3e-05
18857	W10D9.2	W10D9.2	9.3e-05
12038	T24C4.3	T24C4.3	9.5e-05
5635	F12B6.1	abt-2	9.6e-05
935	C53D5.1	C53D5.1	9.7e-05
17666	F40G12.5	F40G12.5	9.7e-05
21073	W02H5.2	W02H5.2	9.7e-05
11402	ZC513.3	ZC513.3	9.7e-05
3542	D2092.6	D2092.6	9.8e-05
5713	F13H8.1	F13H8.1	9.8e-05
10010	F38A6.3	hif-1	9.8e-05
19596	F14F8.3	srz-1	9.8e-05
11475	Y43F8C.16	Y43F8C.16	9.8e-05
13853	ZC239.9	sri-48	9.9e-05
5546	Y67D8C.1	Y67D8C.1	9.9e-05
12963	Y105E8A.26	zoo-1	9.9e-05
8589	R03G8.6	R03G8.6	0.0001
1377	C27F2.9	C27F2.9	0.000101
10590	Y48A6B.1	Y48A6B.1	0.000101
22408	Y69A2AR.18	Y69A2AR.18	0.000102
15853	ZC13.3	ZC13.3	0.000103
4799	R09E10.6	R09E10.6	0.000104
13319	K10G4.3	K10G4.3	0.000105
7494	C54F6.7	srb-18	0.000105
17988	C25H3.6	C25H3.6	0.000106
10300	Y102A5C.8	fbxa-110	0.000106
7211	C42C1.13	C42C1.13	0.000107
21009	T16H12.8	srt-55	0.000107
9840	T23D8.2	tsp-7	0.000107
11356	ZK795.1	ZK795.1	0.000107
16139	C03H5.5	C03H5.5	0.000108
21624	F25B3.6	F25B3.6	0.000109
9731	T07H6.2	mom-1	0.000109
724	F28B1.6	sri-66	0.000111
22121	Y39B6A.16	Y39B6A.16	0.000112
12482	B0495.9	B0495.9	0.000113
13937	C52E12.1	C52E12.1	0.000113
9503	C09H6.1	spr-4	0.000114
11558	Y41C4A.6	Y41C4A.6	0.000114
14835	Y45F10A.7	Y45F10A.7	0.000114
12394	F11G11.13	F11G11.13	0.000115
1145	F41C3.7	F41C3.7	0.000116
19786	Y53G8AM.4	Y53G8AM.4	0.000116
2015	C27H5.2	C27H5.2	0.000117
2715	T05B4.6	srw-133	0.000117
3126	Y73B6BL.14	Y73B6BL.14	0.000117
20530	AC7.3	AC7.3	0.000119
21068	T03F7.5	T03F7.5	0.00012
8392	Y53C10A.3	Y53C10A.3	0.00012
15899	F11F1.1	F11F1.1	0.000121
19692	F55C10.4	F55C10.4	0.000121
9346	ZK673.5	ZK673.5	0.000121
19488	T07C5.1	ugt-50	0.000122
18169	Y102A5C.3	fbxa-207	0.000123
14951	ZK1058.1	mmcm-1	0.000123
22117	F56A3.4	spd-5	0.000123
19916	T13A10.11	tag-32	0.000123
3422	K07H8.3	K07H8.3	0.000124
7807	F31F4.7	ugt-42	0.000124
16285	Y11D7A.12	flh-1	0.000125
17087	ZC477.7	ZC477.7	0.000125
14639	H04D03.3	H04D03.3	0.000126
15134	T08D2.2	T08D2.2	0.000126
3734	Y113G7A.8	fre-1	0.000127
16501	Y43F8C.7	Y43F8C.7	0.000127
19778	R01H2.5	ger-1	0.000128
2979	Y37A1C.1	nkcc-1	0.000128
21314	ZC204.2	ZC204.2	0.000128
20502	F10C1.1	F10C1.1	0.000131
15233	C25E10.4	C25E10.4	0.000132
18207	F54H12.2	F54H12.2	0.000132
185	T25E4.2	T25E4.2	0.000132
18324	F56F11.3	klf-1	0.000133
2798	Y71F9B.9	Y71F9B.9	0.000133
4659	T28A11.14	-	0.000134
14092	C02D4.2	ser-2	0.000134
18828	C46C2.5	C46C2.5	0.000135
6090	F52G3.3	F52G3.3	0.000135
18342	C27B7.7	C27B7.7	0.000136
18585	C35D10.5	C35D10.5	0.000136
3325	T10F2.2	T10F2.2	0.000136
4885	Y39H10A.7	chk-1	0.000137
7239	T10B9.8	cyp-13A1	0.000137
18469	Y71G12B.25	Y71G12B.25	0.000137
20065	Y7A9A.2	-	0.000138
21468	E04F6.7	dhs-7	0.000138
16362	F29C12.1	pqn-32	0.000138
21564	ZC404.13	ZC404.13	0.000139
2244	C35E7.7	C35E7.7	0.000141
20795	Y50C1A.1	Y50C1A.1	0.000141
7064	R193.3	R193.3	0.000142
3101	T20H9.5	fbxa-68	0.000143
7694	C07G1.5	hgrs-1	0.000145
9016	M04F3.2	M04F3.2	0.000145
23010	W05E10.2	W05E10.2	0.000145
13337	ZC455.11	srbc-45	0.000146
8517	T24D3.1	med-1	0.000147
10962	W09C2.1	elt-1	0.000149
18181	C24A8.1	C24A8.1	0.00015
17671	K02E11.6	K02E11.6	0.00015
802	Y73B6BL.19	Y73B6BL.19	0.00015
20959	ZC477.9	deb-1	0.000151
12334	E02C12.4	ttr-40	0.000152
17828	ZK938.2	ZK938.2	0.000152
21595	M04G7.2	M04G7.2	0.000153
19631	C09G1.1	pqn-11	0.000153
5080	F26D2.1	str-73	0.000153
17890	Y39G10AR.18	Y39G10AR.18	0.000153
10139	K09B11.5	K09B11.5	0.000154
666	M151.2	M151.2	0.000154
15673	VW02B12L.2	VW02B12L.2	0.000155
4797	K01A6.6	K01A6.6	0.000156
21655	K07E3.8	vem-1	0.000156
14789	ZK105.6	ZK105.6	0.000157
15811	C37C3.1	C37C3.1	0.000158
9767	B0024.14	crm-1	0.000158
12570	ZK131.11	ZK131.11	0.000158
17718	F52C6.10	bath-7	0.000159
20069	C06H2.5	glb-3	0.000159
11810	F26F4.3	rom-1	0.00016
5705	ZK265.7	ZK265.7	0.000161
15232	C13D9.4	srsx-11	0.000162
18974	C31C9.5	-	0.000165
10181	Y25C1A.5	Y25C1A.5	0.000165
13793	F40A3.7	F40A3.7	0.000166
17620	T04A8.1	srg-10	0.000166
797	Y4C6B.5	Y4C6B.5	0.000166
8398	C23H3.3	C23H3.3	0.000167
5536	F58F6.2	col-105	0.000167
21523	C24B5.3	ptr-1	0.000167
12705	K03D7.2	srw-31	0.000168
21250	F11A10.3	mig-32	0.000169
4922	F12F3.2	-	0.00017
780	T15B7.4	col-142	0.00017
20068	B0554.5	B0554.5	0.000173
17810	C56E6.6	C56E6.6	0.000174
17815	F54B3.1	F54B3.1	0.000174
19497	Y38C1BA.2	snn-1	0.000174
20205	R04B3.2	R04B3.2	0.000175
19299	T28A8.1	twk-40	0.000176
13744	C07H6.2	C07H6.2	0.000177
11900	K02D3.1	K02D3.1	0.000177
19654	F52C6.2	F52C6.2	0.000178
7781	C24B5.4	C24B5.4	0.00018
5718	F56D3.1	F56D3.1	0.00018
60	C48G7.1	-	0.000184
22459	H05C05.1	H05C05.1	0.000184
21815	Y55H10A.1	vha-19	0.000184
21701	B0393.4	B0393.4	0.000185
20118	C26B9.2	C26B9.2	0.000186
8906	C39B5.2	C39B5.2	0.000186
18526	T28A8.3	T28A8.3	0.000187
14969	C25G4.10	C25G4.10	0.000189
19875	F42G8.10	F42G8.10	0.000189
19995	C47F8.5	C47F8.5	0.00019
21622	F10C2.5	F10C2.5	0.00019
21696	Y38E10A.4	clec-8	0.000191
9875	R10F2.4	R10F2.4	0.000191
22018	F20D6.3	srp-8	0.000191
12302	C01B10.4	C01B10.4	0.000192
11882	Y5H2B.6	cyp-33C12	0.000192
12439	T25E12.4	dkf-2	0.000192
2659	F26G5.10	srsx-9	0.000193
19104	C13D9.6	srsx-13	0.000194
22024	F47D2.4	srt-35	0.000194
15741	T01C4.1	T01C4.1	0.000195
543	C42C1.12	C42C1.12	0.000196
17811	F10B5.7	rrf-3	0.000196
9629	C06A12.5	lact-6	0.000197
9910	C41G6.5	nhr-164	0.000197
16100	T05C1.4	T05C1.4	0.000197
19452	C08D8.2	tmd-2	0.000197
4496	Y47D7A.1	skr-7	0.000198
17515	C07E3.1	stip-1	0.000198
3138	CD4.9	-	0.000199
20398	M01A10.2	tom-1	0.000199
3964	C07G1.3	pct-1	0.0002
14010	F56H11.1	fbl-1	0.000201
9032	F44F1.6	F44F1.6	0.000203
16507	K10B3.9	mai-1	0.000203
19409	F49H12.1	lsy-2	0.000204
2939	Y38C1AA.4	tcl-2	0.000204
15032	Y66D12A.22	tin-10	0.000206
11974	F54G2.1	F54G2.1	0.000207
21542	F58E6.8	F58E6.8	0.000207
13814	Y17D7B.1	nhr-231	0.000208
13917	ZC13.2	ZC13.2	0.000208
19541	R05H10.5	R05H10.5	0.000209
20364	Y54G2A.1	lin-22	0.00021
2199	Y40B10A.4	Y40B10A.4	0.00021
18825	C10C5.4	C10C5.4	0.000211
15214	F38C2.4	F38C2.4	0.000215
3820	ZK652.9	coq-5	0.000216
1201	C55A1.6	C55A1.6	0.000217
12474	Y6B3B.5	Y6B3B.5	0.000218
21756	K12F2.2	vab-8	0.00022
19704	Y97E10AR.2	Y97E10AR.2	0.00022
5889	F32H5.3	F32H5.3	0.000222
19931	T27A3.1	T27A3.1	0.000222
19529	C27H5.1	pdl-1	0.000225
17790	ZC504.3	ZC504.3	0.000225
20167	C29A12.6	C29A12.6	0.000227
14294	T16G1.2	T16G1.2	0.000228
10031	D2021.1	utx-1	0.000228
21186	W02D9.5	W02D9.5	0.000228
14108	T12A2.15	T12A2.15	0.00023
19020	Y63D3A.6	dnj-29	0.000231
15228	ZK896.1	ZK896.1	0.000232
21614	Y105C5A.1	Y105C5A.1	0.000233
19471	F42A10.4	efk-1	0.000234
21722	Y53G8AM.5	Y53G8AM.5	0.000234
3090	T20H12.1	T20H12.1	0.000235
21854	W04G5.10	W04G5.10	0.000235
20119	C47C12.2	C47C12.2	0.000236
6173	Y102A11A.8	Y102A11A.8	0.000236
1024	B0280.1	B0280.1	0.000239
19784	Y39A3CR.6	hlh-33	0.00024
2381	W01B6.2	W01B6.2	0.00024
19536	F39E9.12	btb-18	0.000242
3339	C42C1.7	C42C1.7	0.000248
3099	F54F2.6	F54F2.6	0.000248
18600	F19C7.5	F19C7.5	0.000249
17067	R186.7	R186.7	0.000249
1519	F52F12.1	oct-1	0.00025
6078	ZK856.6	ZK856.6	0.000251
4716	K02G10.5	K02G10.5	0.000252
18354	T28F3.5	T28F3.5	0.000253
6734	K07H8.6	vit-6	0.000253
11764	ZK524.2	unc-13	0.000256
9451	T02B11.5	srj-38	0.000257
15243	F22F7.2	F22F7.2	0.000258
16091	H16D19.3	H16D19.3	0.000258
1547	C17C3.1	C17C3.1	0.000261
2183	K01D12.14	cdr-5	0.000262
1054	VW06B3R.1	ucr-2.1	0.000262
19901	C18H7.2	inx-18	0.000263
13303	F07G11.8	srx-6	0.000264
2273	T08G5.5	vps-39	0.000264
19378	Y110A2AR.3	Y110A2AR.3	0.000264
22904	F33H2.8	F33H2.8	0.000265
2761	Y38H6A.3	Y38H6A.3	0.000266
10904	T05E12.2	srbc-14	0.000268
6391	C42C1.4	C42C1.4	0.00027
21684	F13D12.5	F13D12.5	0.000271
9479	F53H4.5	F53H4.5	0.000271
4084	K08D10.5	K08D10.5	0.000272
21303	T23D8.8	cfi-1	0.000274
7302	F32H5.3	F32H5.3	0.000277
16156	T06D4.4	T06D4.4	0.000277
9042	F29F11.3	F29F11.3	0.000281
17578	F29D10.5	-	0.000282
19283	C02D5.1	acdh-6	0.000282
16682	C05E4.2	str-20	0.000282
17340	T25D10.4	T25D10.4	0.000282
1567	F47G3.2	asna-2	0.000283
22119	T25E12.11	srz-100	0.000283
6269	T01A4.3	T01A4.3	0.000283
17848	Y39A3CR.5	Y39A3CR.5	0.000283
19761	Y51H7BR.7	Y51H7BR.7	0.000283
10788	Y45F10C.2	Y45F10C.2	0.000284
4869	C09G4.3	cks-1	0.000286
22930	K07D4.2	K07D4.2	0.000286
19337	M03A1.6	ipla-1	0.000287
16028	C02F5.7	C02F5.7	0.000288
18883	K08C9.1	K08C9.1	0.00029
13204	W06F12.2	W06F12.2	0.000294
13254	T14D7.3	tag-212	0.000295
22171	F46C5.9	F46C5.9	0.000299
7187	D1044.6	D1044.6	0.000301
12850	Y50D4B.6	Y50D4B.6	0.000302
21220	C05B5.2	C05B5.2	0.000303
20445	F56A3.3	npp-6	0.000303
8640	F09G8.7	F09G8.7	0.000304
3763	Y37E3.1	Y37E3.1	0.000304
5429	F13B9.1	F13B9.1	0.000307
8776	F21H11.2	sax-2	0.000308
20592	Y38H6A.1	Y38H6A.1	0.000308
15708	Y57G11C.6	Y57G11C.6	0.000309
3048	Y68A4A.1	srh-202	0.00031
9371	F19B10.11	F19B10.11	0.000311
7641	ZK270.1	ptr-23	0.000312
21742	B0205.4	B0205.4	0.000316
5424	C38C3.1	sru-28	0.000316
2672	R02D5.6	R02D5.6	0.000317
19476	F54H12.3	-	0.000318
3584	F44E2.10	F44E2.10	0.000319
22750	B0414.2	rnt-1	0.000319
22122	Y39B6A.37	Y39B6A.37	0.000321
10595	AC7.1	tag-49	0.000323
13877	F08H9.5	clec-227	0.000325
3540	C17F3.1	C17F3.1	0.000326
18186	F14H12.2	F14H12.2	0.000327
8162	M142.5	M142.5	0.000328
20888	Y32G9A.10	Y32G9A.10	0.000328
3029	R03G8.2	-	0.000329
15558	R13H7.2	R13H7.2	0.000329
9445	K03B8.7	grl-3	0.00033
8425	W09D6.2	str-261	0.00033
21267	F25B5.6	F25B5.6	0.000331
23158	C27F2.8	C27F2.8	0.000332
16684	C14C6.9	srx-8	0.000332
13904	F02C12.1	F02C12.1	0.000333
8352	M01E10.3	M01E10.3	0.000334
16538	F15G9.4	him-4	0.000335
21700	ZK945.5	-	0.000337
19770	C44F1.2	attf-1	0.000338
16179	F23B2.10	F23B2.10	0.00034
22463	Y54F10BM.12	Y54F10BM.12	0.00034
5759	C33D9.9	C33D9.9	0.000341
19815	F41B4.4	glr-6	0.000341
7962	Y38H8A.2	Y38H8A.2	0.000342
22230	C34F11.9	dsh-1	0.000343
2700	F28C10.4	F28C10.4	0.000343
4150	F16H11.3	F16H11.3	0.000344
15983	C07E3.2	pro-2	0.000344
21664	C35E7.8	C35E7.8	0.000345
8054	F09C3.1	pes-7	0.000345
2495	Y43F8B.1	Y43F8B.1	0.000348
19382	F54C8.4	F54C8.4	0.000351
15040	Y37E11AM.3	Y37E11AM.3	0.000352
21998	Y37E11B.4	taf-2	0.000353
4262	F35C5.3	F35C5.3	0.000354
10537	W08E3.3	tag-210	0.000354
8559	F53C11.1	F53C11.1	0.000355
9083	T07D10.1	T07D10.1	0.000355
2967	F20A1.7	twk-11	0.000355
19335	F59D8.2	vit-4	0.000356
6693	Y48C3A.12	Y48C3A.12	0.000356
14466	ZK328.7	ZK328.7	0.000356
20018	F14D2.5	F14D2.5	0.000357
412	F11H8.2	lgc-38	0.000357
4375	C05B5.7	rgs-1	0.000358
13480	C54C6.4	C54C6.4	0.000359
18567	F28A10.9	F28A10.9	0.000359
18240	F53H2.3	F53H2.3	0.000359
6127	ZK795.3	ZK795.3	0.000359
2143	F29B9.5	F29B9.5	0.000362
14633	F44D12.4	F44D12.4	0.000362
16418	T28F3.3	hke-4.1	0.000362
10713	F41E6.9	F41E6.9	0.000363
18114	C53D6.5	C53D6.5	0.000364
11791	F35D2.2	F35D2.2	0.000369
5038	T28A8.5	T28A8.5	0.000369
22712	C04A11.3	gck-4	0.000372
10612	C08H9.11	C08H9.11	0.000373
11788	E04D5.3	cut-4	0.000381
21910	T13F2.9	T13F2.9	0.000384
17872	C16A11.3	C16A11.3	0.000386
19320	M70.1	M70.1	0.00039
6592	F59H6.10	bath-3	0.000391
11770	F28H1.5	F28H1.5	0.000391
5942	W03F9.2	W03F9.2	0.000391
21732	D2096.7	D2096.7	0.000396
8833	K03D7.11	srw-32	0.000397
19574	T06C10.6	kin-26	0.000399
6736	R13.3	R13.3	0.000399
3609	Y59H11AR.3	Y59H11AR.3	0.000399
1704	K11G9.1	K11G9.1	0.000401
11809	F10F2.6	clec-152	0.000404
17885	T02B5.3	T02B5.3	0.000405
19796	D2096.6	D2096.6	0.000406
12011	R12C12.2	ran-5	0.000408
18173	Y50E8A.9	scrm-7	0.000409
14434	T14B4.1	T14B4.1	0.000409
1285	Y67D8A.1	Y67D8A.1	0.000409
11195	F15D3.1	dys-1	0.00041
17293	F08F1.7	tag-123	0.000412
17113	F01D5.11	fbxa-177	0.000413
1718	Y46H3C.1	srw-100	0.000413
6167	K04G11.5	irk-3	0.000414
19582	ZK354.6	ZK354.6	0.000414
5980	D2085.7	D2085.7	0.000417
20923	F37B1.3	gst-14	0.000417
13883	F54F3.3	F54F3.3	0.000418
22133	F15A2.2	tre-4	0.000418
17635	K07H8.8	K07H8.8	0.000422
13400	F44C8.10	nhr-126	0.000423
3163	T23D5.11	str-8	0.000423
3898	Y48A6B.5	exos-1	0.000424
13988	D2024.8	col-114	0.000425
13640	B0228.4	tag-308	0.000425
4548	B0244.5	B0244.5	0.000427
13415	C02F12.7	tag-278	0.000427
20369	F43H9.1	ech-3	0.000428
19762	Y53F4B.12	Y53F4B.12	0.000431
3407	ZK177.5	cyp-44A1	0.000432
21736	F56B3.7	ugt-52	0.000434
16309	T06E6.1	T06E6.1	0.000435
22281	W02B12.3	rsp-1	0.000436
17694	ZK994.6	ZK994.6	0.000437
5358	K08B4.6	cpi-1	0.000438
16442	ZK1321.2	ZK1321.2	0.000438
13631	C31H1.6	lntl-1	0.000439
20917	F13H10.3	F13H10.3	0.00044
8891	F54D12.1	F54D12.1	0.00044
3660	B0344.2	wrt-9	0.000441
13532	T08G3.7	T08G3.7	0.000442
13697	ZC239.13	ZC239.13	0.000442
4031	T15D6.9	T15D6.9	0.000444
23156	C05B5.3	pqn-8	0.000446
12619	Y41D4B.5	rps-28	0.000447
13717	ZK973.5	acr-6	0.000448
19754	K10B4.3	K10B4.3	0.000448
8652	Y39A1A.5	rabx-5	0.000448
5072	C50B6.12	str-37	0.000449
17847	Y39A1C.1	Y39A1C.1	0.00045
10081	Y51H1A.5	hda-6	0.000452
18968	C04F1.2	-	0.000453
5459	W04H10.1	W04H10.1	0.000453
1008	CD4.3	CD4.3	0.000456
16160	Y39F10A.1	Y39F10A.1	0.000457
4730	W10D5.3	gei-17	0.000458
13445	Y54E5A.1	Y54E5A.1	0.000458
15736	K02H11.9	K02H11.9	0.00046
15262	T10B5.2	T10B5.2	0.00046
14888	C42D8.2	vit-2	0.000464
21039	C13A2.9	C13A2.9	0.000465
11825	F55G1.1	F55G1.1	0.000467
7279	ZK666.7	clec-61	0.000468
13806	T01G6.10	T01G6.10	0.000468
9919	F31D4.7	twk-35	0.000468
17626	C06G3.4	C06G3.4	0.000469
7353	C08F11.12	C08F11.12	0.000469
21727	C01G5.6	C01G5.6	0.00047
11541	C23G10.8	C23G10.8	0.000471
20771	R05A10.3	R05A10.3	0.000476
17656	C54D10.4	C54D10.4	0.000477
19549	ZC204.5	srh-72	0.000477
20186	Y39B6A.35	tgt-2	0.000477
2739	ZK180.6	ZK180.6	0.000479
16926	ZC196.9	ZC196.9	0.00048
18178	ZK6.8	ZK6.8	0.00048
10997	C25F6.4	ddr-1	0.000482
23106	F47B7.7	F47B7.7	0.000483
19304	Y54F10BM.9	Y54F10BM.9	0.000483
6968	ZK75.1	ins-4	0.000484
2809	F23F1.7	F23F1.7	0.000485
1403	C39E9.13	rfc-3	0.000488
7679	R01H10.7	R01H10.7	0.000489
10602	F25H8.3	gon-1	0.000492
8177	C28C12.10	tag-77	0.000493
335	R10D12.8	R10D12.8	0.000495
16421	C31B8.12	C31B8.12	0.000496
21431	Y108F1.4	math-43	0.000497
9628	ZK686.3	ZK686.3	0.000503
6262	F21C10.3	F21C10.3	0.000504
13927	Y50C1A.1	Y50C1A.1	0.000505
20573	F53F8.1	klf-2	0.000506
20204	K03E6.1	lim-6	0.000506
7774	F01D4.6	mec-3	0.000506
17000	C34F11.9	dsh-1	0.000507
22022	F39G3.4	F39G3.4	0.000507
22691	Y55D5A.4	Y55D5A.4	0.00051
7481	Y5F2A.3	Y5F2A.3	0.00051
1429	M151.6	fbxb-32	0.000511
15867	ZC328.5	ZC328.5	0.000511
9254	C09E8.2	lips-7	0.000513
13327	T21C9.11	T21C9.11	0.000513
3072	B0454.5	B0454.5	0.000518
1120	C31H5.5	C31H5.5	0.000519
21721	Y49E10.22	pstk-1	0.000519
10482	Y73B6BL.30	Y73B6BL.30	0.00052
549	F44A2.1	tag-153	0.000522
145	ZC155.5	cutl-19	0.000524
21553	T19H12.11	ugt-10	0.000525
438	F29C4.6	F29C4.6	0.000526
9537	W06D12.5	twk-33	0.000527
278	F16F9.3	F16F9.3	0.000528
5841	T11G6.1	hrs-1	0.000528
13898	B0416.3	B0416.3	0.000529
7149	W03D8.5	W03D8.5	0.000529
2206	ZK856.4	ZK856.4	0.000529
697	R08C7.11	R08C7.11	0.000533
13188	F59D8.1	vit-3	0.000533
19327	C44B7.9	pmp-2	0.000534
8688	K07E12.1	dig-1	0.000535
3002	C32E8.4	C32E8.4	0.000536
17428	F26E4.1	sur-6	0.000536
16547	C05D11.7	C05D11.7	0.000537
19513	F28B3.2	-	0.000538
15066	CC8.2	CC8.2	0.000538
10242	ZC8.4	lfi-1	0.000539
2997	C09H5.3	str-140	0.00054
13701	C03D6.6	C03D6.6	0.000542
13649	C35D10.2	C35D10.2	0.000542
20387	C37A2.3	acdh-5	0.000543
12513	F37A4.5	F37A4.5	0.000544
9638	F58E2.3	F58E2.3	0.000544
12225	R102.5	R102.5	0.000544
12877	C29A12.2	C29A12.2	0.000546
20549	Y73B6BL.10	srv-24	0.000546
21884	F10G7.10	F10G7.10	0.000549
11199	F53B6.2	F53B6.2	0.00055
3630	F32H5.4	F32H5.4	0.000558
13727	F35D2.4	F35D2.4	0.000558
20031	Y38E10A.19	nhr-235	0.000558
13517	C17C3.1	C17C3.1	0.00056
5736	C50C3.2	C50C3.2	0.00056
7460	Y48G9A.10	cpt-3	0.00056
4409	B0513.3	rpl-29	0.00056
659	F29C12.4	F29C12.4	0.000562
12359	T26E4.7	T26E4.7	0.000562
10453	T24D5.1	T24D5.1	0.000564
6923	ZK1127.9	ZK1127.9	0.000566
9105	F59A6.6	rnh-1.0	0.000569
9882	C06E4.7	glb-2	0.000571
15846	F55A4.2	F55A4.2	0.000572
16183	K01A6.2	magi-1	0.000572
21662	ZC506.1	ZC506.1	0.000572
21743	C12D5.8	nhr-94	0.000573
22543	F21G4.5	F21G4.5	0.000577
3135	C47E8.3	C47E8.3	0.000578
7433	EEED8.14	EEED8.14	0.000579
15815	F21H7.3	F21H7.3	0.00058
18015	F25E2.5	daf-3	0.000582
8187	T04B2.5	T04B2.5	0.000582
22965	Y105C5B.16	lgc-19	0.000584
19970	R11G1.6	R11G1.6	0.000587
13435	ZK154.5	ZK154.5	0.00059
6121	Y37E11AL.2	Y37E11AL.2	0.000594
19680	F46A9.3	twk-29	0.000595
2101	ZK484.7	ZK484.7	0.000595
7151	Y47G6A.1	inx-21	0.000596
19903	C44E4.7	C44E4.7	0.000597
5985	F46F5.11	F46F5.11	0.000601
18223	Y54G2A.9	clec-81	0.000602
17186	F53E10.3	F53E10.3	0.000602
5086	F54B8.11	srbc-54	0.000602
15680	C08C3.2	bath-15	0.000604
11936	ZK896.8	gcy-18	0.000605
7019	F44C8.11	nhr-96	0.000609
22752	C50F2.9	abf-1	0.000613
11713	C35C5.3	C35C5.3	0.000615
21939	T10B11.5	T10B11.5	0.000619
19756	T01E8.3	plc-3	0.00062
6405	F45E4.10	gfi-4	0.000622
9039	F53B6.1	tsp-15	0.000624
20599	C03B1.1	C03B1.1	0.000625
14106	R01E6.3	cah-4	0.000625
2261	F07C3.1	ptd-2	0.000627
21925	Y92C3B.3	rab-18	0.00063
15077	T20D4.3	T20D4.3	0.000636
6277	ZK381.2	ZK381.2	0.000637
4221	C34E11.2	C34E11.2	0.000639
21710	F44B9.7	pqn-38	0.000639
8033	T27A8.5	T27A8.5	0.000639
11399	Y68A4A.5	Y68A4A.5	0.00064
22118	T08B1.6	T08B1.6	0.000641
19816	F44F4.6	gly-1	0.000642
18033	R107.4	ikke-1	0.000642
15079	Y119D3A.4	fbxa-36	0.000644
16981	F29F11.6	gsp-1	0.000647
11836	Y57G11C.34	Y57G11C.34	0.000653
6352	C45G3.2	-	0.000655
1251	F55A4.3	F55A4.3	0.000655
1537	R148.5	R148.5	0.000655
7838	C17B7.3	C17B7.3	0.000657
6798	F11H8.3	col-8	0.000657
13305	F14F9.2	F14F9.2	0.000657
11915	K09E3.2	K09E3.2	0.000658
21355	C48E7.6	C48E7.6	0.00066
2579	T09E11.10	T09E11.10	0.000664
23143	M01D1.8	fbxb-41	0.000666
19591	C51E3.6	C51E3.6	0.000667
22174	K05F1.6	K05F1.6	0.000667
3108	C23H5.1	C23H5.1	0.000671
5772	B0302.1	kin-25	0.000671
21041	C25F9.6	C25F9.6	0.000672
10715	F55C7.7	unc-73	0.000672
13046	R05H10.6	cdh-7	0.000673
563	C12D12.6	-	0.000674
1536	F49C12.5	F49C12.5	0.000675
1456	C43H8.1	C43H8.1	0.000676
2031	C26D10.5	eff-1	0.000677
21143	F43H9.4	F43H9.4	0.000678
2836	F56D2.3	F56D2.3	0.000679
10732	H06I04.3	H06I04.3	0.000679
8022	F16H9.2	nhr-27	0.000681
17090	ZK742.4	ZK742.4	0.000682
20082	F20D6.2	F20D6.2	0.000683
8323	C24D10.7	nspd-3	0.000684
19474	F47G3.2	asna-2	0.000685
13684	T26C5.3	T26C5.3	0.000688
22857	F31E3.2	F31E3.2	0.000692
2169	F02C9.2	F02C9.2	0.0007
19445	Y51A2A.9	fbxa-117	0.000706
17993	Y18D10A.6	nhx-8	0.000709
13347	F18E9.4	F18E9.4	0.000711
1569	F54H12.4	F54H12.4	0.000712
19671	F29D11.2	F29D11.2	0.000714
22906	F58D5.6	F58D5.6	0.000716
15013	W02D3.5	lbp-6	0.000716
18211	Y119D3A.3	fbxa-35	0.000719
9519	F47G4.1	clec-113	0.00072
568	K04H4.6	crn-6	0.00072
11576	M18.5	ddb-1	0.00072
17803	ZC334.2	ins-30	0.00072
22619	F31B12.1	plc-1	0.000727
4119	K01D12.3	K01D12.3	0.000728
7659	T24B8.4	T24B8.4	0.000729
5733	C18H2.1	C18H2.1	0.000731
3621	C54D10.7	dct-3	0.000731
12058	K09B11.10	K09B11.10	0.000732
10414	K07C6.7	srx-64	0.000732
13346	F01E11.3	F01E11.3	0.000733
10954	Y73B6BL.28	Y73B6BL.28	0.000733
8613	C41H7.6	C41H7.6	0.000735
5178	T05C3.6	T05C3.6	0.000737
22902	E03H4.4	E03H4.4	0.000739
8019	C53C11.2	C53C11.2	0.000741
19825	Y38C1AB.8	frm-5	0.000742
9691	C18A3.10	C18A3.10	0.000751
2728	C32E8.6	C32E8.6	0.000751
19473	F47B7.2	F47B7.2	0.000752
21657	R09F10.3	R09F10.3	0.000753
10391	C16D9.7	srt-25	0.000756
13905	F18H3.3	pab-2	0.000757
15993	F26F4.12	F26F4.12	0.000758
13231	Y37F4.3	Y37F4.3	0.000759
5735	C45G9.7	C45G9.7	0.00076
4323	E02H4.3	tag-172	0.000764
3190	K09C4.9	K09C4.9	0.000769
13258	Y51H7BR.4	Y51H7BR.4	0.000769
4969	T08E11.2	math-39	0.00077
710	C07G3.2	C07G3.2	0.000773
2123	Y39G8B.5	Y39G8B.5	0.000773
9871	C02C2.5	C02C2.5	0.000776
15890	Y53F4B.9	Y53F4B.9	0.000776
447	C09D8.1	ptp-3	0.000777
18080	C52E12.6	C52E12.6	0.000778
2227	ZK54.3	ZK54.3	0.000778
19311	C34D4.2	C34D4.2	0.000779
10624	K07E12.1	dig-1	0.00078
15008	C48B6.6	smg-1	0.000781
4334	T03G6.2	nhr-40	0.000784
4843	C54G4.5	C54G4.5	0.000785
12520	R107.1	nac-2	0.000785
3948	Y53C10A.12	hsf-1	0.000786
19405	ZK488.2	nhr-90	0.000788
3350	T20D3.8	T20D3.8	0.000788
19807	C11H1.3	C11H1.3	0.000789
11765	C03D6.1	C03D6.1	0.000792
22063	F59F5.1	F59F5.1	0.000792
4072	Y82E9BL.4	fbxa-25	0.000798
1818	T25B6.7	snf-12	0.000798
1975	F21F8.7	asp-6	0.000801
11942	F09G2.5	lgc-39	0.000807
19506	ZC404.3	spe-39	0.00081
20544	T23G4.2	T23G4.2	0.000811
19006	T08D2.3	T08D2.3	0.000812
14127	C06E7.1	C06E7.1	0.000818
14799	F21E9.5	-	0.000819
939	F33D11.12	F33D11.12	0.000822
14118	F29C4.7	F29C4.7	0.000823
2660	F28F8.1	acr-18	0.000826
7894	C09D1.2	clec-89	0.000827
21175	R05D7.4	R05D7.4	0.000832
4340	Y59A8B.19	Y59A8B.19	0.000833
1879	Y53G8AM.7	Y53G8AM.7	0.000835
2972	F56A8.3	F56A8.3	0.000836
21094	F41G4.8	F41G4.8	0.000837
7120	F58D5.2	F58D5.2	0.000838
11268	W06F12.2	W06F12.2	0.000838
421	T20G5.10	T20G5.10	0.000839
18787	M176.5	M176.5	0.00084
11774	M04C7.3	M04C7.3	0.000844
8775	F20D6.5	F20D6.5	0.000849
15505	Y53F4B.14	Y53F4B.14	0.000849
11055	C05D2.4	bas-1	0.00085
1860	C02F5.3	C02F5.3	0.00085
17512	B0238.3	srt-68	0.00085
4421	F44C8.1	cyp-33C4	0.000852
11555	T27D1.3	T27D1.3	0.000853
8796	H05C05.1	H05C05.1	0.000854
4710	F15A8.7	F15A8.7	0.000855
7084	C25A1.7	irs-2	0.000856
382	C04G6.7	C04G6.7	0.000858
3145	F36D3.5	F36D3.5	0.000858
2810	F28A10.3	F28A10.3	0.000859
4460	F10D7.5	F10D7.5	0.000861
3566	F40H7.1	srx-109	0.000864
11262	T08B2.7	T08B2.7	0.000864
2623	C27H2.2	C27H2.2	0.000865
21299	F25H2.6	F25H2.6	0.000869
3957	Y48E1B.13	csp-1	0.000871
1661	F36A4.5	F36A4.5	0.000871
13523	F25B3.3	rgef-1	0.000871
8910	W02B3.5	W02B3.5	0.000871
11511	Y92H12BL.5	Y92H12BL.5	0.000872
20086	F39G3.2	F39G3.2	0.000873
14971	C47B2.1	fbxa-140	0.000873
14148	F41D9.3	wrk-1	0.000874
20002	K08C9.5	K08C9.5	0.000875
14470	C27B7.4	rad-26	0.000875
14170	W01D2.2	nhr-61	0.000878
10995	C05A9.1	pgp-5	0.000883
7695	C33H5.7	C33H5.7	0.000884
12083	Y58A7A.4	Y58A7A.4	0.000884
12338	F20A1.4	F20A1.4	0.000885
548	F26F4.9	F26F4.9	0.000885
5778	F08F8.9	F08F8.9	0.000894
17356	F52C9.1	F52C9.1	0.000897
21580	K03A1.4	K03A1.4	0.000898
3458	K07D4.7	tag-218	0.000899
1297	F26D2.10	F26D2.10	0.000902
1180	H06H21.2	srw-95	0.000903
1762	C43E11.9	C43E11.9	0.000904
8621	K01A2.11	cbn-1	0.000907
9051	T21C9.1	T21C9.1	0.000908
19768	C18F10.2	C18F10.2	0.000909
9955	C53C7.1	C53C7.1	0.000909
18729	T04H1.8	ugt-56	0.00091
13706	F29D10.1	F29D10.1	0.000911
4705	C31E10.5	C31E10.5	0.000912
13259	ZK1248.9	ZK1248.9	0.000913
15808	ZK897.1	unc-31	0.000915
19501	Y57E12AL.1	Y57E12AL.1	0.000915
10477	Y11D7A.3	Y11D7A.3	0.000916
19403	T27B7.1	nhr-59	0.000917
17652	C24B9.7	srg-59	0.000917
12486	C47G2.4	C47G2.4	0.000918
8963	K12D9.8	srw-114	0.000918
19900	C03D6.3	cel-1	0.000919
6470	F45C12.4	btb-9	0.00092
10842	C39B5.4	fbxa-38	0.000923
18879	C41G7.5	ahr-1	0.000924
18852	K04F10.4	bli-4	0.000924
21958	F46C5.4	F46C5.4	0.000924
8524	T16A1.5	T16A1.5	0.000924
5010	C17A2.6	C17A2.6	0.000926
22017	F19F10.4	ttr-10	0.000928
16469	F10E7.5	F10E7.5	0.00093
20735	C05D11.3	tag-170	0.000935
10708	C37H5.3	C37H5.3	0.000937
13712	T23H4.1	inx-20	0.000937
17489	F49D11.3	F49D11.3	0.00094
6512	Y54G2A.19	Y54G2A.19	0.00094
17757	K07B1.2	coq-6	0.000941
2889	ZC455.6	ugt-5	0.000942
12512	F09G8.9	mps-4	0.000945
20106	Y113G7B.12	Y113G7B.12	0.000945
21062	K04F1.3	srw-98	0.000949
21435	Y48E1B.2	Y48E1B.2	0.00095
22840	C04F6.1	vit-5	0.000951
8681	F14F7.2	cyp-13A11	0.000953
5382	C09E7.9	C09E7.9	0.000956
3468	B0212.4	B0212.4	0.000959
22811	F17E5.1	lin-2	0.000959
16719	Y37H2A.3	-	0.000961
15193	Y49F6C.1	bath-8	0.000961
6256	C14A11.3	cgef-1	0.000962
2159	C01G10.12	dnj-3	0.000969
18452	C39D10.8	C39D10.8	0.000971
5926	F58A4.4	pri-1	0.000976
3725	R90.1	R90.1	0.000978
2620	Y71H2AM.21	-	0.000982
1686	C54F6.12	C54F6.12	0.000985
2640	Y54G2A.13	Y54G2A.13	0.000989
7373	F42G9.9	ptl-1	0.000991
17294	F09E10.1	F09E10.1	0.000992
1123	F35C12.1	-	0.000993
14017	Y38B5A.1	-	0.000996
160	T22E7.2	T22E7.2	0.000999
16803	C05D9.2	lmp-2	0.001
792	C32E8.5	C32E8.5	0.001001
21301	F59C6.7	che-13	0.001004
5458	T27C5.5	srh-132	0.001006
686	B0545.4	B0545.4	0.001007
21370	Y106G6A.2	Y106G6A.2	0.001009
15677	ZC204.3	btb-12	0.00101
20104	T27B7.3	nhr-226	0.001012
9478	F41C6.7	F41C6.7	0.001013
4731	Y47H9C.7	Y47H9C.7	0.001013
11859	F47H4.8	fbxa-188	0.001015
17631	F32E10.7	F32E10.7	0.001016
13352	F54F7.1	taf-7.1	0.001019
18084	F35C5.1	F35C5.1	0.001021
1709	T08G3.7	T08G3.7	0.001025
20509	K09E4.5	gur-4	0.001028
14567	C15C7.5	C15C7.5	0.001029
22500	F10G2.2	F10G2.2	0.00103
8864	C32E8.7	ric-19	0.001035
21753	F56C11.1	bli-3	0.001036
10412	H24K24.2	H24K24.2	0.001044
10625	R09D1.6	R09D1.6	0.001045
21683	F10E7.4	spon-1	0.001045
11033	C34C6.5	sphk-1	0.001052
4657	Y51A2A.7	clec-249	0.001055
15269	Y45G12C.14	srj-19	0.001055
6076	ZC317.2	ZC317.2	0.001055
2024	B0207.12	avr-14	0.001059
15553	F48G7.7	F48G7.7	0.001059
18450	C16D9.2	rol-3	0.001059
13237	C09F9.1	C09F9.1	0.001061
3168	Y37H2B.1	Y37H2B.1	0.001061
10122	K09B11.9	K09B11.9	0.001063
17783	K07E3.1	K07E3.1	0.001065
22407	Y67D8C.10	mca-3	0.001074
16378	B0336.6	abi-1	0.001077
1608	F32H2.6	F32H2.6	0.001078
2286	C35B8.2	vav-1	0.001079
21556	VC5.5	nhr-135	0.001082
22842	C09G4.5	mes-6	0.001083
14575	B0228.4	tag-308	0.001084
852	F54A3.1	F54A3.1	0.001086
22010	C37C3.7	C37C3.7	0.001091
7561	T11F1.3	T11F1.3	0.001093
20512	T05A7.1	T05A7.1	0.001094
16084	F41D9.3	wrk-1	0.001095
21639	Y75B7B.2	Y75B7B.2	0.001095
17069	T08A9.4	T08A9.4	0.001098
6756	T21E12.2	T21E12.2	0.001099
21693	T19H5.1	T19H5.1	0.001103
17042	C50B6.14	nhr-129	0.001105
18294	C50D2.1	C50D2.1	0.001106
21249	F01G10.10	F01G10.10	0.001111
2733	Y5F2A.4	Y5F2A.4	0.001112
20229	C46E10.8	C46E10.8	0.001116
9038	C55A6.9	C55A6.9	0.001116
15045	F29F11.5	ceh-22	0.001117
22038	T18H9.5	inx-10	0.001117
17691	ZC196.7	glr-5	0.001118
415	F57B9.2	let-711	0.001122
136	Y108F1.4	math-43	0.001126
2138	C06E4.2	C06E4.2	0.001127
22003	B0391.5	fbxa-153	0.001131
19548	Y49F6A.1	Y49F6A.1	0.001133
10458	F11F1.4	F11F1.4	0.001134
14665	Y73F8A.32	Y73F8A.32	0.001136
21548	R07B7.8	R07B7.8	0.001138
2828	C09F5.2	orai-1	0.00114
6952	F29A7.3	F29A7.3	0.001141
14652	T21C12.1	unc-49	0.001141
16664	F19C7.4	F19C7.4	0.001142
17243	F09E5.9	F09E5.9	0.001143
42	H14N18.3	ttr-47	0.001148
20009	ZK1053.1	ZK1053.1	0.001149
791	C27A12.3	tag-146	0.001151
21430	W04G5.3	W04G5.3	0.001153
17619	R13A5.10	R13A5.10	0.00116
1760	C15A11.1	col-35	0.001165
20051	F23B2.3	F23B2.3	0.001165
3019	F49E2.1	F49E2.1	0.001165
20272	Y71H2AM.6	Y71H2AM.6	0.001166
16493	ZK822.5	ZK822.5	0.001166
18043	Y102A5C.26	srz-52	0.001174
22025	F56A12.1	unc-39	0.001176
16649	C35D10.3	C35D10.3	0.00118
7102	C55A6.2	ttll-5	0.001185
18701	C48E7.3	lpd-2	0.001189
5408	F49E2.2	F49E2.2	0.00119
6180	T25G3.1	T25G3.1	0.001194
20188	F59A3.1	F59A3.1	0.001199
6020	K08D10.9	K08D10.9	0.001203
10693	Y40H4A.1	gar-3	0.001205
7673	F22B7.8	-	0.001207
6096	T10B10.8	T10B10.8	0.001207
11157	T05G5.3	cdk-1	0.001215
18157	K07C6.10	srx-67	0.001215
13429	K09F5.2	vit-1	0.001217
13265	T12B5.13	fbxa-23	0.001219
10920	C03B1.7	C03B1.7	0.001221
6662	K01D12.2	K01D12.2	0.001221
21184	T06A4.1	T06A4.1	0.001222
21482	W06A11.1	W06A11.1	0.001227
17877	F20B6.8	hpk-1	0.001228
20454	R08C7.10	wapl-1	0.001228
2527	F25B5.4	ubq-1	0.001231
18931	Y47H9C.6	csp-3	0.001233
22375	F39C12.3	tsp-14	0.001233
9081	T12B5.10	fbxa-60	0.001234
15627	Y48E1B.13	csp-1	0.001239
8840	T03D8.1	num-1	0.001242
17449	Y47D3A.6	tra-1	0.001243
6688	R06F6.5	npp-19	0.001244
3518	T08B2.12	T08B2.12	0.001246
5177	T03F7.1	snf-11	0.001247
9278	DC2.7	kin-33	0.001248
8532	Y37F4.4	Y37F4.4	0.00125
16825	Y38C1AB.8	frm-5	0.001251
8912	Y54F10BM.6	Y54F10BM.6	0.001251
17470	B0410.3	B0410.3	0.001254
13839	T07F12.5	-	0.001264
13211	Y60A3A.18	skr-4	0.001264
7139	T04G9.7	T04G9.7	0.001268
5710	C32D5.6	C32D5.6	0.001273
21667	T24D1.1	sqv-5	0.001273
1049	F01D4.5	F01D4.5	0.001276
7826	F40B5.2	F40B5.2	0.001277
20026	R03H10.1	R03H10.1	0.001277
13264	F47D12.3	F47D12.3	0.001282
18395	CC4.3	smu-1	0.001284
16810	F13E6.2	F13E6.2	0.001286
13427	F56C3.8	F56C3.8	0.001289
17843	T02C12.2	T02C12.2	0.00129
2773	K06A5.7	cdc-25.1	0.001294
9403	F07C6.1	pin-2	0.001295
6354	F08F8.9	F08F8.9	0.001299
5608	F54B11.8	F54B11.8	0.001301
2020	R07E4.6	kin-2	0.001303
1383	F53A2.3	F53A2.3	0.001305
21236	W03A5.1	W03A5.1	0.001313
7271	Y105E8A.16	rps-20	0.001314
21334	C33G8.9	nhr-140	0.001318
11516	C08H9.3	C08H9.3	0.00132
15924	D2096.2	praf-3	0.001326
3509	K01A2.9	K01A2.9	0.001327
20631	K06B9.3	-	0.001329
11909	F31A9.2	F31A9.2	0.001336
15617	T16G1.7	T16G1.7	0.001336
17823	Y8A9A.2	Y8A9A.2	0.001339
6942	Y92H12A.4	Y92H12A.4	0.00134
4553	W05G11.5	btb-5	0.001342
4911	T03D8.1	num-1	0.001343
9888	F35H10.6	F35H10.6	0.001345
21840	C46H11.4	lfe-2	0.001347
18209	Y57G7A.8	Y57G7A.8	0.001348
3614	C03G6.15	cyp-35A2	0.001359
1564	F37C12.13	exos-9	0.00136
17918	Y54E10BR.7	mod-5	0.00136
16527	T04C9.1	T04C9.1	0.001372
1587	W04G5.3	W04G5.3	0.001377
11000	C49F5.8	C49F5.8	0.001384
10268	F10E7.11	F10E7.11	0.001384
4671	Y51H4A.17	sta-1	0.001384
2170	F07C4.1	str-47	0.001384
1378	C28H8.9	C28H8.9	0.001385
3130	C04F5.6	srab-3	0.001385
17182	F35E12.5	F35E12.5	0.001387
12178	ZK1055.6	ZK1055.6	0.001388
13963	F10F2.8	clec-153	0.00139
22021	F37B4.9	sre-24	0.00139
19152	C37E2.2	C37E2.2	0.001392
18722	F29G9.5	rpt-2	0.001392
19881	C08B6.10	C08B6.10	0.001393
13657	F20C5.2	klp-11	0.0014
15654	AH6.8	sra-4	0.0014
9936	T08G3.10	srw-35	0.0014
4927	ZK524.2	unc-13	0.001401
15532	W02D7.6	W02D7.6	0.001401
1959	R10E4.1	R10E4.1	0.001406
21896	F53C3.6	F53C3.6	0.001414
6703	F01F1.14	F01F1.14	0.001415
18510	F56C9.10	F56C9.10	0.001415
2550	T12F5.2	T12F5.2	0.001418
21252	F38H4.3	F38H4.3	0.001423
7009	C55A6.3	C55A6.3	0.001429
17784	K09C4.10	K09C4.10	0.00143
20905	C09E7.6	C09E7.6	0.001432
20150	B0511.1	fkb-7	0.001433
11011	T05A10.3	ttr-14	0.001435
22958	F38E11.4	cutl-17	0.001436
1245	F02D10.1	col-183	0.001437
1501	F09C8.2	F09C8.2	0.001437
12648	F22B7.5	dnj-10	0.001446
16863	C05D10.3	wht-1	0.001447
15555	H19M22.3	H19M22.3	0.001452
6022	T05C7.1	T05C7.1	0.001452
8115	T23G11.7	T23G11.7	0.001455
1687	F07D3.3	F07D3.3	0.001458
21332	Y73F8A.34	tag-349	0.001461
21357	F11C1.5	F11C1.5	0.001462
5343	ZK430.3	sod-5	0.001463
547	F25B4.8	F25B4.8	0.00147
7066	T22H6.4	str-123	0.001475
4287	F57B9.9	pqn-46	0.001476
21928	ZK370.3	hipr-1	0.001478
17192	K12B6.8	K12B6.8	0.001478
21347	T08G2.3	acdh-10	0.001479
3166	W06H8.3	-	0.00148
21853	W01F3.1	W01F3.1	0.001481
19577	Y38F2AR.11	-	0.001482
17672	K03B4.4	K03B4.4	0.001485
16958	T24H7.3	T24H7.3	0.001488
4815	K05F6.2	fbxb-50	0.001492
6412	H24G06.1	H24G06.1	0.001494
16713	T10H4.5	srw-16	0.001494
17438	F42A8.2	sdhb-1	0.001496
3348	R05G6.6	glt-6	0.001499
22655	F43C11.9	F43C11.9	0.001503
20311	Y55F3AM.3	Y55F3AM.3	0.001506
5742	H38K22.3	tag-131	0.001507
15177	F01D5.10	F01D5.10	0.001509
19863	C06E1.4	glr-1	0.001509
22150	Y38F2AL.6	Y38F2AL.6	0.001512
18462	M01A10.2	tom-1	0.001514
2711	ZC374.2	ZC374.2	0.001515
18352	T01G1.1	klp-12	0.001517
11342	F38A5.11	F38A5.11	0.001518
11014	W05H7.3	sedl-1	0.001518
15448	M57.1	M57.1	0.001519
21686	F35H8.3	zfp-2	0.001519
425	Y48A6C.4	Y48A6C.4	0.001521
17814	F35D11.11	dyf-14	0.00153
9286	B0304.1	hlh-1	0.00153
6621	F32B6.11	F32B6.11	0.001532
205	C54E4.3	gcy-37	0.001532
15900	F17C8.5	twk-6	0.001532
12805	Y69E1A.8	Y69E1A.8	0.001533
14728	F19C7.2	F19C7.2	0.001536
21895	F52F10.1	F52F10.1	0.001539
17044	F07B7.12	F07B7.12	0.001543
9389	C16C10.5	rnf-121	0.001544
5781	F45H7.2	gei-1	0.001546
9351	F32B4.1	F32B4.1	0.001556
2434	F26H11.1	kbp-3	0.001556
759	C44C10.5	C44C10.5	0.001563
11655	F23B12.6	tag-114	0.001563
17156	T12B3.4	T12B3.4	0.001564
4889	F21E9.4	ins-39	0.001565
21540	F49A5.5	clec-28	0.001569
18101	C56G7.2	C56G7.2	0.001572
11569	F01G4.5	F01G4.5	0.001573
18113	C50F7.1	C50F7.1	0.001577
10299	Y102A5C.10	fbxa-204	0.001579
5510	T14B4.2	T14B4.2	0.001579
4985	Y73F8A.22	Y73F8A.22	0.001583
15373	F20B4.7	-	0.001586
16902	T22B3.1	dpy-20	0.001586
12216	F53B6.5	F53B6.5	0.001589
20496	C01B12.4	C01B12.4	0.00159
1329	M03F4.3	tyra-3	0.001596
4653	ZC84.5	ZC84.5	0.001598
19332	F26D2.3	F26D2.3	0.001599
4214	Y43F8A.3	Y43F8A.3	0.001604
9439	F41B5.9	nhr-182	0.001605
7101	F52A8.4	glb-18	0.001607
1350	ZK1225.5	ZK1225.5	0.001618
12165	F44G3.2	F44G3.2	0.001622
11646	F01G4.2	ard-1	0.001625
11431	F02D10.2	F02D10.2	0.001626
13637	Y49E10.23	Y49E10.23	0.00163
14761	F36D4.6	F36D4.6	0.001631
15494	K03D10.1	kal-1	0.001634
9856	F37B1.4	gst-15	0.001635
13848	Y108F1.5	Y108F1.5	0.001635
16739	F55E10.2	F55E10.2	0.001642
5502	F40H7.10	srx-107	0.001644
9841	Y18D10A.4	Y18D10A.4	0.001645
3128	B0222.1	B0222.1	0.001646
5752	Y54F10AL.1	Y54F10AL.1	0.001654
11230	C30A5.7	unc-86	0.001656
15522	T28C6.4	col-117	0.001661
17567	Y73B3A.10	Y73B3A.10	0.001663
22715	C48D5.2	ptp-1	0.001665
21389	C17B7.11	fbxa-65	0.001669
18512	H12D21.8	-	0.001671
2045	F35H12.2	tbc-11	0.001673
21799	C06E1.9	C06E1.9	0.001677
18922	Y38H6C.1	dct-16	0.001679
23016	Y70C5C.5	clec-236	0.001682
21562	Y60A3A.5	srh-171	0.001682
17363	T27E9.9	acc-4	0.001684
5715	F36H5.10	F36H5.10	0.001686
6029	Y9C9A.5	Y9C9A.5	0.001687
20191	C09B8.1	ipp-5	0.001689
11871	T07C12.10	T07C12.10	0.001694
17505	F35D11.2	pqn-35	0.001695
16537	F09B12.1	mlt-9	0.001697
16412	F52C12.4	F52C12.4	0.0017
19522	Y36E3A.1	fbxa-209	0.001701
5326	B0041.8	B0041.8	0.001707
12811	C14A6.7	C14A6.7	0.001707
20297	F15E6.6	F15E6.6	0.001707
18498	F16G10.13	F16G10.13	0.001707
22532	Y94A7B.4	srh-296	0.00171
19745	C54A12.1	ptr-6	0.001715
327	F21C10.3	F21C10.3	0.001717
5363	C37C3.13	ttr-33	0.00172
20136	ZK455.5	ZK455.5	0.001721
1044	Y39A1A.15	cnt-2	0.001725
11739	M02A10.3	sli-1	0.001725
6664	T22C1.5	T22C1.5	0.001726
7527	Y61A9LA.9	Y61A9LA.9	0.001728
22995	F59A1.13	F59A1.13	0.001738
2327	F52H3.4	F52H3.4	0.001741
7517	T08G5.1	T08G5.1	0.001742
4148	C54H2.3	tag-294	0.001742
9972	ZK899.7	ZK899.7	0.001747
21931	C47F8.6	C47F8.6	0.001749
13849	C15B12.3	C15B12.3	0.001751
17194	R09B5.10	cnc-5	0.001752
21850	R05D8.10	dhs-15	0.001754
17368	Y54F10AR.2	Y54F10AR.2	0.001756
14609	B0399.1	B0399.1	0.001764
22782	K08F4.1	K08F4.1	0.001766
9720	F25B4.9	clec-1	0.001768
20485	H16D19.4	H16D19.4	0.001776
1339	T06A4.3	T06A4.3	0.001785
13326	T09H2.1	cyp-34A4	0.001786
2359	Y39A1A.18	Y39A1A.18	0.001787
6875	C39D10.8	C39D10.8	0.001795
4997	F59A3.2	F59A3.2	0.001796
16042	R03C1.3	cog-1	0.0018
6410	F56H11.1	fbl-1	0.001803
7724	T08E11.4	math-41	0.001806
13965	F42H10.4	-	0.001807
17865	K08E7.7	cul-6	0.00181
22337	T27C10.1	srt-61	0.00181
10055	Y48G10A.3	Y48G10A.3	0.001817
21787	T05F1.4	T05F1.4	0.001819
15872	C27H5.4	C27H5.4	0.001825
3155	K12D9.3	srw-121	0.001831
21457	Y23H5B.3	Y23H5B.3	0.001831
9848	C08F1.3	fbxb-13	0.001836
17295	F23A7.5	F23A7.5	0.001838
13705	F27C1.1	F27C1.1	0.001844
19531	D1069.4	D1069.4	0.001846
15260	T03F7.2	srh-45	0.001858
10733	T22F3.2	T22F3.2	0.001858
22609	ZC376.3	ZC376.3	0.001862
3112	F17E9.7	lgc-5	0.001866
2999	C18E9.3	pqn-14	0.001868
19632	C10E2.4	C10E2.4	0.001871
1598	Y73B6BL.5	seu-1	0.001871
1110	Y53F4B.30	gst-27	0.001873
18433	F43D2.4	hot-1	0.001874
418	M88.6	pan-1	0.001875
19317	F58B3.3	lys-6	0.001878
8186	K09B11.2	nol-9	0.001878
7665	ZK970.2	clpp-1	0.001883
10177	F19B10.2	F19B10.2	0.001885
1231	Y32G9A.1	gst-37	0.001893
19027	C15C6.3	C15C6.3	0.001894
16142	C25H3.1	C25H3.1	0.001894
654	C18H9.2	C18H9.2	0.0019
8952	F26D2.12	clec-234	0.0019
17152	F58G6.3	F58G6.3	0.001907
17664	F31F4.8	srj-6	0.001907
5479	F32A7.2	srw-93	0.001911
5401	Y55D9A.2	Y55D9A.2	0.001914
17381	F57H12.2	unc-24	0.001918
4282	C40H1.2	C40H1.2	0.001929
11254	K02F6.1	K02F6.1	0.001932
12524	Y39A1A.8	Y39A1A.8	0.001933
828	Y59A8B.8	Y59A8B.8	0.001936
22062	F49E2.4	glb-17	0.001939
8899	W10G11.3	W10G11.3	0.00194
14794	C18A11.2	C18A11.2	0.001942
16566	F33D4.1	nhr-8	0.001942
21441	ZC239.7	gcy-15	0.00195
20554	C05E4.7	C05E4.7	0.001951
5923	F53H1.1	F53H1.1	0.001951
11093	T14G10.1	pps-1	0.001952
2684	Y38H6C.5	dct-10	0.001953
11175	K08H10.9	K08H10.9	0.001958
12972	EEED8.15	EEED8.15	0.001959
3437	F09E10.6	F09E10.6	0.001963
9747	H19M22.2	let-805	0.001965
3950	ZK546.2	ZK546.2	0.001966
20670	Y38B5A.1	-	0.001986
22020	F28H7.7	F28H7.7	0.001986
4622	Y51A2B.2	Y51A2B.2	0.001986
20550	Y73F8A.2	lgc-52	0.001988
19897	C52D10.6	skr-12	0.001989
3434	W08A12.2	W08A12.2	0.002004
19085	F37C4.3	oac-23	0.002005
4565	F45E4.6	F45E4.6	0.002008
16878	T12D8.4	T12D8.4	0.002009
1816	T02C5.2	-	0.002011
2338	Y51H7C.7	Y51H7C.7	0.002015
8540	F27C1.3	F27C1.3	0.002017
14355	ZK550.2	ZK550.2	0.002017
8905	C32A3.2	C32A3.2	0.002018
11410	F01E11.2	-	0.002022
20090	F57B7.3	col-156	0.002022
9911	C50H2.7	C50H2.7	0.002024
2941	ZK593.7	lsm-7	0.002027
26	Y48A6B.3	Y48A6B.3	0.002027
5077	F15E11.3	F15E11.3	0.002029
2240	C18B10.3	srbc-9	0.002033
18719	F16B3.2	F16B3.2	0.002035
4899	C36B1.1	cle-1	0.002036
15513	Y47D3A.6	tra-1	0.002037
22140	K03E6.7	K03E6.7	0.002042
3800	C48B4.11	C48B4.11	0.002043
1232	Y37H2A.8	fbxa-212	0.002045
21298	C34B2.8	C34B2.8	0.002048
8069	F08F3.6	F08F3.6	0.002057
19948	F10G7.10	F10G7.10	0.002068
10932	F55G7.3	F55G7.3	0.002071
15919	C01F6.1	C01F6.1	0.002072
18902	T20B12.2	tbp-1	0.002073
499	K08A2.7	-	0.002074
7329	K04G7.4	nuo-4	0.002074
7969	C09H5.6	str-131	0.002083
14220	T06D4.3	T06D4.3	0.002083
2508	Y102A5C.7	clec-237	0.002084
4549	C48B4.6	C48B4.6	0.002094
10381	Y24D9A.5	Y24D9A.5	0.002095
22790	F38B7.5	duo-1	0.002099
1920	Y43F4B.7	Y43F4B.7	0.002099
16343	T21E12.2	T21E12.2	0.0021
884	W07G1.7	W07G1.7	0.002105
7125	C25F6.2	dlg-1	0.002108
2202	Y5H2A.1	Y5H2A.1	0.002113
5472	ZC504.4	mig-15	0.002115
21496	Y82E9BR.17	Y82E9BR.17	0.002122
14643	K10G4.4	K10G4.4	0.002128
1785	F56E10.1	F56E10.1	0.002129
4001	T14E8.1	T14E8.1	0.002129
12339	F28A12.1	F28A12.1	0.00213
2109	F14D2.9	F14D2.9	0.002136
4319	C09E7.8	C09E7.8	0.002137
7095	Y116A8C.26	Y116A8C.26	0.002139
14550	C29E6.5	nhr-43	0.002141
16162	Y81G3A.4	Y81G3A.4	0.002143
19850	F56F4.5	opt-3	0.002144
7090	W08D2.7	mtr-4	0.002149
8008	Y43F8B.5	scl-21	0.002152
4696	T25F10.5	bbs-8	0.002162
7984	F31F4.18	srh-246	0.002162
8633	B0285.3	B0285.3	0.002168
4942	C53B7.6	C53B7.6	0.002169
2162	C10G8.4	C10G8.4	0.002171
19971	T05A10.1	sma-9	0.002173
11930	Y39C12A.9	Y39C12A.9	0.002176
23197	C17G10.6	C17G10.6	0.00218
22665	Y46G5A.29	Y46G5A.29	0.002181
9033	B0507.3	B0507.3	0.002184
8985	C15C7.6	C15C7.6	0.002186
11777	Y18H1A.11	Y18H1A.11	0.002186
2694	C24H10.3	C24H10.3	0.002192
8213	ZK381.5	prkl-1	0.002195
748	Y38H6C.4	Y38H6C.4	0.002196
15070	F39C12.2	add-1	0.002198
7320	C33G3.1	dyc-1	0.0022
22120	F56G4.6	F56G4.6	0.002209
9485	T14F9.2	T14F9.2	0.002213
10887	F25G6.5	stdh-4	0.002214
19773	F42H10.7	F42H10.7	0.002216
9484	R08E3.3	R08E3.3	0.002217
13238	C16A11.5	C16A11.5	0.00222
19801	K08E7.8	K08E7.8	0.002223
4330	F56D5.9	F56D5.9	0.002228
18465	T27A3.1	T27A3.1	0.002228
19601	F40D4.13	F40D4.13	0.002235
9220	F56F3.2	ndg-4	0.002237
20042	Y22D7AL.11	Y22D7AL.11	0.00224
10337	F12A10.3	F12A10.3	0.002249
17086	Y73C8B.1	Y73C8B.1	0.00225
5686	K10C2.7	K10C2.7	0.002251
19015	Y41D4B.12	set-23	0.002251
9922	F40G12.1	sre-8	0.002257
386	C56C10.1	vps-33.2	0.002261
16679	B0213.12	cyp-34A7	0.002263
3760	T04D3.5	T04D3.5	0.002269
870	C47D12.2	C47D12.2	0.002271
17539	F54B8.1	F54B8.1	0.00228
10432	ZC132.5	-	0.002283
11582	C18H2.1	C18H2.1	0.002283
21584	T13G4.5	T13G4.5	0.002283
5764	F38A1.10	clec-165	0.002286
18078	C25H3.11	C25H3.11	0.002288
10373	F47C12.2	clec-78	0.002291
11529	T02G5.13	mmaa-1	0.002295
22091	F26E4.5	F26E4.5	0.002297
5849	F58E6.1	F58E6.1	0.002298
22345	F09F7.7	F09F7.7	0.002301
8566	T07F10.3	T07F10.3	0.002305
23092	Y47A7.1	Y47A7.1	0.002306
9587	F37B1.5	gst-16	0.002307
9995	Y55F3C.3	Y55F3C.3	0.002312
14096	C46G7.4	pqn-22	0.00232
1206	F16B4.3	F16B4.3	0.00233
13301	C54E10.3	C54E10.3	0.002332
16184	K03D3.2	K03D3.2	0.002334
16823	B0280.13	B0280.13	0.002339
15377	T28F2.5	ccb-1	0.002339
1827	Y34D9A.10	vps-4	0.002339
16371	W06B4.3	vps-18	0.002349
18267	K02E10.7	K02E10.7	0.002362
8091	C13E3.1	C13E3.1	0.00237
4372	M106.5	cap-2	0.002372
13077	W02D3.3	mec-6	0.002375
6147	VC5.4	mys-1	0.002377
2401	Y37A1B.13	tor-2	0.002382
1494	F32D1.5	F32D1.5	0.002383
2000	F33D11.9	F33D11.9	0.002383
22187	C09E7.4	C09E7.4	0.002385
6690	T13H5.1	T13H5.1	0.002387
12736	C34B7.4	mys-4	0.002395
20023	F58E1.4	F58E1.4	0.002396
13699	ZK455.8	oct-2	0.002402
19003	R186.7	R186.7	0.002403
20712	C16A11.8	clec-135	0.002404
7704	M18.1	col-129	0.002417
2768	H27M09.4	dpy-14	0.002417
4676	ZK596.2	ZK596.2	0.002424
7576	Y41E3.9	fcd-2	0.002428
15244	F25D1.2	F25D1.2	0.002431
21872	C07A9.7	set-3	0.002431
8502	C25B8.5	C25B8.5	0.002433
11628	C33C12.10	C33C12.10	0.002434
833	C30G4.3	gcy-11	0.002434
950	Y17G7B.10	Y17G7B.10	0.002444
3144	F26D11.9	clec-217	0.002454
20332	D2030.11	D2030.11	0.002458
12747	Y47G6A.16	-	0.002461
6576	H02F09.1	-	0.002463
10374	F49E11.4	scl-9	0.002464
219	Y55F3AM.5	Y55F3AM.5	0.002465
10365	B0496.1	B0496.1	0.002466
14100	F28D1.2	F28D1.2	0.002471
20539	H04M03.8	srv-21	0.002476
7691	ZK637.1	ZK637.1	0.002476
3751	R173.1	cah-5	0.002484
18037	T12A2.16	hot-4	0.002484
21592	Y119D3A.2	fbxa-28	0.002486
7475	T08B6.2	T08B6.2	0.002487
18680	T01B6.1	T01B6.1	0.002496
22668	Y110A2AL.4	Y110A2AL.4	0.002496
9708	B0035.11	B0035.11	0.002501
1629	F40B1.1	bath-13	0.002501
10632	Y57A10A.16	Y57A10A.16	0.002501
22043	Y38H6C.3	dct-14	0.002504
6200	F54C9.9	F54C9.9	0.002505
7015	F25E5.9	F25E5.9	0.002515
18286	Y71G12B.11	Y71G12B.11	0.002522
1790	T01G6.7	nhr-55	0.002533
10128	C14A6.2	C14A6.2	0.002537
21929	B0207.10	B0207.10	0.002539
8050	C01H6.7	tag-298	0.002543
470	ZK662.3	nhr-48	0.002544
5003	Y47D9A.4	Y47D9A.4	0.002544
8125	C01G6.5	C01G6.5	0.002546
2602	M151.3	M151.3	0.002547
6134	F09G2.2	F09G2.2	0.002548
13	F33A8.2	nlp-18	0.002551
4717	R03G5.7	R03G5.7	0.002552
21547	R05D8.7	R05D8.7	0.002552
7197	T10F2.4	T10F2.4	0.002553
10861	M7.12	M7.12	0.002554
20354	W06E11.4	sbds-1	0.002557
13325	T09D3.2	srg-28	0.002559
5517	C13B9.2	C13B9.2	0.002561
22109	F32D8.7	F32D8.7	0.002564
8072	F23H12.4	sqt-3	0.002567
4422	F46F11.1	F46F11.1	0.002571
22415	C31H5.1	C31H5.1	0.002572
16659	C18H7.3	col-102	0.002572
14285	K07C5.2	K07C5.2	0.002573
7964	Y57G11C.1	haf-8	0.002574
14884	T08D10.1	nfya-1	0.002575
5838	F01D4.4	egl-21	0.002577
9648	C44E4.7	C44E4.7	0.002579
20860	C09C7.1	zig-4	0.002579
16256	H03G16.1	H03G16.1	0.00258
16086	F46B6.10	F46B6.10	0.002585
9206	W05H12.1	W05H12.1	0.002585
13208	Y43F4A.3	Y43F4A.3	0.002585
14350	Y37A1A.3	Y37A1A.3	0.002587
11079	ZK1010.8	ZK1010.8	0.002587
8562	K01D12.6	K01D12.6	0.00259
20906	C09G4.5	mes-6	0.002591
22338	T28D6.5	T28D6.5	0.002591
1413	T12G3.7	T12G3.7	0.002596
13821	ZK697.5	srw-103	0.0026
16591	W09C3.3	W09C3.3	0.002604
12551	C56G2.5	C56G2.5	0.002605
8886	F09E5.12	F09E5.12	0.00261
15544	C06E8.3	prk-1	0.002617
16621	Y71G12B.5	Y71G12B.5	0.002618
8371	Y69A2AR.32	Y69A2AR.32	0.002631
11826	F56D5.2	F56D5.2	0.002634
20752	Y32H12A.4	Y32H12A.4	0.002636
11676	C49H3.6	C49H3.6	0.002637
566	F25G6.3	acr-16	0.002638
1465	C47G2.3	C47G2.3	0.002638
11315	R07G3.7	R07G3.7	0.002638
20058	R13A1.3	R13A1.3	0.002639
7901	K11D2.1	K11D2.1	0.00265
16154	R03D7.5	R03D7.5	0.00265
12873	T22B2.3	T22B2.3	0.002653
1173	C45E5.1	C45E5.1	0.002654
5762	F08B4.2	cdh-5	0.002656
15205	Y92C3A.2	-	0.002658
13169	C47C12.4	C47C12.4	0.00266
7520	T22G5.4	srsx-19	0.00266
5028	Y110A2AM.1	Y110A2AM.1	0.002662
16182	F49E11.7	F49E11.7	0.002678
3903	F54D1.4	nhr-7	0.002687
8395	C01G12.5	C01G12.5	0.002688
23071	C14C11.8	pqn-13	0.002689
20404	Y42A5A.1	Y42A5A.1	0.002691
19604	F49A5.4	clec-24	0.002693
7637	Y53H1C.2	ego-2	0.002698
10303	Y46B2A.2	Y46B2A.2	0.0027
693	F45E4.4	tag-199	0.002706
9386	Y51B9A.8	Y51B9A.8	0.002708
1398	Y111B2A.20	Y111B2A.20	0.002711
7308	C05D9.9	C05D9.9	0.002712
5580	T03D8.4	grl-14	0.002713
4904	F21D9.1	F21D9.1	0.002718
19847	F10G8.9	F10G8.9	0.002723
3987	F53G12.5	mex-3	0.002723
14908	EEED8.16	EEED8.16	0.002725
8762	F38B2.4	F38B2.4	0.002733
22445	K09F6.7	K09F6.7	0.002733
11835	Y55F3BR.3	-	0.002735
19444	R144.4	wip-1	0.002738
21485	ZC204.8	fbxb-21	0.00274
9575	Y92H12BL.1	Y92H12BL.1	0.00274
5179	F56C11.6	F56C11.6	0.002743
21986	C54E4.1	C54E4.1	0.002744
15430	Y41C4A.8	Y41C4A.8	0.002745
18093	T24B8.5	T24B8.5	0.002749
7352	C04E12.12	C04E12.12	0.002755
6658	R12E2.5	inx-16	0.002782
6455	Y48G8AR.3	Y48G8AR.3	0.002782
3229	C52E4.5	C52E4.5	0.002784
657	F10E7.6	F10E7.6	0.002784
17040	C38D9.1	fbxa-171	0.002786
12795	H04M03.12	H04M03.12	0.002787
20690	R03E1.3	lgc-25	0.002789
15362	K10D3.3	taf-11.2	0.002793
10254	C01F6.3	cyp-31A1	0.002796
20080	F12F3.1	exp-2	0.002797
1778	C50B8.5	C50B8.5	0.002803
5941	W03B1.9	W03B1.9	0.002803
10442	F13E6.3	F13E6.3	0.002807
16692	F10D2.3	sre-10	0.002816
13867	Y57G11A.1	tag-273	0.00282
13113	W05B10.3	W05B10.3	0.002821
16269	ZK945.8	ZK945.8	0.002823
21886	F19C6.2	F19C6.2	0.002827
13901	C34F6.7	C34F6.7	0.002831
17353	F23F12.8	F23F12.8	0.002833
18307	W07E6.2	W07E6.2	0.002833
22597	F59A1.11	F59A1.11	0.002843
13355	R07B1.7	R07B1.7	0.002843
21889	F35E8.10	F35E8.10	0.002849
4296	Y39A3B.1	Y39A3B.1	0.002851
6416	M01E10.3	M01E10.3	0.002858
698	R10H10.4	R10H10.4	0.002862
17570	ZC404.3	spe-39	0.002862
3655	Y60C6A.1	Y60C6A.1	0.002867
9928	K02H11.4	K02H11.4	0.002868
22956	F13E9.3	fipr-15	0.002871
17078	Y17G9B.3	cyp-31A3	0.002877
4568	K01H12.3	nhr-38	0.002882
5091	K12D9.4	srw-115	0.002882
22944	F54C4.4	F54C4.4	0.002886
21364	K03B8.5	nas-19	0.002888
13599	C54D2.5	cca-1	0.002891
22687	W09D10.2	tat-3	0.002894
7056	F22E10.4	pgp-15	0.002896
16110	Y32F6A.5	Y32F6A.5	0.002898
10390	C07G3.7	srbc-35	0.002904
8336	F26A1.4	F26A1.4	0.002906
22305	F44C4.3	cpr-4	0.002909
10931	F55D10.4	F55D10.4	0.00291
1254	K09C4.7	K09C4.7	0.002912
22157	Y71F9AR.3	Y71F9AR.3	0.002913
8615	F07A11.1	F07A11.1	0.002914
3792	Y54E2A.12	tbc-20	0.002914
88	B0207.12	avr-14	0.002915
1884	ZK652.8	ZK652.8	0.002915
16644	Y17G7B.21	Y17G7B.21	0.002929
2624	C30H6.4	clec-202	0.002942
5037	T20H9.6	T20H9.6	0.002946
3278	W04A4.5	W04A4.5	0.002948
14381	ZK228.3	ZK228.3	0.002949
5661	R90.5	glb-24	0.002954
22085	B0207.5	B0207.5	0.002964
15363	M01E5.2	M01E5.2	0.002964
18174	Y57E12AL.4	Y57E12AL.4	0.002964
11743	T05H10.6	T05H10.6	0.002965
18900	F58A4.8	tbg-1	0.002967
1423	F26F2.6	clec-263	0.002975
11425	C08F11.4	sru-21	0.002982
4667	F25H5.1	lim-9	0.002984
11013	T28B4.4	T28B4.4	0.002985
1083	F49E2.1	F49E2.1	0.002987
1900	B0286.4	ntl-2	0.002988
8772	C37H5.2	C37H5.2	0.002989
15452	B0379.4	scpl-1	0.002999
17029	B0261.2	let-363	0.003021
16787	F46B6.11	sru-39	0.003023
22196	F57B9.1	F57B9.1	0.003033
22362	C33D9.1	exc-5	0.003035
20271	Y66D12A.17	such-1	0.003035
17884	K11H3.1	gpdh-2	0.003042
7224	C01B4.8	C01B4.8	0.00305
12406	B0379.4	scpl-1	0.003051
22808	C35D6.5	C35D6.5	0.003058
19190	F33H2.2	F33H2.2	0.00306
22581	F39H2.5	F39H2.5	0.003067
1197	C29G2.5	srt-58	0.003074
1588	W05H7.4	zfp-3	0.003076
2366	ZK512.2	ZK512.2	0.003077
20054	F49E11.9	scl-1	0.003081
19135	T21H3.4	cutl-22	0.003087
440	F55G1.4	rod-1	0.003088
13236	B0281.6	B0281.6	0.003094
7950	E04A4.2	fbxb-80	0.003096
12181	F20A1.7	twk-11	0.003116
11532	T25D3.2	T25D3.2	0.003119
16144	C52A11.2	glb-12	0.00312
15545	C26E6.9	set-2	0.00312
7472	F58F6.3	F58F6.3	0.003123
11820	C34D4.4	C34D4.4	0.003124
2028	C07G1.3	pct-1	0.003124
5765	F56B3.11	F56B3.11	0.003129
7696	C34H4.4	col-107	0.003131
17490	F52D10.3	ftt-2	0.003132
6092	K02A6.1	K02A6.1	0.003132
8113	Y57A10A.3	Y57A10A.3	0.003132
16398	Y48A6B.9	Y48A6B.9	0.003136
11060	E03A3.6	unc-79	0.00314
20094	K08D9.2	K08D9.2	0.003141
2552	T23D8.9	sys-1	0.00315
17377	F01G10.5	F01G10.5	0.003151
22194	F42A10.3	F42A10.3	0.003152
11445	F32B4.2	F32B4.2	0.003154
19643	H39E20.1	H39E20.1	0.003157
17104	Y40B1A.2	Y40B1A.2	0.003159
1648	F42H10.9	F42H10.9	0.003168
22231	D1022.7	aka-1	0.003175
13357	T14G11.1	T14G11.1	0.003176
203	C33A12.14	sru-1	0.003177
1347	Y105E8A.20	Y105E8A.20	0.003178
14671	C27C7.7	C27C7.7	0.00318
13139	R53.7	R53.7	0.003186
11027	Y105E8A.25	Y105E8A.25	0.003192
4616	T26H2.8	srr-2	0.003196
12515	F56A8.8	F56A8.8	0.003197
17746	F47B3.7	F47B3.7	0.003201
19808	C16A11.3	C16A11.3	0.003205
16165	C56G2.9	C56G2.9	0.003209
4551	K10D2.7	K10D2.7	0.003212
21055	F41E6.8	F41E6.8	0.003213
11602	Y73B6BL.15	-	0.003227
8900	Y17G7B.1	acbp-6	0.003228
17703	F35A5.5	F35A5.5	0.00323
13438	JC8.11	JC8.11	0.003232
19339	T07G12.2	T07G12.2	0.00324
12707	K10G4.4	K10G4.4	0.003243
5058	Y116A8C.5	Y116A8C.5	0.003246
4271	W10D9.4	nfyb-1	0.003248
12157	C17G10.9	C17G10.9	0.003251
14079	T05H4.15	T05H4.15	0.003261
18572	F57G9.4	sre-29	0.003262
10293	T11F9.13	T11F9.13	0.003263
4902	E03H4.2	E03H4.2	0.003268
16901	T14G10.7	T14G10.7	0.003268
19149	C14A11.2	C14A11.2	0.00327
11494	K11G12.4	smf-1	0.00328
18359	D1009.1	D1009.1	0.00329
2821	Y48C3A.9	Y48C3A.9	0.003296
21326	F09E8.3	msh-5	0.003304
19229	F08G12.1	F08G12.1	0.003308
5069	C31A11.4	srbc-82	0.003311
7542	F41C6.6	F41C6.6	0.003313
275	C52B9.6	twk-28	0.003315
4813	F53G12.3	F53G12.3	0.003323
8426	Y119D3B.16	Y119D3B.16	0.003324
20787	H39E23.1	par-1	0.003327
5963	F49B2.6	F49B2.6	0.003333
20275	B0001.7	B0001.7	0.003336
10589	Y47D3A.25	rab-35	0.003338
13769	Y38F2AL.2	tza-1	0.003345
5557	C54D10.8	C54D10.8	0.003346
12994	C29F9.1	C29F9.1	0.003348
1460	K10D3.2	unc-14	0.003352
17648	C03A7.1	-	0.003366
12903	F44F1.4	F44F1.4	0.003366
10947	F31F4.5	-	0.00337
19465	F20E11.12	srh-154	0.003373
20597	ZK1055.4	ZK1055.4	0.003373
7354	C09E8.1	C09E8.1	0.003375
18123	T27E7.4	T27E7.4	0.003377
19747	F10B5.8	F10B5.8	0.003379
13771	Y55F3BR.5	madf-1	0.00338
8951	F25G6.4	acr-15	0.003383
10491	F18E2.4	srt-43	0.003383
17199	T21H3.2	ptr-16	0.003384
4855	F58A6.8	msp-45	0.003389
[truncated: 1,068 more rows]

## Sheet: DZN-Temp
Array ID	Sequence name	Gene names	p-value
7531	B0294.1	B0294.1	0
21135	C14C11.4	C14C11.4	0
19233	F46F6.2	F46F6.2	0
22680	F54G8.1	F54G8.1	0
4898	C15B12.5	gar-1	0
1263	K09G1.3	K09G1.3	0
11603	ZK945.9	lov-1	0
16185	R102.6	R102.6	0
1203	F09F3.13	srx-137	0
21729	C29E6.2	trpa-1	0
19771	F11F1.7	ttr-52	0
18796	Y110A2AL.2	Y110A2AL.2	0
18656	Y38C9B.3	Y38C9B.3	0
17799	Y51F10.4	Y51F10.4	0
21486	ZK1240.5	ZK1240.5	0
19817	F56C11.1	bli-3	1e-06
17988	C25H3.6	C25H3.6	1e-06
19423	F32D8.4	F32D8.4	1e-06
177	F46C5.7	F46C5.7	1e-06
20095	R02C2.4	nhr-204	1e-06
21488	C09E7.3	oig-1	1e-06
7328	F54E7.3	par-3	1e-06
22241	R10E8.3	R10E8.3	1e-06
19702	Y43F8C.6	Y43F8C.6	1e-06
21988	F28F9.4	aat-8	2e-06
19769	C39B5.7	fbxa-12	2e-06
5835	ZK688.8	gly-3	2e-06
15646	M04C9.2	M04C9.2	2e-06
5436	F37C12.16	srb-9	2e-06
2199	Y40B10A.4	Y40B10A.4	2e-06
2798	Y71F9B.9	Y71F9B.9	2e-06
3945	W05H7.4	zfp-3	2e-06
20299	F35D11.11	dyf-14	3e-06
8024	F35G8.1	F35G8.1	3e-06
358	F53H4.4	F53H4.4	3e-06
15668	K01C8.2	K01C8.2	3e-06
16226	R13D7.2	R13D7.2	3e-06
7781	C24B5.4	C24B5.4	4e-06
8070	F09G2.3	F09G2.3	4e-06
10020	F56H1.5	F56H1.5	4e-06
11495	SSSD1.1	igcm-2	4e-06
20968	F33H2.7	set-10	4e-06
11916	T06A10.2	T06A10.2	4e-06
7088	F23C8.4	ubxn-1	4e-06
19444	R144.4	wip-1	4e-06
1269	Y105C5A.22	Y105C5A.22	4e-06
15326	B0238.13	B0238.13	5e-06
15090	T17H7.4	gei-16	5e-06
6552	T26H5.1	srh-254	5e-06
7969	C09H5.6	str-131	5e-06
21760	W01F3.1	W01F3.1	5e-06
3466	Y60A3A.7	Y60A3A.7	5e-06
20022	F45E12.6	F45E12.6	6e-06
21746	C38D9.9	fbxa-176	6e-06
13456	D2089.5	gbh-1	6e-06
15497	Y71F9AM.5	nxt-1	6e-06
14298	Y113G7A.13	Y113G7A.13	6e-06
11515	C07D10.1	C07D10.1	7e-06
17346	ZK1248.2	col-74	7e-06
17850	Y53G8AL.1	Y53G8AL.1	7e-06
3589	Y82E9BR.19	Y82E9BR.19	7e-06
5008	B0454.7	clec-2	8e-06
12761	F42G2.5	F42G2.5	8e-06
5858	F53B1.7	gpa-5	8e-06
22086	B0511.7	B0511.7	9e-06
18114	C53D6.5	C53D6.5	9e-06
6085	F15A8.1	F15A8.1	9e-06
14348	F27C1.10	F27C1.10	9e-06
18170	Y113G7B.1	fbxa-116	9e-06
22707	R05A10.6	R05A10.6	9e-06
861	Y71A12B.12	Y71A12B.12	9e-06
16983	K11D12.1	cwp-4	1e-05
1124	F36D1.5	F36D1.5	1e-05
2913	W10C8.2	pop-1	1e-05
5706	ZK858.1	ZK858.1	1e-05
18258	C34D10.2	C34D10.2	1.1e-05
7422	W01A8.3	cutl-6	1.1e-05
6002	F23H11.6	F23H11.6	1.1e-05
8776	F21H11.2	sax-2	1.1e-05
21507	K08B4.4	ugt-20	1.1e-05
1938	C26C6.2	goa-1	1.2e-05
10970	C01G10.10	C01G10.10	1.3e-05
8398	C23H3.3	C23H3.3	1.3e-05
4630	C24H10.4	C24H10.4	1.3e-05
22438	F10E7.10	cutl-5	1.3e-05
5713	F13H8.1	F13H8.1	1.3e-05
12712	T03E6.4	str-150	1.3e-05
19223	C02F12.9	C02F12.9	1.5e-05
18188	F31B9.1	F31B9.1	1.5e-05
2914	Y23H5A.1	crs-2	1.6e-05
7916	D2089.2	D2089.2	1.6e-05
12394	F11G11.13	F11G11.13	1.6e-05
4325	F19B6.2	ufd-1	1.6e-05
17479	C05D11.1	C05D11.1	1.7e-05
7279	ZK666.7	clec-61	1.7e-05
10168	F15D3.6	F15D3.6	1.7e-05
13793	F40A3.7	F40A3.7	1.7e-05
19728	C31C9.6	C31C9.6	1.8e-05
22717	F11E6.7	F11E6.7	1.8e-05
19243	ZK377.2	sax-3	1.8e-05
2773	K06A5.7	cdc-25.1	1.9e-05
22444	F58A6.10	srb-12	1.9e-05
17639	W03D2.9	W03D2.9	1.9e-05
4342	ZK669.1	tag-341	2e-05
21073	W02H5.2	W02H5.2	2e-05
15559	T16A9.4	T16A9.4	2.1e-05
12848	Y38A10A.7	Y38A10A.7	2.1e-05
8772	C37H5.2	C37H5.2	2.2e-05
17779	F41E7.2	F41E7.2	2.4e-05
12334	E02C12.4	ttr-40	2.4e-05
19468	F29C12.5	bath-45	2.5e-05
11791	F35D2.2	F35D2.2	2.5e-05
1613	T26E3.7	T26E3.7	2.5e-05
15748	T28H10.2	T28H10.2	2.5e-05
12245	Y87G2A.9	ubc-14	2.5e-05
4716	K02G10.5	K02G10.5	2.6e-05
16157	T23F4.4	nas-27	2.6e-05
2612	B0244.4	B0244.4	2.7e-05
3542	D2092.6	D2092.6	2.7e-05
7506	F53B7.2	F53B7.2	2.7e-05
21394	C37A5.2	fipr-22	2.7e-05
1392	W09D10.4	W09D10.4	2.7e-05
15902	F44B9.3	cit-1.2	2.8e-05
13202	T27D12.3	clec-144	2.8e-05
12439	T25E12.4	dkf-2	2.9e-05
15990	Y48B6A.2	rpl-43	2.9e-05
22337	T27C10.1	srt-61	2.9e-05
16646	Y57A10A.1	Y57A10A.1	2.9e-05
18034	R11G1.4	sax-1	3e-05
5032	ZK673.4	ZK673.4	3.1e-05
20119	C47C12.2	C47C12.2	3.2e-05
19815	F41B4.4	glr-6	3.2e-05
19679	ZK829.6	tgt-1	3.2e-05
15372	ZK721.1	tag-130	3.3e-05
1210	F36G9.1	srw-57	3.4e-05
21612	Y57G11C.37	Y57G11C.37	3.4e-05
9599	Y53F4B.28	ptr-20	3.5e-05
6917	Y51H4A.20	Y51H4A.20	3.5e-05
11558	Y41C4A.6	Y41C4A.6	3.6e-05
2763	Y57E12B.3	Y57E12B.3	3.6e-05
19640	F38B6.3	F38B6.3	3.7e-05
6029	Y9C9A.5	Y9C9A.5	3.7e-05
21442	ZC404.3	spe-39	3.8e-05
18600	F19C7.5	F19C7.5	4e-05
13097	C01C7.1	ark-1	4.1e-05
14170	W01D2.2	nhr-61	4.1e-05
4852	C01G6.2	C01G6.2	4.2e-05
1998	F11D5.1	F11D5.1	4.3e-05
12290	Y57G7A.9	glb-31	4.3e-05
20998	T16A1.2	T16A1.2	4.6e-05
312	F30A10.2	F30A10.2	4.7e-05
17712	T13G4.3	T13G4.3	4.8e-05
16945	F28B3.10	F28B3.10	4.9e-05
14350	Y37A1A.3	Y37A1A.3	4.9e-05
5016	F29A7.1	fbxb-106	5e-05
22116	R10D12.1	R10D12.1	5.1e-05
14020	Y67D8C.2	Y67D8C.2	5.1e-05
2877	F53F4.8	F53F4.8	5.2e-05
11315	R07G3.7	R07G3.7	5.2e-05
665	K12H6.10	K12H6.10	5.3e-05
21961	M110.3	M110.3	5.3e-05
7	T20F10.2	T20F10.2	5.4e-05
6923	ZK1127.9	ZK1127.9	5.4e-05
15556	K01A6.5	K01A6.5	5.5e-05
6974	W02B3.3	W02B3.3	5.5e-05
4867	Y71H2AR.3	Y71H2AR.3	5.5e-05
21744	C16D9.2	rol-3	5.7e-05
703	Y4C6A.1	Y4C6A.1	5.7e-05
5663	T15B7.3	col-143	5.8e-05
8938	C05E4.10	srj-25	5.8e-05
6968	ZK75.1	ins-4	5.9e-05
16682	C05E4.2	str-20	5.9e-05
20454	R08C7.10	wapl-1	5.9e-05
450	C36A4.8	brc-1	6e-05
21731	C53D6.6	C53D6.6	6e-05
20310	Y37A1B.12	tor-1	6e-05
4338	Y39B6A.25	Y39B6A.25	6.1e-05
142	Y57E12B.1	Y57E12B.1	6.1e-05
20630	Y47D7A.9	Y47D7A.9	6.2e-05
18671	F21G4.3	F21G4.3	6.3e-05
17760	R13H4.3	R13H4.3	6.3e-05
15918	ZK632.2	ZK632.2	6.3e-05
21671	Y51F10.6	Y51F10.6	6.5e-05
18234	EGAP9.3	EGAP9.3	6.6e-05
15526	C32C4.5	mab-23	6.6e-05
11494	K11G12.4	smf-1	6.6e-05
6412	H24G06.1	H24G06.1	6.7e-05
10728	C09G4.2	C09G4.2	6.8e-05
21033	Y65A5A.2	Y65A5A.2	7.1e-05
321	C06H2.2	C06H2.2	7.2e-05
19205	F25E5.1	F25E5.1	7.2e-05
666	M151.2	M151.2	7.2e-05
19320	M70.1	M70.1	7.3e-05
18354	T28F3.5	T28F3.5	7.4e-05
4856	K01C8.6	K01C8.6	7.5e-05
22024	F47D2.4	srt-35	7.5e-05
1133	Y71F9B.1	Y71F9B.1	7.5e-05
12807	B0213.10	cyp-34A5	7.6e-05
13303	F07G11.8	srx-6	7.6e-05
11903	T07F12.1	T07F12.1	7.6e-05
16100	T05C1.4	T05C1.4	7.8e-05
3325	T10F2.2	T10F2.2	7.8e-05
9647	C41H7.6	C41H7.6	7.9e-05
22463	Y54F10BM.12	Y54F10BM.12	7.9e-05
16878	T12D8.4	T12D8.4	8e-05
20406	Y77E11A.13	npp-20	8.2e-05
2123	Y39G8B.5	Y39G8B.5	8.2e-05
17888	W01C8.3	set-19	8.3e-05
15269	Y45G12C.14	srj-19	8.4e-05
4315	T04B2.2	frk-1	8.5e-05
1376	C05D11.9	C05D11.9	8.7e-05
19709	C34F6.10	C34F6.10	8.7e-05
7820	Y53C12B.5	mab-3	8.7e-05
13594	K03B8.9	deg-3	8.8e-05
7637	Y53H1C.2	ego-2	8.9e-05
13610	C29H12.3	rgs-3	8.9e-05
20735	C05D11.3	tag-170	8.9e-05
13385	Y62E10A.6	Y62E10A.6	9e-05
6493	B0218.6	clec-51	9.1e-05
20917	F13H10.3	F13H10.3	9.2e-05
11402	ZC513.3	ZC513.3	9.5e-05
21267	F25B5.6	F25B5.6	9.6e-05
16212	F28H7.11	srj-21	9.7e-05
449	C34F11.9	dsh-1	9.8e-05
15659	D1022.6	sro-1	0.0001
13429	K09F5.2	vit-1	0.000102
17875	F01G10.5	F01G10.5	0.000103
19784	Y39A3CR.6	hlh-33	0.000103
13769	Y38F2AL.2	tza-1	0.000104
16398	Y48A6B.9	Y48A6B.9	0.000105
22954	C44B12.6	C44B12.6	0.000106
2793	W05F2.7	W05F2.7	0.000107
19209	F57A10.5	nhr-60	0.000108
15871	C25H3.8	C25H3.8	0.000109
13400	F44C8.10	nhr-126	0.000109
19598	F21F8.6	F21F8.6	0.00011
3163	T23D5.11	str-8	0.000111
23205	F47B8.5	F47B8.5	0.000114
18200	ZK455.3	npr-9	0.000114
4933	C09H5.3	str-140	0.000114
1403	C39E9.13	rfc-3	0.000116
1808	F25E2.1	F25E2.1	0.000117
11964	C15C7.2	klp-8	0.000117
4175	Y73B3A.9	Y73B3A.9	0.000117
21952	C52E2.6	fbxb-97	0.000118
2000	F33D11.9	F33D11.9	0.000119
3128	B0222.1	B0222.1	0.000121
13319	K10G4.3	K10G4.3	0.000122
20712	C16A11.8	clec-135	0.000123
10590	Y48A6B.1	Y48A6B.1	0.000127
12984	W02B12.10	W02B12.10	0.000128
14147	F40F9.1	xbx-6	0.000128
2335	W10C6.1	mat-2	0.000129
19781	T23F11.4	T23F11.4	0.000129
5222	B0047.3	bath-24	0.000132
12225	R102.5	R102.5	0.000134
20205	R04B3.2	R04B3.2	0.000135
13337	ZC455.11	srbc-45	0.000136
14971	C47B2.1	fbxa-140	0.000139
21160	C04B4.2	C04B4.2	0.00014
20016	C52E2.2	C52E2.2	0.000142
21958	F46C5.4	F46C5.4	0.000144
5978	C29F5.2	sdz-3	0.000144
13800	K02H11.7	str-243	0.000145
3734	Y113G7A.8	fre-1	0.000146
23106	F47B7.7	F47B7.7	0.000147
11336	C09G12.6	srz-70	0.000148
10143	T26F2.2	T26F2.2	0.00015
5642	Y66H1A.3	tag-313	0.000151
1054	VW06B3R.1	ucr-2.1	0.000151
22497	CD4.7	CD4.7	0.000153
13905	F18H3.3	pab-2	0.000153
1762	C43E11.9	C43E11.9	0.000155
15271	Y68A4B.1	clec-243	0.000155
15741	T01C4.1	T01C4.1	0.000156
5772	B0302.1	kin-25	0.000158
22114	K04A8.1	K04A8.1	0.000159
145	ZC155.5	cutl-19	0.00016
12655	T03G6.2	nhr-40	0.00016
7815	T13F2.6	T13F2.6	0.00016
17356	F52C9.1	F52C9.1	0.000161
10583	R13F6.5	R13F6.5	0.000161
16739	F55E10.2	F55E10.2	0.000163
5410	T12A2.16	hot-4	0.000163
5557	C54D10.8	C54D10.8	0.000165
8963	K12D9.8	srw-114	0.000165
2183	K01D12.14	cdr-5	0.000167
13981	ZK418.5	ZK418.5	0.000168
2623	C27H2.2	C27H2.2	0.000172
12808	B0238.14	srt-66	0.000172
22098	Y73F8A.13	Y73F8A.13	0.000172
1917	W01G7.5	lem-2	0.000173
465	Y37A1B.13	tor-2	0.000173
5263	W04B5.5	W04B5.5	0.000173
13939	F10B5.4	tub-1	0.000174
22493	C31B8.7	C31B8.7	0.000175
16863	C05D10.3	wht-1	0.000175
13208	Y43F4A.3	Y43F4A.3	0.000177
14748	C14C6.8	C14C6.8	0.000178
8163	R151.5	dpy-31	0.000178
19925	F25B5.6	F25B5.6	0.000181
8429	B0478.3	B0478.3	0.000182
8796	H05C05.1	H05C05.1	0.000182
3090	T20H12.1	T20H12.1	0.000182
14092	C02D4.2	ser-2	0.000183
15673	VW02B12L.2	VW02B12L.2	0.000183
26	Y48A6B.3	Y48A6B.3	0.000185
23161	F23H11.3	F23H11.3	0.000187
21303	T23D8.8	cfi-1	0.000188
6550	T15B7.9	-	0.000189
16825	Y38C1AB.8	frm-5	0.000192
11626	Y73E7A.6	Y73E7A.6	0.000195
16175	C29E6.4	cutl-27	0.000196
14355	ZK550.2	ZK550.2	0.000196
18358	C34C6.2	C34C6.2	0.000197
14169	T28F3.1	T28F3.1	0.000197
9644	B0348.4	egl-8	0.000198
19788	Y75B8A.16	Y75B8A.16	0.000199
7809	F48E3.1	gly-12	0.000202
6383	C06E1.2	-	0.000203
7444	R10H1.2	srab-14	0.000203
935	C53D5.1	C53D5.1	0.000204
11943	F21F8.4	F21F8.4	0.000206
5136	R10A10.1	R10A10.1	0.000207
17194	R09B5.10	cnc-5	0.000208
22003	B0391.5	fbxa-153	0.000209
7362	C49D10.9	nhr-261	0.00021
10018	T11A5.6	T11A5.6	0.000214
18186	F14H12.2	F14H12.2	0.000215
3168	Y37H2B.1	Y37H2B.1	0.000215
14987	Y48G1BM.6	Y48G1BM.6	0.000217
14503	Y55F3AM.3	Y55F3AM.3	0.000217
7542	F41C6.6	F41C6.6	0.00022
17113	F01D5.11	fbxa-177	0.00022
3540	C17F3.1	C17F3.1	0.000221
11936	ZK896.8	gcy-18	0.000222
3188	F55F1.1	F55F1.1	0.000223
15513	Y47D3A.6	tra-1	0.000223
20167	C29A12.6	C29A12.6	0.000224
19983	Y47D3A.17	obr-1	0.000228
15193	Y49F6C.1	bath-8	0.000229
11942	F09G2.5	lgc-39	0.00023
9955	C53C7.1	C53C7.1	0.000231
3909	C18C4.10	klc-2	0.000232
12619	Y41D4B.5	rps-28	0.000232
19339	T07G12.2	T07G12.2	0.000232
12373	C23H4.4	C23H4.4	0.000234
13423	F22F4.2	inx-3	0.000234
15260	T03F7.2	srh-45	0.000234
22119	T25E12.11	srz-100	0.000234
599	F52C9.1	F52C9.1	0.000236
19337	M03A1.6	ipla-1	0.000236
11475	Y43F8C.16	Y43F8C.16	0.000236
1967	F53B2.8	F53B2.8	0.000238
20237	K02C4.2	K02C4.2	0.000238
7496	F08H9.8	clec-54	0.000239
11564	ZK688.1	ZK688.1	0.000239
20544	T23G4.2	T23G4.2	0.00024
13254	T14D7.3	tag-212	0.00024
7019	F44C8.11	nhr-96	0.000243
14158	K06C4.6	mod-1	0.000244
3964	C07G1.3	pct-1	0.000244
13744	C07H6.2	C07H6.2	0.000245
3138	CD4.9	-	0.000247
15545	C26E6.9	set-2	0.000247
499	K08A2.7	-	0.000254
19202	C50H11.1	C50H11.1	0.000254
8054	F09C3.1	pes-7	0.000256
11014	W05H7.3	sedl-1	0.000268
15416	C56G2.3	C56G2.3	0.000269
7063	R106.2	R106.2	0.00027
21242	Y82E9BR.18	Y82E9BR.18	0.00027
20183	T25E12.9	clec-29	0.000271
21742	B0205.4	B0205.4	0.000272
1650	T17A3.2	T17A3.2	0.000273
950	Y17G7B.10	Y17G7B.10	0.000276
20959	ZC477.9	deb-1	0.000277
20520	ZK892.6	ZK892.6	0.000277
18503	F39C12.2	add-1	0.000283
14835	Y45F10A.7	Y45F10A.7	0.000283
5889	F32H5.3	F32H5.3	0.000285
13530	M142.6	rle-1	0.000285
1549	C28G1.6	C28G1.6	0.000286
17180	F25D1.4	F25D1.4	0.000286
11447	Y41D4B.6	Y41D4B.6	0.000286
10732	H06I04.3	H06I04.3	0.000287
12963	Y105E8A.26	zoo-1	0.000287
21614	Y105C5A.1	Y105C5A.1	0.000288
60	C48G7.1	-	0.000289
21468	E04F6.7	dhs-7	0.000289
19403	T27B7.1	nhr-59	0.000289
20065	Y7A9A.2	-	0.00029
12066	C36E6.1	C36E6.1	0.00029
19497	Y38C1BA.2	snn-1	0.00029
15032	Y66D12A.22	tin-10	0.00029
11764	ZK524.2	unc-13	0.00029
9391	F40G9.12	F40G9.12	0.000292
1923	ZK899.8	gap-2	0.000292
7151	Y47G6A.1	inx-21	0.000293
21175	R05D7.4	R05D7.4	0.000294
6903	T02C5.5	unc-2	0.000294
21521	C10G8.2	C10G8.2	0.000295
10245	F19F10.11	F19F10.11	0.000296
18421	C23H5.9	grl-20	0.000296
2185	K08F9.3	K08F9.3	0.000296
3126	Y73B6BL.14	Y73B6BL.14	0.000298
8814	C53H9.2	C53H9.2	0.0003
14665	Y73F8A.32	Y73F8A.32	0.000301
20395	F55G11.8	F55G11.8	0.000302
18274	R12E2.8	R12E2.8	0.000303
11429	Y37A1B.13	tor-2	0.000304
22094	Y37A1B.11	egl-23	0.000305
22816	F55A8.2	egl-4	0.000306
20153	D1081.2	unc-120	0.00031
21693	T19H5.1	T19H5.1	0.000311
9346	ZK673.5	ZK673.5	0.000313
5416	C04E12.12	C04E12.12	0.000314
20188	F59A3.1	F59A3.1	0.000316
6391	C42C1.4	C42C1.4	0.000318
7092	Y45F10D.7	Y45F10D.7	0.000318
17090	ZK742.4	ZK742.4	0.000323
1536	F49C12.5	F49C12.5	0.000326
22965	Y105C5B.16	lgc-19	0.000332
18980	F07B7.12	F07B7.12	0.000333
11915	K09E3.2	K09E3.2	0.000335
1598	Y73B6BL.5	seu-1	0.000335
11052	Y57G7A.10	Y57G7A.10	0.000335
5392	F54E2.3	ketn-1	0.000336
22021	F37B4.9	sre-24	0.000336
2640	Y54G2A.13	Y54G2A.13	0.000337
13983	C01B10.10	C01B10.10	0.000338
15233	C25E10.4	C25E10.4	0.000339
20364	Y54G2A.1	lin-22	0.000339
21726	ZK632.5	ZK632.5	0.000339
6514	Y94H6A.6	ubc-8	0.000341
2994	B0410.2	vang-1	0.000341
1680	C13C12.2	C13C12.2	0.000343
2495	Y43F8B.1	Y43F8B.1	0.000343
4911	T03D8.1	num-1	0.000344
19370	Y74C10AL.2	Y74C10AL.2	0.000344
13327	T21C9.11	T21C9.11	0.000347
19459	C45G7.3	ilys-3	0.000349
21502	F02H6.1	F02H6.1	0.00035
11423	Y34B4A.1	-	0.000356
11752	Y110A7A.6	Y110A7A.6	0.000356
19754	K10B4.3	K10B4.3	0.000357
3880	T25G3.3	T25G3.3	0.000357
919	C47E12.2	C47E12.2	0.000358
15924	D2096.2	praf-3	0.000359
19778	R01H2.5	ger-1	0.00036
19901	C18H7.2	inx-18	0.000363
14662	Y54E10A.9	vbh-1	0.000363
4421	F44C8.1	cyp-33C4	0.000366
20599	C03B1.1	C03B1.1	0.000368
14209	F12A10.7	F12A10.7	0.000369
9451	T02B11.5	srj-38	0.000369
21186	W02D9.5	W02D9.5	0.00037
13790	F21F8.11	F21F8.11	0.000375
19575	W03F8.8	-	0.000376
15754	Y60A3A.14	Y60A3A.14	0.000376
4797	K01A6.6	K01A6.6	0.000379
11602	Y73B6BL.15	-	0.000382
22596	F52E1.4	gcy-7	0.000383
20398	M01A10.2	tom-1	0.000383
17294	F09E10.1	F09E10.1	0.000385
21637	F57C9.4	F57C9.4	0.000388
12312	K02D7.5	K02D7.5	0.000388
19053	F40H3.2	F40H3.2	0.000389
9653	F46F2.2	kin-20	0.000389
16412	F52C12.4	F52C12.4	0.000391
13877	F08H9.5	clec-227	0.000393
17407	Y43F11A.5	set-24	0.000394
14294	T16G1.2	T16G1.2	0.000397
16139	C03H5.5	C03H5.5	0.000398
16538	F15G9.4	him-4	0.000401
20009	ZK1053.1	ZK1053.1	0.000401
17939	F42C5.9	F42C5.9	0.000406
9856	F37B1.4	gst-15	0.000406
7187	D1044.6	D1044.6	0.000408
13149	C46E10.7	srh-99	0.000408
18538	Y77E11A.7	Y77E11A.7	0.000409
18088	F59E12.10	ddl-1	0.000412
5431	F21A10.2	F21A10.2	0.000412
2705	K10B3.1	K10B3.1	0.000412
418	M88.6	pan-1	0.000413
1285	Y67D8A.1	Y67D8A.1	0.000415
724	F28B1.6	sri-66	0.000422
10507	Y58G8A.4	Y58G8A.4	0.000422
7579	Y105C5A.16	-	0.000423
15919	C01F6.1	C01F6.1	0.000424
14643	K10G4.4	K10G4.4	0.000428
648	Y53C10A.10	Y53C10A.10	0.000428
11406	C14E2.6	C14E2.6	0.00043
9519	F47G4.1	clec-113	0.000431
428	Y75B8A.1	php-3	0.000432
22063	F59F5.1	F59F5.1	0.000433
20565	F16B4.10	srbc-41	0.000435
4195	C35A5.7	C35A5.7	0.000436
21736	F56B3.7	ugt-52	0.000438
11282	ZK678.3	ZK678.3	0.00044
13326	T09H2.1	cyp-34A4	0.000444
17810	C56E6.6	C56E6.6	0.00045
2694	C24H10.3	C24H10.3	0.000452
19614	T01G6.5	nhr-211	0.000452
11356	ZK795.1	ZK795.1	0.000455
438	F29C4.6	F29C4.6	0.000456
3395	K06A5.6	acdh-3	0.000457
5838	F01D4.4	egl-21	0.000466
21884	F10G7.10	F10G7.10	0.000466
9810	T17E9.2	nmt-1	0.000466
13415	C02F12.7	tag-278	0.000467
4889	F21E9.4	ins-39	0.00047
22010	C37C3.7	C37C3.7	0.000471
9271	Y116A8C.28	Y116A8C.28	0.000472
21564	ZC404.13	ZC404.13	0.000474
16007	Y55F3AM.1	Y55F3AM.1	0.000477
22158	Y71G12B.12	atg-5	0.000482
18223	Y54G2A.9	clec-81	0.000483
5470	Y73B6BL.5	seu-1	0.000487
13111	K11C4.3	unc-70	0.000487
21370	Y106G6A.2	Y106G6A.2	0.000487
10491	F18E2.4	srt-43	0.00049
8613	C41H7.6	C41H7.6	0.000491
454	F20C5.6	F20C5.6	0.000491
16160	Y39F10A.1	Y39F10A.1	0.000491
4179	C34B7.2	C34B7.2	0.000494
12896	F25D7.2	tag-353	0.000497
14171	Y102A5C.13	fbxa-112	0.000503
21908	T05F1.12	-	0.000504
2996	C05E4.8	-	0.000505
17805	C01G12.7	C01G12.7	0.000506
22362	C33D9.1	exc-5	0.000508
66	F49E10.4	F49E10.4	0.000508
14441	B0285.6	B0285.6	0.000517
2356	T04A6.2	T04A6.2	0.000519
17293	F08F1.7	tag-123	0.000519
3130	C04F5.6	srab-3	0.000521
18803	D2045.7	D2045.7	0.000523
20031	Y38E10A.19	nhr-235	0.000523
19770	C44F1.2	attf-1	0.000525
1110	Y53F4B.30	gst-27	0.000525
3792	Y54E2A.12	tbc-20	0.000528
8279	R03E1.2	R03E1.2	0.000529
12417	Y73B6BL.4	Y73B6BL.4	0.000532
382	C04G6.7	C04G6.7	0.000535
11170	ZC416.8	cha-1	0.000536
16399	Y66D12A.13	Y66D12A.13	0.000537
2143	F29B9.5	F29B9.5	0.000539
13121	T24D8.5	nlp-2	0.00054
10002	C10G8.6	ceh-34	0.000541
14118	F29C4.7	F29C4.7	0.000541
15853	ZC13.3	ZC13.3	0.000541
12474	Y6B3B.5	Y6B3B.5	0.000545
19409	F49H12.1	lsy-2	0.000547
10526	R04E5.10	ifd-1	0.000552
8562	K01D12.6	K01D12.6	0.000552
10120	F55G11.7	F55G11.7	0.000555
14010	F56H11.1	fbl-1	0.000555
10133	F19H8.4	F19H8.4	0.000557
3194	T22E5.6	T22E5.6	0.000559
21269	F47A4.1	lgc-47	0.00056
18157	K07C6.10	srx-67	0.00056
21745	C36A4.6	cyp-25A4	0.000561
5080	F26D2.1	str-73	0.000562
5057	Y116A8C.10	Y116A8C.10	0.000567
21039	C13A2.9	C13A2.9	0.000569
5841	T11G6.1	hrs-1	0.00057
8113	Y57A10A.3	Y57A10A.3	0.00057
22906	F58D5.6	F58D5.6	0.000572
19819	K10B3.5	K10B3.5	0.000574
14537	VW02B12L.4	adbp-1	0.000575
9767	B0024.14	crm-1	0.000575
22018	F20D6.3	srp-8	0.000578
18462	M01A10.2	tom-1	0.000578
7201	Y43F4A.2	-	0.000583
4799	R09E10.6	R09E10.6	0.000584
2327	F52H3.4	F52H3.4	0.000591
5664	F56C11.3	F56C11.3	0.000592
1294	C54G10.3	pmp-3	0.000592
17578	F29D10.5	-	0.000598
2034	C35E7.10	C35E7.10	0.000598
6854	Y73B3B.2	set-28	0.0006
2581	W09C3.2	W09C3.2	0.0006
9516	Y116A8C.7	Y116A8C.7	0.0006
13210	Y51A2D.7	Y51A2D.7	0.0006
1704	K11G9.1	K11G9.1	0.000601
16192	Y55F3AL.1	plx-1	0.000602
18592	Y56A3A.16	Y56A3A.16	0.000605
15214	F38C2.4	F38C2.4	0.000606
22844	C18E3.7	ppw-1	0.00061
1163	F54D8.4	cah-1	0.000611
7007	C48G7.2	-	0.000616
12302	C01B10.4	C01B10.4	0.000617
3701	F31C3.4	F31C3.4	0.000619
3677	T13G4.7	T13G4.7	0.00062
21854	W04G5.10	W04G5.10	0.000622
15377	T28F2.5	ccb-1	0.000624
16184	K03D3.2	K03D3.2	0.000625
19827	Y58A7A.5	Y58A7A.5	0.000625
22407	Y67D8C.10	mca-3	0.000627
14063	ZK507.6	ZK507.6	0.000628
22842	C09G4.5	mes-6	0.000629
21301	F59C6.7	che-13	0.000631
19324	B0412.1	dac-1	0.000631
5038	T28A8.5	T28A8.5	0.000631
6405	F45E4.10	gfi-4	0.000632
6173	Y102A11A.8	Y102A11A.8	0.000632
18510	F56C9.10	F56C9.10	0.000633
3101	T20H9.5	fbxa-68	0.000633
7062	K09E2.1	K09E2.1	0.000633
10568	ZK177.1	ZK177.1	0.000633
19405	ZK488.2	nhr-90	0.000634
18701	C48E7.3	lpd-2	0.00064
21416	K01A2.8	mps-2	0.000641
18120	K03D3.3	srz-21	0.000643
22543	F21G4.5	F21G4.5	0.000649
13936	C27H5.3	C27H5.3	0.000655
5631	C09D1.1	unc-89	0.000655
20888	Y32G9A.10	Y32G9A.10	0.00066
9840	T23D8.2	tsp-7	0.000661
7327	F53A2.8	mtm-6	0.000662
1968	F58G6.1	amph-1	0.000669
19700	W04D2.4	W04D2.4	0.00067
18154	F57B1.7	-	0.000676
20230	C50D2.2	C50D2.2	0.000678
8425	W09D6.2	str-261	0.000689
11601	Y69E1A.4	Y69E1A.4	0.000689
327	F21C10.3	F21C10.3	0.000691
23156	C05B5.3	pqn-8	0.000693
22500	F10G2.2	F10G2.2	0.000695
21249	F01G10.10	F01G10.10	0.000696
3099	F54F2.6	F54F2.6	0.000696
22161	B0454.9	B0454.9	0.000698
16713	T10H4.5	srw-16	0.0007
16949	W02D3.8	smg-5	0.000702
16679	B0213.12	cyp-34A7	0.000708
14789	ZK105.6	ZK105.6	0.000708
5413	B0240.4	npp-22	0.000711
17554	T17H7.4	gei-16	0.000713
21624	F25B3.6	F25B3.6	0.000717
9958	F17A2.1	xtr-2	0.000722
12952	C39E9.2	scl-5	0.000723
20942	T08D2.6	T08D2.6	0.000724
21850	R05D8.10	dhs-15	0.000726
18257	C33A11.2	C33A11.2	0.000729
18156	H43I07.3	H43I07.3	0.00073
16976	Y37E11AR.6	vab-2	0.00073
19536	F39E9.12	btb-18	0.000734
15553	F48G7.7	F48G7.7	0.000734
8392	Y53C10A.3	Y53C10A.3	0.000736
255	T06E6.5	fbxa-135	0.000739
2999	C18E9.3	pqn-14	0.00074
9278	DC2.7	kin-33	0.000743
1259	Y62H9A.4	Y62H9A.4	0.000743
9503	C09H6.1	spr-4	0.00075
22994	F53F1.10	srd-18	0.000751
1879	Y53G8AM.7	Y53G8AM.7	0.000753
20389	E01H11.1	pkc-2	0.000754
4031	T15D6.9	T15D6.9	0.000756
16442	ZK1321.2	ZK1321.2	0.000757
7272	Y110A7A.17	mat-1	0.00076
22485	Y73B6BL.11	srv-25	0.000763
11809	F10F2.6	clec-152	0.000768
16556	C41G7.6	C41G7.6	0.000769
16684	C14C6.9	srx-8	0.00077
2888	Y55F3AM.7	egrh-2	0.000771
9478	F41C6.7	F41C6.7	0.000773
19334	F47H4.2	F47H4.2	0.000776
13127	C32C4.1	C32C4.1	0.000777
22619	F31B12.1	plc-1	0.000777
4282	C40H1.2	C40H1.2	0.000778
11562	Y82E9BL.8	fbxa-5	0.000779
1910	F47D12.1	gar-2	0.00078
7790	ZK863.6	dpy-30	0.000782
7708	B0336.9	swp-1	0.000782
13446	Y54E10A.12	Y54E10A.12	0.000782
20470	Y54E5A.8	Y54E5A.8	0.000784
7694	C07G1.5	hgrs-1	0.000786
7807	F31F4.7	ugt-42	0.000787
19135	T21H3.4	cutl-22	0.000788
6952	F29A7.3	F29A7.3	0.000788
3005	C51E3.9	C51E3.9	0.000789
13444	Y39G10AR.21	Y39G10AR.21	0.000789
678	D1044.7	D1044.7	0.00079
18450	C16D9.2	rol-3	0.000792
19958	F46B6.3	smg-4	0.000792
10862	R05G6.1	R05G6.1	0.000798
12494	K04B12.2	K04B12.2	0.000799
12877	C29A12.2	C29A12.2	0.0008
16632	F29C12.4	F29C12.4	0.000802
23143	M01D1.8	fbxb-41	0.000807
17666	F40G12.5	F40G12.5	0.000808
9868	Y48C3A.8	Y48C3A.8	0.000809
5717	F54D10.3	F54D10.3	0.00081
19692	F55C10.4	F55C10.4	0.00081
13904	F02C12.1	F02C12.1	0.000814
16648	ZK84.6	ins-6	0.000816
3422	K07H8.3	K07H8.3	0.000817
17690	Y60A3A.3	srh-183	0.000817
19018	Y51H1A.1	Y51H1A.1	0.000819
16790	H12C20.2	pms-2	0.000821
13748	R17.1	fbxb-85	0.000824
14096	C46G7.4	pqn-22	0.000825
4428	T10F2.1	grs-1	0.000826
4148	C54H2.3	tag-294	0.000826
19875	F42G8.10	F42G8.10	0.000832
8469	F37B4.12	str-39	0.000832
7864	H42K12.1	pdk-1	0.000834
9823	Y71H10B.1	Y71H10B.1	0.000834
18585	C35D10.5	C35D10.5	0.000837
20715	E04D5.1	E04D5.1	0.000838
8167	Y39A1A.22	Y39A1A.22	0.000838
18997	K02A11.1	gfi-2	0.000841
7481	Y5F2A.3	Y5F2A.3	0.000843
4927	ZK524.2	unc-13	0.000845
278	F16F9.3	F16F9.3	0.000847
17037	C29F7.4	fkh-3	0.000848
18169	Y102A5C.3	fbxa-207	0.000851
3445	C07G1.3	pct-1	0.000852
12460	K03A1.2	K03A1.2	0.000854
9888	F35H10.6	F35H10.6	0.000861
2227	ZK54.3	ZK54.3	0.000866
5614	T18D3.6	T18D3.6	0.000867
4300	Y75B8A.4	Y75B8A.4	0.000867
1916	T07H8.4	mec-1	0.000868
797	Y4C6B.5	Y4C6B.5	0.000874
8675	C05D11.7	C05D11.7	0.000875
1818	T25B6.7	snf-12	0.000878
19582	ZK354.6	ZK354.6	0.000878
21597	ZK6.1	nhr-278	0.00088
21539	F48F5.4	srd-70	0.00088
7992	K02H11.3	str-236	0.000883
2997	C09H5.3	str-140	0.000886
13815	Y42A5A.2	lact-8	0.000889
1471	ZK177.4	ZK177.4	0.000891
22022	F39G3.4	F39G3.4	0.000895
19574	T06C10.6	kin-26	0.000896
8177	C28C12.10	tag-77	0.000896
22124	Y69H2.6	ubc-19	0.000898
11859	F47H4.8	fbxa-188	0.0009
17828	ZK938.2	ZK938.2	0.000901
17525	D2096.11	D2096.11	0.000902
5389	F35F10.8	srx-122	0.000904
22408	Y69A2AR.18	Y69A2AR.18	0.000904
20780	C52E12.2	unc-104	0.000913
14908	EEED8.16	EEED8.16	0.000916
14644	K11H12.8	K11H12.8	0.000919
8378	B0379.6	B0379.6	0.000925
2770	C33D12.2	C33D12.2	0.000925
14765	F53F4.4	F53F4.4	0.000926
21540	F49A5.5	clec-28	0.000931
8095	K04G2.6	K04G2.6	0.000931
16129	K04H8.3	K04H8.3	0.000931
13318	K04F1.14	K04F1.14	0.000934
15066	CC8.2	CC8.2	0.000936
13649	C35D10.2	C35D10.2	0.000942
13927	Y50C1A.1	Y50C1A.1	0.000947
19283	C02D5.1	acdh-6	0.000948
6729	F20C5.1	pme-3	0.000954
16946	F36A2.6	rps-15	0.000955
21009	T16H12.8	srt-55	0.000955
802	Y73B6BL.19	Y73B6BL.19	0.000957
10139	K09B11.5	K09B11.5	0.000958
12240	Y47D7A.7	Y47D7A.7	0.000958
5546	Y67D8C.1	Y67D8C.1	0.000966
16649	C35D10.3	C35D10.3	0.000971
8928	T22D1.12	T22D1.12	0.000971
21210	T05H10.7	T05H10.7	0.000976
19311	C34D4.2	C34D4.2	0.000977
16335	T10E10.4	T10E10.4	0.000978
20094	K08D9.2	K08D9.2	0.000979
20215	T21G5.2	T21G5.2	0.000979
2889	ZC455.6	ugt-5	0.000983
11835	Y55F3BR.3	-	0.000984
10006	F09G2.4	cpsf-2	0.000989
9691	C18A3.10	C18A3.10	0.000991
17067	R186.7	R186.7	0.000994
7239	T10B9.8	cyp-13A1	0.000995
18352	T01G1.1	klp-12	0.000997
3543	F32A7.1	srw-92	0.000997
6424	T23E7.2	T23E7.2	0.000999
4931	C05C10.6	ufd-3	0.001001
5536	F58F6.2	col-105	0.001004
13163	C17G10.4	cdc-14	0.001008
10081	Y51H1A.5	hda-6	0.001012
18968	C04F1.2	-	0.001019
13347	F18E9.4	F18E9.4	0.001021
18267	K02E10.7	K02E10.7	0.001025
7826	F40B5.2	F40B5.2	0.001029
7527	Y61A9LA.9	Y61A9LA.9	0.001032
791	C27A12.3	tag-146	0.001034
2275	VC5.2	VC5.2	0.001035
4926	W01F3.1	W01F3.1	0.001039
19706	C01C10.3	acl-12	0.00104
13258	Y51H7BR.4	Y51H7BR.4	0.00104
15736	K02H11.9	K02H11.9	0.001041
8608	Y110A7A.19	Y110A7A.19	0.001041
16914	F53A10.2	F53A10.2	0.001044
8952	F26D2.12	clec-234	0.001048
14426	F29A7.2	fbxb-107	0.001048
17567	Y73B3A.10	Y73B3A.10	0.001048
11882	Y5H2B.6	cyp-33C12	0.001058
13231	Y37F4.3	Y37F4.3	0.001064
3254	C27C12.7	dpf-2	0.001066
20771	R05A10.3	R05A10.3	0.001074
17381	F57H12.2	unc-24	0.001074
6434	Y55D9A.2	Y55D9A.2	0.001076
3760	T04D3.5	T04D3.5	0.001083
14084	C46F4.2	acs-17	0.001085
447	C09D8.1	ptp-3	0.001086
19471	F42A10.4	efk-1	0.001089
12038	T24C4.3	T24C4.3	0.001091
16578	K04F10.4	bli-4	0.001101
11364	C45H4.3	srbc-17	0.001107
20592	Y38H6A.1	Y38H6A.1	0.001107
22655	F43C11.9	F43C11.9	0.001109
19847	F10G8.9	F10G8.9	0.001112
9629	C06A12.5	lact-6	0.001114
2194	T19H12.6	T19H12.6	0.001117
6121	Y37E11AL.2	Y37E11AL.2	0.001119
17954	Y113G7B.23	psa-1	0.001121
18852	K04F10.4	bli-4	0.001122
17757	K07B1.2	coq-6	0.001126
20670	Y38B5A.1	-	0.001127
4321	C34G6.7	stam-1	0.001129
19786	Y53G8AM.4	Y53G8AM.4	0.001129
10316	C48B6.9	C48B6.9	0.001131
6734	K07H8.6	vit-6	0.001132
12707	K10G4.4	K10G4.4	0.001134
6592	F59H6.10	bath-3	0.001135
4445	B0511.9	cdc-26	0.001139
4372	M106.5	cap-2	0.001143
6755	T19D12.2	T19D12.2	0.001143
21191	Y95B8A.7	Y95B8A.7	0.001144
3763	Y37E3.1	Y37E3.1	0.001145
2682	Y102A5D.1	Y102A5D.1	0.001146
18570	F44E5.3	F44E5.3	0.001151
3061	F59A3.10	F59A3.10	0.001152
15811	C37C3.1	C37C3.1	0.001153
19282	ZK1248.10	tbc-2	0.00116
21503	F33D4.4	F33D4.4	0.001164
18952	Y25C1A.9	srg-21	0.001164
7090	W08D2.7	mtr-4	0.001165
10900	M02H5.5	nhr-203	0.001165
1248	F22A3.4	-	0.001166
13274	C43F9.7	C43F9.7	0.001166
8728	K01C8.10	cct-4	0.001166
10789	Y53C12B.3	nos-3	0.001166
159	T15D6.7	T15D6.7	0.001166
16028	C02F5.7	C02F5.7	0.001167
11433	T20D4.17	T20D4.17	0.001167
4084	K08D10.5	K08D10.5	0.001168
22133	F15A2.2	tre-4	0.001168
10108	Y75B8A.8	Y75B8A.8	0.001171
19931	T27A3.1	T27A3.1	0.001173
5426	C49D10.9	nhr-261	0.001178
21553	T19H12.11	ugt-10	0.001179
18975	C37H5.3	C37H5.3	0.00118
2064	T06E4.3	atl-1	0.001183
4460	F10D7.5	F10D7.5	0.001185
17823	Y8A9A.2	Y8A9A.2	0.001187
19391	F57H12.1	arf-3	0.001191
13259	ZK1248.9	ZK1248.9	0.001191
17528	F12F3.2	-	0.001194
8640	F09G8.7	F09G8.7	0.001198
17104	Y40B1A.2	Y40B1A.2	0.0012
17551	T06C12.14	T06C12.14	0.001209
15899	F11F1.1	F11F1.1	0.00121
11929	Y37E11AL.7	map-1	0.001228
6410	F56H11.1	fbl-1	0.001244
10931	F55D10.4	F55D10.4	0.001245
13116	C06E2.5	C06E2.5	0.001249
12763	F54D12.3	aat-7	0.001252
12058	K09B11.10	K09B11.10	0.001252
4638	F48B9.8	F48B9.8	0.001256
22025	F56A12.1	unc-39	0.001256
19995	C47F8.5	C47F8.5	0.001261
1243	C39B10.2	lgc-41	0.001263
19332	F26D2.3	F26D2.3	0.00127
20118	C26B9.2	C26B9.2	0.001275
19680	F46A9.3	twk-29	0.001277
568	K04H4.6	crn-6	0.00128
3950	ZK546.2	ZK546.2	0.001282
18727	M02H5.1	nhr-99	0.001285
16097	R107.4	ikke-1	0.001288
9081	T12B5.10	fbxa-60	0.001289
8046	C01B4.9	C01B4.9	0.001296
21683	F10E7.4	spon-1	0.0013
18604	H23L24.4	H23L24.4	0.001302
894	C34E10.11	C34E10.11	0.001307
22800	K06G5.1	K06G5.1	0.001307
12862	F08G12.5	F08G12.5	0.001309
13108	C50F4.11	mdf-1	0.001309
14466	ZK328.7	ZK328.7	0.00131
12357	T15B7.12	T15B7.12	0.001311
10089	C38D4.5	tag-325	0.001311
20387	C37A2.3	acdh-5	0.001317
17243	F09E5.9	F09E5.9	0.001325
22620	F35B3.5	pqn-34	0.001326
18101	C56G7.2	C56G7.2	0.00133
1201	C55A1.6	C55A1.6	0.001331
9855	F35D2.1	F35D2.1	0.001338
16501	Y43F8C.7	Y43F8C.7	0.001353
10932	F55G7.3	F55G7.3	0.001356
18178	ZK6.8	ZK6.8	0.001359
2267	F55A12.5	F55A12.5	0.00136
17656	C54D10.4	C54D10.4	0.001361
1575	K08F11.4	yrs-1	0.001364
10304	Y47D7A.2	Y47D7A.2	0.001367
2101	ZK484.7	ZK484.7	0.00137
10128	C14A6.2	C14A6.2	0.001373
8033	T27A8.5	T27A8.5	0.001375
6269	T01A4.3	T01A4.3	0.001376
21143	F43H9.4	F43H9.4	0.00138
22184	ZK430.8	mlt-7	0.00138
23217	Y71F9AL.18	pme-1	0.001397
13	F33A8.2	nlp-18	0.001398
892	C09F5.1	C09F5.1	0.0014
9466	ZC513.2	ZC513.2	0.0014
17648	C03A7.1	-	0.001403
21314	ZC204.2	ZC204.2	0.001404
21355	C48E7.6	C48E7.6	0.001406
11237	F13E9.7	-	0.001409
5479	F32A7.2	srw-93	0.001409
5504	F53C3.7	F53C3.7	0.00141
4885	Y39H10A.7	chk-1	0.001414
19704	Y97E10AR.2	Y97E10AR.2	0.001414
8426	Y119D3B.16	Y119D3B.16	0.001415
21058	F53F1.1	cutl-1	0.001416
23204	F26F12.3	F26F12.3	0.001418
22910	W02D3.4	W02D3.4	0.001418
2796	Y48G1BL.2	atm-1	0.001426
19971	T05A10.1	sma-9	0.001426
8774	E04F6.11	clh-3	0.001429
17691	ZC196.7	glr-5	0.00143
1568	F48G7.8	F48G7.8	0.001433
20631	K06B9.3	-	0.001434
2574	F22G12.1	F22G12.1	0.001439
16532	Y41C4A.4	crh-1	0.001446
21057	F52E1.3	F52E1.3	0.001446
20136	ZK455.5	ZK455.5	0.001455
6664	T22C1.5	T22C1.5	0.001457
19295	R02F2.7	R02F2.7	0.001459
14354	Y73F4A.1	Y73F4A.1	0.00147
1297	F26D2.10	F26D2.10	0.001476
3155	K12D9.3	srw-121	0.001477
12021	B0361.8	B0361.8	0.001478
20090	F57B7.3	col-156	0.001479
6078	ZK856.6	ZK856.6	0.00148
5044	C23H5.3	xbx-4	0.001481
549	F44A2.1	tag-153	0.001484
11960	Y80D3A.5	cyp-42A1	0.001492
2971	F55A8.2	egl-4	0.001493
11825	F55G1.1	F55G1.1	0.0015
14951	ZK1058.1	mmcm-1	0.001509
13237	C09F9.1	C09F9.1	0.001514
11238	F14D12.1	F14D12.1	0.001514
14846	C56A3.5	C56A3.5	0.001515
4409	B0513.3	rpl-29	0.001519
631	ZK1321.2	ZK1321.2	0.001519
14728	F19C7.2	F19C7.2	0.00152
20549	Y73B6BL.10	srv-24	0.001521
1709	T08G3.7	T08G3.7	0.001523
10872	B0238.1	B0238.1	0.001527
16421	C31B8.12	C31B8.12	0.001528
7944	Y82E9BL.6	Y82E9BL.6	0.001528
21596	T09B4.7	T09B4.7	0.001534
22764	F54D10.1	skr-15	0.001541
10232	F59E12.2	zyg-1	0.001541
7677	H06I04.6	H06I04.6	0.001549
2821	Y48C3A.9	Y48C3A.9	0.001549
17964	C02G6.1	C02G6.1	0.001551
11410	F01E11.2	-	0.001553
22044	Y40B10A.2	Y40B10A.2	0.001555
6264	F42G9.5	alh-11	0.001563
2366	ZK512.2	ZK512.2	0.001564
15518	F01G10.1	F01G10.1	0.00157
6167	K04G11.5	irk-3	0.001572
9605	C18H2.5	C18H2.5	0.001582
7238	R05F9.1	R05F9.1	0.001585
19716	F45E1.5	F45E1.5	0.001597
13077	W02D3.3	mec-6	0.001601
5179	F56C11.6	F56C11.6	0.001605
9919	F31D4.7	twk-35	0.00161
2672	R02D5.6	R02D5.6	0.001612
4496	Y47D7A.1	skr-7	0.001627
16162	Y81G3A.4	Y81G3A.4	0.001628
3324	R10E4.11	R10E4.11	0.001629
20619	Y7A5A.2	Y7A5A.2	0.001629
17374	C08F11.5	fbxa-98	0.001633
10477	Y11D7A.3	Y11D7A.3	0.001633
22553	T22E5.1	T22E5.1	0.001637
16977	Y105C5B.19	Y105C5B.19	0.001637
8833	K03D7.11	srw-32	0.001639
9556	F57C12.2	F57C12.2	0.00164
13672	JC8.10	unc-26	0.00164
19299	T28A8.1	twk-40	0.001641
12705	K03D7.2	srw-31	0.001645
1474	C44B11.4	C44B11.4	0.001646
22459	H05C05.1	H05C05.1	0.001647
1030	E02H4.3	tag-172	0.00165
4956	F52A8.6	F52A8.6	0.001652
17876	F07G11.9	F07G11.9	0.001653
7605	Y97E10AR.6	Y97E10AR.6	0.001654
15619	T24C4.6	zer-1	0.001655
8935	B0024.15	B0024.15	0.001661
2457	C03E10.4	gly-20	0.001662
5458	T27C5.5	srh-132	0.001664
10997	C25F6.4	ddr-1	0.001666
22729	Y102A5C.21	srh-119	0.001675
10023	Y73C8B.2	Y73C8B.2	0.001683
13561	Y71F9AM.3	-	0.001684
21529	F07C3.8	str-94	0.001686
7349	B0250.6	srbc-79	0.001688
5358	K08B4.6	cpi-1	0.001691
15772	K02E10.1	K02E10.1	0.0017
13405	T01C3.8	mut-15	0.001705
13409	W06H3.2	pus-1	0.001708
16861	ZK1320.4	cyp-13A10	0.00171
9425	C25E10.11	C25E10.11	0.001716
5942	W03F9.2	W03F9.2	0.001719
20332	D2030.11	D2030.11	0.001721
8846	T28A11.5	T28A11.5	0.001726
13349	F39H12.2	F39H12.2	0.001729
6693	Y48C3A.12	Y48C3A.12	0.001729
6022	T05C7.1	T05C7.1	0.001732
19488	T07C5.1	ugt-50	0.001735
12083	Y58A7A.4	Y58A7A.4	0.00174
12011	R12C12.2	ran-5	0.001746
14812	Y81B9A.2	Y81B9A.2	0.001746
9479	F53H4.5	F53H4.5	0.001748
22937	Y49F6C.7	Y49F6C.7	0.00175
16124	C49A1.1	C49A1.1	0.001751
18324	F56F11.3	klf-1	0.001751
10268	F10E7.11	F10E7.11	0.001752
4214	Y43F8A.3	Y43F8A.3	0.001752
12181	F20A1.7	twk-11	0.001753
15617	T16G1.7	T16G1.7	0.001754
8630	Y48E1C.3	tbc-15	0.001757
19541	R05H10.5	R05H10.5	0.00176
2549	T10F2.1	grs-1	0.001763
21871	C06E8.3	prk-1	0.001764
11199	F53B6.2	F53B6.2	0.001769
20842	C08G9.1	C08G9.1	0.00177
19152	C37E2.2	C37E2.2	0.001783
3225	B0365.7	B0365.7	0.001794
9844	Y54E10A.7	Y54E10A.7	0.001795
14884	T08D10.1	nfya-1	0.001802
6595	W05G11.2	W05G11.2	0.001808
13532	T08G3.7	T08G3.7	0.001813
14470	C27B7.4	rad-26	0.001814
13348	F19H6.2	glb-13	0.001823
4899	C36B1.1	cle-1	0.001826
6929	F08A8.3	F08A8.3	0.001827
2321	C50D2.7	C50D2.7	0.001843
4532	F33H12.5	sri-36	0.001843
20486	K03E5.1	K03E5.1	0.001846
16831	Y47G6A.7	Y47G6A.7	0.001846
7673	F22B7.8	-	0.001854
4252	ZC434.6	aph-2	0.001865
1975	F21F8.7	asp-6	0.001869
7962	Y38H8A.2	Y38H8A.2	0.001873
7541	F39F10.2	F39F10.2	0.001875
2031	C26D10.5	eff-1	0.001878
16495	C55A6.7	C55A6.7	0.001884
15079	Y119D3A.4	fbxa-36	0.001886
2325	F31E8.4	F31E8.4	0.001888
9995	Y55F3C.3	Y55F3C.3	0.001899
22193	F37A8.5	F37A8.5	0.0019
23197	C17G10.6	C17G10.6	0.001904
14368	F53F4.14	F53F4.14	0.001906
11646	F01G4.2	ard-1	0.00191
3820	ZK652.9	coq-5	0.00191
20049	C50F7.2	clx-1	0.001911
833	C30G4.3	gcy-11	0.001911
22174	K05F1.6	K05F1.6	0.001912
12570	ZK131.11	ZK131.11	0.001919
1419	C46A5.4	C46A5.4	0.001923
1519	F52F12.1	-	0.001924
16635	F54D12.6	rog-1	0.001925
10947	F31F4.5	-	0.001929
8899	W10G11.3	W10G11.3	0.00193
19452	C08D8.2	tmd-2	0.001931
9384	W08F4.9	fbxb-14	0.001936
22180	W09H1.3	W09H1.3	0.001942
13849	C15B12.3	C15B12.3	0.001947
15205	Y92C3A.2	-	0.001958
3145	F36D3.5	F36D3.5	0.001962
7224	C01B4.8	C01B4.8	0.001972
16919	T11F9.10	T11F9.10	0.001973
9574	Y54E10A.6	Y54E10A.6	0.001975
1200	C50B6.10	str-4	0.00198
21613	Y77E11A.1	Y77E11A.1	0.001985
377	Y71G12B.15	ubc-3	0.001986
2885	Y108F1.2	-	0.001996
19966	K07A1.9	K07A1.9	0.001997
13096	Y66D12A.9	Y66D12A.9	0.002
1212	F44G3.9	nhr-111	0.00201
20787	H39E23.1	par-1	0.002011
6248	F55G1.13	F55G1.13	0.002026
21441	ZC239.7	gcy-15	0.002029
6875	C39D10.8	C39D10.8	0.002031
8725	F10B5.6	emb-27	0.002034
7482	Y67D8C.2	Y67D8C.2	0.002038
5037	T20H9.6	T20H9.6	0.00205
21722	Y53G8AM.5	Y53G8AM.5	0.002057
25	Y41C4A.13	Y41C4A.13	0.002068
2941	ZK593.7	lsm-7	0.002072
10537	W08E3.3	tag-210	0.002075
7185	C28A5.2	C28A5.2	0.002077
5072	C50B6.12	str-37	0.002077
3205	Y105C5A.9	Y105C5A.9	0.002077
1629	F40B1.1	bath-13	0.002082
6090	F52G3.3	F52G3.3	0.002088
7926	R06B9.1	R06B9.1	0.002093
1587	W04G5.3	W04G5.3	0.002096
11486	K05C4.10	K05C4.10	0.002098
17449	Y47D3A.6	tra-1	0.0021
15867	ZC328.5	ZC328.5	0.002101
18974	C31C9.5	-	0.002104
19755	R53.1	R53.1	0.002113
15173	C09F9.2	C09F9.2	0.002114
3609	Y59H11AR.3	Y59H11AR.3	0.002118
20068	B0554.5	B0554.5	0.002121
11430	Y50E8A.2	Y50E8A.2	0.002128
18458	F43C1.2	mpk-1	0.002129
930	T25B9.3	T25B9.3	0.002131
2733	Y5F2A.4	Y5F2A.4	0.002141
16781	C54D10.1	cdr-2	0.002147
18240	F53H2.3	F53H2.3	0.00215
4562	C52D10.11	flp-17	0.002155
7211	C42C1.13	C42C1.13	0.002156
13251	R07G3.8	R07G3.8	0.002156
4141	ZK697.10	str-160	0.002157
13119	H01A20.1	nhr-3	0.002159
19703	Y75B7AR.1	Y75B7AR.1	0.002174
2202	Y5H2A.1	Y5H2A.1	0.002184
6335	T05B11.3	clic-1	0.002185
20905	C09E7.6	C09E7.6	0.002186
2659	F26G5.10	srsx-9	0.002186
3053	ZK867.1	syd-9	0.002192
14108	T12A2.15	T12A2.15	0.002195
2198	Y116F11B.6	Y116F11B.6	0.0022
16095	M01B2.8	M01B2.8	0.002209
5582	T09F5.3	str-45	0.002211
12641	C12D8.1	C12D8.1	0.002214
22992	F44A2.2	F44A2.2	0.002214
200	Y82E9BL.16	fbxa-20	0.002218
7847	F11A6.1	kpc-1	0.002221
3139	F09F3.2	srx-131	0.00223
10920	C03B1.7	C03B1.7	0.002236
21700	ZK945.5	-	0.002239
8148	ZK675.4	ZK675.4	0.002239
19317	F58B3.3	lys-6	0.002256
22458	C45G9.1	C45G9.1	0.002258
14174	Y32F6A.5	Y32F6A.5	0.002259
404	ZK673.3	ZK673.3	0.002265
5990	R05H5.7	R05H5.7	0.002266
1024	B0280.1	B0280.1	0.002269
5745	T04A8.16	clp-2	0.002272
16504	C23H4.1	cab-1	0.002277
16771	F37E3.1	ncbp-1	0.002284
2474	F20A1.1	F20A1.1	0.002292
2217	F49H12.4	F49H12.4	0.002295
6503	H25K10.6	H25K10.6	0.002296
11234	C49H3.6	C49H3.6	0.0023
12891	C18E3.6	cas-2	0.002301
13338	ZK1037.1	ZK1037.1	0.002303
1123	F35C12.1	-	0.002304
22925	F40H3.4	fkh-8	0.002308
21457	Y23H5B.3	Y23H5B.3	0.00231
8069	F08F3.6	F08F3.6	0.002311
12198	C34D4.5	-	0.002313
21696	Y38E10A.4	clec-8	0.002315
10415	M162.2	clec-258	0.002316
16285	Y11D7A.12	flh-1	0.00232
20120	C52B9.10	C52B9.10	0.002332
22327	F21C10.4	F21C10.4	0.002338
5134	C45H4.8	srbc-22	0.00234
17182	F35E12.5	F35E12.5	0.002341
7344	F49E7.1	rme-6	0.002345
12615	F29C4.2	F29C4.2	0.002347
14435	W06B4.2	W06B4.2	0.002358
5028	Y110A2AM.1	Y110A2AM.1	0.002364
11097	C25D7.3	sdc-3	0.002366
23136	DH11.5	DH11.5	0.002367
11779	Y53F4B.32	gst-29	0.002375
13883	F54F3.3	F54F3.3	0.002383
12041	Y49E10.16	Y49E10.16	0.002384
1145	F41C3.7	F41C3.7	0.002395
20530	AC7.3	AC7.3	0.002404
16132	T15D6.10	T15D6.10	0.002421
275	C52B9.6	twk-28	0.002421
9389	C16C10.5	rnf-121	0.002425
440	F55G1.4	rod-1	0.00243
21584	T13G4.5	T13G4.5	0.002432
19367	T23D8.4	eif-3.C	0.00245
18583	ZK666.3	clec-58	0.002456
2381	W01B6.2	W01B6.2	0.002461
20899	Y73B3A.1	Y73B3A.1	0.002463
1686	C54F6.12	C54F6.12	0.002467
20105	Y102A5C.33	srz-95	0.002476
5367	K08H10.1	lea-1	0.002484
22377	F44E2.2	retr-1	0.002484
13761	F55G1.5	F55G1.5	0.002485
17788	T22B7.4	T22B7.4	0.002485
20815	C43E11.4	tufm-2	0.002486
12340	F28G4.5	oac-18	0.00249
4188	Y57G11C.13	arl-8	0.002507
19462	E04D5.1	E04D5.1	0.00251
9120	C06E1.6	fipr-16	0.002515
13841	W01C8.1	W01C8.1	0.002517
5274	C11D2.4	C11D2.4	0.002524
1026	C14F5.3	tnt-3	0.002531
12074	F56F11.5	F56F11.5	0.002532
16469	F10E7.5	F10E7.5	0.002535
19591	C51E3.6	C51E3.6	0.002536
16256	H03G16.1	H03G16.1	0.002536
3800	C48B4.11	C48B4.11	0.002541
11573	F56D5.4	F56D5.4	0.002542
12171	T08B2.7	T08B2.7	0.002542
19848	F21F3.1	F21F3.1	0.002543
22477	R05A10.4	R05A10.4	0.00256
3995	M01H9.3	M01H9.3	0.002561
422	T23G5.3	T23G5.3	0.00257
13357	T14G11.1	T14G11.1	0.002571
6586	F11D11.8	clec-251	0.002575
21021	F37C4.7	F37C4.7	0.00258
1049	F01D4.5	F01D4.5	0.002581
13699	ZK455.8	-	0.002582
13138	K08D12.3	K08D12.3	0.002587
2296	K08H2.1	skr-21	0.002591
11263	T18H9.7	tag-232	0.002599
15680	C08C3.2	bath-15	0.002602
22889	Y51A2A.10	-	0.002614
13350	F41E7.6	F41E7.6	0.002614
14671	C27C7.7	C27C7.7	0.002615
837	F14B8.4	F14B8.4	0.002615
9032	F44F1.6	F44F1.6	0.002615
16812	F34H10.3	F34H10.3	0.002623
15448	M57.1	M57.1	0.002624
17982	W04D2.6	W04D2.6	0.00265
10260	C25B8.3	cpr-6	0.002651
20826	F07H5.13	F07H5.13	0.002656
4731	Y47H9C.7	Y47H9C.7	0.002665
7066	T22H6.4	str-123	0.002667
14578	C16C2.2	eat-16	0.002669
5010	C17A2.6	C17A2.6	0.00267
10409	F55C5.9	srh-16	0.002673
11431	F02D10.2	F02D10.2	0.002677
4497	Y54F10AM.4	ceh-44	0.00268
22172	F52H3.2	F52H3.2	0.002682
16145	F12E12.1	F12E12.1	0.002683
18181	C24A8.1	C24A8.1	0.002699
22712	C04A11.3	gck-4	0.002704
7331	R153.1	pde-4	0.002705
7713	F08A8.3	F08A8.3	0.002727
21334	C33G8.9	nhr-140	0.002744
22752	C50F2.9	abf-1	0.002765
19476	F54H12.3	-	0.002769
14924	Y81G3A.3	Y81G3A.3	0.002774
106	F20E11.3	srh-160	0.002775
1329	M03F4.3	tyra-3	0.002782
16179	F23B2.10	F23B2.10	0.002787
4903	F20B6.8	hpk-1	0.002792
10069	F32A11.6	moe-3	0.002794
15708	Y57G11C.6	Y57G11C.6	0.002801
21299	F25H2.6	F25H2.6	0.002809
16483	Y79H2A.1	brp-1	0.00281
1464	Y110A7A.10	aap-1	0.002811
8886	F09E5.12	F09E5.12	0.002812
12731	ZK1127.9	ZK1127.9	0.002814
3458	K07D4.7	tag-218	0.002821
8321	C14A6.1	clec-48	0.002822
19609	K09D9.10	srx-62	0.002829
4108	F13A7.9	skr-11	0.002842
11491	F56B6.5	uvt-6	0.002845
11972	F43B10.1	F43B10.1	0.002848
16521	F41H10.7	elo-5	0.002849
5395	R153.1	pde-4	0.002849
8571	Y58G8A.1	lgc-26	0.002854
17355	F45G2.6	trf-1	0.002864
18572	F57G9.4	sre-29	0.002873
5030	Y54G11A.1	Y54G11A.1	0.00288
2599	F58A6.2	F58A6.2	0.002883
9910	C41G6.5	nhr-164	0.002902
118	F58A3.2	egl-15	0.002904
14609	B0399.1	B0399.1	0.002906
9537	W06D12.5	twk-33	0.002907
13340	B0416.4	B0416.4	0.002908
22038	T18H9.5	inx-10	0.002918
21995	T27E7.6	T27E7.6	0.002918
12758	F09E5.16	F09E5.16	0.00292
8524	T16A1.5	T16A1.5	0.00292
16534	Y73F8A.25	Y73F8A.25	0.002921
20493	Y73E7A.4	cpx-1	0.002923
9445	K03B8.7	grl-3	0.002923
16659	C18H7.3	col-102	0.002925
19382	F54C8.4	F54C8.4	0.002929
21149	T01G5.1	T01G5.1	0.002939
21732	D2096.7	D2096.7	0.00294
8302	W03D2.7	W03D2.7	0.002942
14434	T14B4.1	T14B4.1	0.002948
19974	T13F2.3	pis-1	0.002957
13381	F32B4.4	F32B4.4	0.00296
1232	Y37H2A.8	fbxa-212	0.002973
14472	C49C8.4	cyp-33E1	0.002975
13917	ZC13.2	ZC13.2	0.002976
12364	Y39D8B.3	Y39D8B.3	0.002977
13867	Y57G11A.1	tag-273	0.002978
415	F57B9.2	let-711	0.002981
7871	T05H10.5	ufd-2	0.002983
7661	Y38E10A.23	Y38E10A.23	0.002989
7329	K04G7.4	nuo-4	0.002997
9028	Y45F10D.9	sas-6	0.00301
22369	F15C11.2	F15C11.2	0.003012
7695	C33H5.7	C33H5.7	0.003014
20478	M01D1.5	-	0.003016
5086	F54B8.11	srbc-54	0.003016
18135	C17E7.10	C17E7.10	0.003017
6698	B0303.14	B0303.14	0.003021
11266	T27D12.3	clec-144	0.003025
1121	E03H4.7	oac-13	0.003026
12157	C17G10.9	C17G10.9	0.003029
7759	R11F4.1	R11F4.1	0.003048
1555	EEED8.12	EEED8.12	0.003051
22081	Y59A8A.5	srh-302	0.00306
21357	F11C1.5	F11C1.5	0.003069
9827	ZK402.1	ZK402.1	0.003071
18359	D1009.1	D1009.1	0.003073
5945	Y37D8A.23	unc-25	0.003076
3522	T27C5.5	srh-132	0.003077
15404	T25D10.3	spp-11	0.00308
9468	B0410.1	B0410.1	0.003086
7015	F25E5.9	F25E5.9	0.003112
8722	Y37E3.7	rla-1	0.003117
19531	D1069.4	D1069.4	0.003126
19124	F59B1.1	str-114	0.003138
3203	F29C4.4	F29C4.4	0.003144
8599	T20F5.6	T20F5.6	0.003144
10055	Y48G10A.3	Y48G10A.3	0.003144
5178	T05C3.6	T05C3.6	0.003152
17814	F35D11.11	dyf-14	0.003159
1684	C45H4.13	C45H4.13	0.00316
5903	C26D10.5	eff-1	0.003162
15630	Y59A8A.7	Y59A8A.7	0.003163
17082	Y51F10.8	-	0.003166
8125	C01G6.5	C01G6.5	0.003167
15494	K03D10.1	kal-1	0.003171
21250	F11A10.3	mig-32	0.003173
11655	F23B12.6	tag-114	0.003177
773	T24C2.2	T24C2.2	0.003186
17060	F59E12.4	npl-4.1	0.003191
18916	C51E3.7	egl-3	0.003197
7000	B0222.4	tag-38	0.0032
21858	ZK1321.2	ZK1321.2	0.003204
9655	F59A3.8	F59A3.8	0.003206
20045	B0496.8	tag-224	0.003217
20051	F23B2.3	F23B2.3	0.003227
43	T19C4.7	nlp-33	0.003231
19756	T01E8.3	plc-3	0.003232
14983	T11A5.6	T11A5.6	0.003234
3898	Y48A6B.5	exos-1	0.003238
13449	ZK337.5	mtd-1	0.003239
21897	F56E3.3	klp-4	0.003254
4923	F54D8.6	F54D8.6	0.003255
18207	F54H12.2	F54H12.2	0.003265
6739	C05D11.1	C05D11.1	0.003269
567	H23L24.3	ttll-11	0.003269
13578	Y49E10.2	glrx-5	0.003273
9265	K06A9.1	K06A9.1	0.003275
12520	R107.1	nac-2	0.003288
12219	H14E04.2	H14E04.2	0.003295
11175	K08H10.9	K08H10.9	0.003295
18857	W10D9.2	W10D9.2	0.003297
21896	F53C3.6	F53C3.6	0.003301
4092	Y57G11B.2	Y57G11B.2	0.003304
5873	F47H4.7	fbxa-187	0.003309
18878	B0207.12	avr-14	0.003313
13898	B0416.3	B0416.3	0.003318
10625	R09D1.6	R09D1.6	0.003319
18394	C04F12.4	rpl-14	0.003322
7494	C54F6.7	srb-18	0.003323
9251	F42F12.8	nspc-15	0.003336
22140	K03E6.7	K03E6.7	0.003342
8323	C24D10.7	nspd-3	0.003342
14207	C49D10.8	oac-11	0.003347
8162	M142.5	M142.5	0.003353
21812	F52C12.2	F52C12.2	0.003356
17733	F07A5.4	F07A5.4	0.003377
5865	C25H3.13	-	0.003388
12028	F17C8.2	col-89	0.003389
11436	F28F8.7	F28F8.7	0.00339
9083	T07D10.1	T07D10.1	0.003391
17186	F53E10.3	F53E10.3	0.003394
3719	F54C1.5	dyf-1	0.003395
10480	F39B2.3	F39B2.3	0.003406
8882	C17C3.10	hlh-27	0.003406
17000	C34F11.9	dsh-1	0.003407
20496	C01B12.4	C01B12.4	0.003408
8788	Y39G10AR.18	Y39G10AR.18	0.003444
16507	K10B3.9	mai-1	0.003445
14049	F22B5.4	F22B5.4	0.00345
13184	F49C5.8	-	0.003452
2656	F11A5.7	F11A5.7	0.003453
2286	C35B8.2	vav-1	0.003458
11582	C18H2.1	C18H2.1	0.003459
18113	C50F7.1	C50F7.1	0.003468
20607	F21G4.4	F21G4.4	0.003473
13665	F47B3.2	F47B3.2	0.00348
14864	Y51A2D.18	Y51A2D.18	0.003486
22404	Y45G12C.12	str-154	0.003493
13418	C23H4.6	C23H4.6	0.00351
22911	Y39G10AL.2	-	0.003523
21764	Y69A2AR.7	Y69A2AR.7	0.003528
10823	F28A10.4	F28A10.4	0.003532
4717	R03G5.7	R03G5.7	0.003537
1981	ZC190.7	ZC190.7	0.00354
9254	C09E8.2	lips-7	0.003546
20441	F44E2.2	retr-1	0.003547
20499	C40D2.4	C40D2.4	0.003567
18084	F35C5.1	F35C5.1	0.003572
9313	F55A12.2	F55A12.2	0.003581
13520	C45E5.6	nhr-46	0.003584
5132	Y7A5A.6	Y7A5A.6	0.003586
10630	Y24D9A.1	Y24D9A.1	0.003587
5577	R08F11.1	R08F11.1	0.003594
11065	K02F3.7	-	0.003598
2151	W02A2.8	W02A2.8	0.003602
13638	Y54F10AM.4	ceh-44	0.003605
5129	T21H8.2	sra-37	0.003605
7794	F53H8.2	arr-1	0.003607
4815	K05F6.2	fbxb-50	0.003619
10214	F44A6.2	sex-1	0.00362
13624	T19A5.2	gck-1	0.00363
20869	C09D8.1	ptp-3	0.003638
13835	H28G03.4	H28G03.4	0.003645
3886	F40F8.7	pqm-1	0.003669
7971	C18D4.9	srz-90	0.00367
6057	K08H10.3	K08H10.3	0.003671
19304	Y54F10BM.9	Y54F10BM.9	0.003676
3584	F44E2.10	F44E2.10	0.003677
543	C42C1.12	C42C1.12	0.003685
16702	F54B8.9	srbc-51	0.003691
10373	F47C12.2	clec-78	0.003693
13599	C54D2.5	cca-1	0.003697
443	T02D1.5	pmp-4	0.003703
9148	C45G7.2	ilys-2	0.003707
16900	R07H5.9	R07H5.9	0.003713
15077	T20D4.3	T20D4.3	0.003713
11385	R08F11.4	R08F11.4	0.003717
10714	F42G9.5	alh-11	0.00372
1277	C46H11.2	C46H11.2	0.003729
12080	T28F3.5	T28F3.5	0.003729
14352	Y55F3AM.8	immp-2	0.003743
20590	W08A12.4	W08A12.4	0.003756
7576	Y41E3.9	fcd-2	0.003773
5845	C18C4.10	klc-2	0.003774
7774	F01D4.6	mec-3	0.003776
12524	Y39A1A.8	Y39A1A.8	0.00378
19561	C05G6.2	-	0.003789
22445	K09F6.7	K09F6.7	0.003793
11205	T20B12.6	mml-1	0.003801
4319	C09E7.8	C09E7.8	0.003807
13937	C52E12.1	C52E12.1	0.003807
421	T20G5.10	T20G5.10	0.003809
2273	T08G5.5	vps-39	0.003815
5710	C32D5.6	C32D5.6	0.00383
13681	T16A9.5	T16A9.5	0.00384
17328	DH11.2	DH11.2	0.003849
17855	C01F6.2	C01F6.2	0.00385
15532	W02D7.6	W02D7.6	0.003858
5104	Y37H2C.1	Y37H2C.1	0.00386
16777	B0554.7	B0554.7	0.003861
2774	F15A8.6	F15A8.6	0.003864
3843	F22D6.11	gly-18	0.00387
11452	Y116A8C.9	Y116A8C.9	0.00387
9982	C01G10.13	C01G10.13	0.003872
9115	Y57A10A.24	Y57A10A.24	0.003878
8876	Y48G1A.1	Y48G1A.1	0.003886
19739	ZC334.3	ins-24	0.00389
17386	T12G3.1	T12G3.1	0.003898
10293	T11F9.13	T11F9.13	0.003903
10602	F25H8.3	gon-1	0.003921
11152	ZK1248.16	lec-5	0.003927
12180	C25B8.3	cpr-6	0.003933
18284	Y48G8AL.5	Y48G8AL.5	0.003958
10254	C01F6.3	cyp-31A1	0.003965
16473	W01G7.3	rpb-11	0.003965
10699	K09A9.6	K09A9.6	0.00397
3948	Y53C10A.12	hsf-1	0.003978
19937	C14F5.1	dct-1	0.003991
1941	F57B10.3	F57B10.3	0.003993
6092	K02A6.1	K02A6.1	0.003993
15584	C28D4.8	C28D4.8	0.003995
40	F23H12.3	F23H12.3	0.004011
19549	ZC204.5	srh-72	0.004011
17086	Y73C8B.1	Y73C8B.1	0.004018
4843	C54G4.5	C54G4.5	0.004019
4710	F15A8.7	F15A8.7	0.004021
17368	Y54F10AR.2	Y54F10AR.2	0.004024
14753	C56A3.3	C56A3.3	0.004028
18375	Y55F3AM.3	Y55F3AM.3	0.004033
21595	M04G7.2	M04G7.2	0.004034
21097	K04E7.3	nas-33	0.004034
11836	Y57G11C.34	Y57G11C.34	0.004038
5184	Y51A2D.5	hmit-1.2	0.004066
14762	F36G9.7	F36G9.7	0.004078
18080	C52E12.6	C52E12.6	0.004082
3714	C50E3.5	C50E3.5	0.004083
1245	F02D10.1	col-183	0.004088
10031	D2021.1	utx-1	0.004101
18165	T15B7.16	lgc-54	0.004105
13305	F14F9.2	F14F9.2	0.00411
22150	Y38F2AL.6	Y38F2AL.6	0.004112
4755	W03H9.2	W03H9.2	0.004114
15847	K06A9.2	K06A9.2	0.004116
20760	ZK1128.5	tag-246	0.004116
6020	K08D10.9	K08D10.9	0.004119
4922	F12F3.2	-	0.004123
17708	K02E10.5	K02E10.5	0.004125
21523	C24B5.3	ptr-1	0.004126
13801	K09C6.5	srbc-13	0.004141
11223	C04A2.7	dnj-5	0.004142
2979	Y37A1C.1	nkcc-1	0.004146
14473	F20D12.2	F20D12.2	0.004147
22076	T24A6.13	srbc-68	0.004147
11702	Y54F10AL.2	smg-6	0.004152
4548	B0244.5	B0244.5	0.00416
15450	T12E12.3	T12E12.3	0.004172
11788	E04D5.3	cut-4	0.004175
15435	ZK637.11	cdc-25.3	0.004188
22427	Y47H9C.12	Y47H9C.12	0.00419
2552	T23D8.9	sys-1	0.004192
13445	Y54E5A.1	Y54E5A.1	0.004192
11516	C08H9.3	C08H9.3	0.004193
16466	Y39G10AR.9	Y39G10AR.9	0.004208
823	T23B12.6	T23B12.6	0.004213
1760	C15A11.1	col-35	0.004217
506	F35G12.2	F35G12.2	0.004219
11318	T14B4.9	T14B4.9	0.004224
17152	F58G6.3	F58G6.3	0.004228
1158	Y54E2A.8	Y54E2A.8	0.004238
9638	F58E2.3	F58E2.3	0.004256
19007	T19A6.1	T19A6.1	0.004257
22632	F26B1.1	F26B1.1	0.004262
21365	R10E4.2	tag-310	0.004266
10299	Y102A5C.10	fbxa-204	0.004278
17620	T04A8.1	srg-10	0.00428
10962	W09C2.1	elt-1	0.004282
20147	Y11D7A.2	-	0.004288
18194	M153.3	M153.3	0.00429
19481	K07H8.2	K07H8.2	0.004291
16053	F20D1.4	F20D1.4	0.004294
12138	C15C8.2	cky-1	0.004304
10733	T22F3.2	T22F3.2	0.004308
22118	T08B1.6	T08B1.6	0.004309
19871	ZK525.1	flp-15	0.004312
11944	F23H12.5	F23H12.5	0.004314
19513	F28B3.2	-	0.004316
8359	T22H2.5	scrm-1	0.004334
19327	C44B7.9	pmp-2	0.004339
3242	T05C3.5	dnj-19	0.00435
870	C47D12.2	C47D12.2	0.004351
1365	T06D8.1	T06D8.1	0.004351
1887	C33D9.5	C33D9.5	0.004352
9601	ZK1067.1	let-23	0.004362
18883	K08C9.1	K08C9.1	0.004384
20273	ZC482.5	lgc-37	0.004404
10965	F39H2.3	F39H2.3	0.004419
16005	R11E3.6	eor-1	0.004424
10999	C45B2.4	ggr-2	0.004426
1152	T02G5.2	T02G5.2	0.004434
11853	F21A3.3	F21A3.3	0.004439
18907	F13E9.12	F13E9.12	0.004452
12486	C47G2.4	C47G2.4	0.004457
4705	C31E10.5	C31E10.5	0.004458
22415	C31H5.1	C31H5.1	0.004459
7230	F12F3.3	-	0.004462
6352	C45G3.2	-	0.004485
17161	Y64G10A.1	Y64G10A.1	0.004485
1915	T05F1.6	hsr-9	0.004486
3358	F12E12.7	sdz-11	0.004511
17069	T08A9.4	T08A9.4	0.004513
5406	D2024.5	D2024.5	0.004514
8066	C10F3.7	C10F3.7	0.004522
4323	E02H4.3	tag-172	0.004522
283	H05L03.3	H05L03.3	0.004525
9875	R10F2.4	R10F2.4	0.004533
3066	W04C9.5	W04C9.5	0.004547
17227	R07D5.2	R07D5.2	0.004551
5635	F12B6.1	abt-2	0.00456
759	C44C10.5	C44C10.5	0.004563
18346	F26D12.1	fkh-7	0.004567
6756	T21E12.2	T21E12.2	0.00457
8347	H14A12.2	fum-1	0.004573
5652	F13H6.5	F13H6.5	0.004578
12887	F58F6.5	F58F6.5	0.004583
13641	C02E11.1	C02E11.1	0.004587
15522	T28C6.4	col-117	0.004596
13901	C34F6.7	C34F6.7	0.004614
18930	W09B12.1	ace-1	0.004623
14901	ZK1053.5	scrm-2	0.004624
21939	T10B11.5	T10B11.5	0.004628
6134	F09G2.2	F09G2.2	0.004633
6861	T21D12.9	T21D12.9	0.004637
12850	Y50D4B.6	Y50D4B.6	0.004642
23008	T23B12.9	-	0.00465
21622	F10C2.5	F10C2.5	0.004651
5268	Y56A3A.1	ntl-3	0.004675
659	F29C12.4	F29C12.4	0.004679
18049	Y54G2A.21	Y54G2A.21	0.00468
6305	F18C5.10	F18C5.10	0.004687
12475	Y47H10A.3	Y47H10A.3	0.004705
4914	T27F7.2	shc-2	0.004712
6841	F41D3.9	F41D3.9	0.004718
22930	K07D4.2	K07D4.2	0.004723
20204	K03E6.1	lim-6	0.004726
15704	W09G12.5	-	0.004738
16061	C01B10.5	hil-7	0.004743
16419	C06G4.2	clp-1	0.004749
9553	F46C8.3	F46C8.3	0.004749
2401	Y37A1B.13	tor-2	0.004783
16764	C25A1.13	C25A1.13	0.004793
9484	R08E3.3	R08E3.3	0.004803
5759	C33D9.9	C33D9.9	0.004807
987	ZK1320.3	ZK1320.3	0.004808
15228	ZK896.1	ZK896.1	0.004811
3144	F26D11.9	clec-217	0.004818
10788	Y45F10C.2	Y45F10C.2	0.004838
10876	C14C6.4	nhr-155	0.004844
12059	T04C4.1	T04C4.1	0.004844
20370	F46E10.9	dpy-11	0.004848
19707	C14F11.3	lite-1	0.004862
3807	R01H10.5	R01H10.5	0.004864
22013	DC2.6	srh-77	0.004872
11696	C37A5.4	fipr-23	0.004885
5748	T28D6.6	T28D6.6	0.00489
11085	F11E6.7	F11E6.7	0.004896
20961	ZK662.3	nhr-48	0.0049
7277	T09A5.3	acr-7	0.004929
18093	T24B8.5	T24B8.5	0.00493
20756	Y56A3A.31	Y56A3A.31	0.004932
5771	B0222.9	B0222.9	0.004937
5215	Y47D9A.5	Y47D9A.5	0.004947
15108	F07B7.12	F07B7.12	0.004954
8923	H02I12.2	fbxb-76	0.004954
14106	R01E6.3	cah-4	0.00496
5374	F14H12.6	F14H12.6	0.004961
5326	B0041.8	B0041.8	0.004967
16310	T07H8.4	mec-1	0.00497
635	C41D11.6	C41D11.6	0.004993
21895	F52F10.1	F52F10.1	0.004996
16563	F22F7.1	F22F7.1	0.005008
19916	T13A10.11	tag-32	0.00501
8028	K02A6.2	K02A6.2	0.005023
12648	F22B7.5	dnj-10	0.005026
18546	F15H9.1	F15H9.1	0.005036
17865	K08E7.7	cul-6	0.005038
11855	F31D4.8	F31D4.8	0.005038
6228	T04A8.4	tag-243	0.005044
14967	B0495.8	B0495.8	0.005047
6689	T10B9.3	cyp-13A6	0.005053
13892	W03F9.4	W03F9.4	0.005053
3518	T08B2.12	T08B2.12	0.005068
14683	Y47G6A.29	Y47G6A.29	0.005072
16774	Y69A2AR.17	Y69A2AR.17	0.005072
5096	T05C3.3	-	0.00508
17718	F52C6.10	bath-7	0.005083
18666	C18A11.6	C18A11.6	0.005083
3888	T01H3.1	vha-4	0.0051
10691	R10D12.12	R10D12.12	0.005107
6354	F08F8.9	F08F8.9	0.005145
4940	C41A3.2	C41A3.2	0.005147
16725	ZK1055.2	ZK1055.2	0.005148
19449	C02F5.7	C02F5.7	0.005157
18373	Y116F11B.10	Y116F11B.10	0.005164
2088	C54G6.2	C54G6.2	0.005168
1206	F16B4.3	F16B4.3	0.005179
10482	Y73B6BL.30	Y73B6BL.30	0.005183
15116	F38A5.2	F38A5.2	0.005184
8631	Y110A2AR.2	ubc-15	0.005189
13188	F59D8.1	vit-3	0.005193
8910	W02B3.5	W02B3.5	0.005195
10632	Y57A10A.16	Y57A10A.16	0.005195
13697	ZC239.13	ZC239.13	0.005202
15589	D2096.11	D2096.11	0.005206
21734	F35D6.1	fem-1	0.005215
258	T19H12.4	srd-33	0.00522
16958	T24H7.3	T24H7.3	0.005224
6814	B0213.6	nlp-31	0.005236
2056	H35B03.2	H35B03.2	0.005237
21184	T06A4.1	T06A4.1	0.005239
20695	C06A1.4	C06A1.4	0.005245
18964	ZK262.4	ZK262.4	0.005248
697	R08C7.11	R08C7.11	0.005264
17539	F54B8.1	F54B8.1	0.005268
10916	Y80D3A.4	nhr-243	0.005271
20203	K02E10.8	syg-1	0.005277
16165	C56G2.9	C56G2.9	0.00528
10784	W09G12.3	W09G12.3	0.005306
12512	F09G8.9	mps-4	0.005311
13727	F35D2.4	F35D2.4	0.005314
13988	D2024.8	col-114	0.005321
8912	Y54F10BM.6	Y54F10BM.6	0.005332
7226	C27D6.4	C27D6.4	0.005334
1344	Y47G6A.11	msh-6	0.005341
11719	F11D11.2	-	0.00535
11709	C16D9.2	rol-3	0.00535
14380	Y61A9LA.8	Y61A9LA.8	0.005355
16334	R07B1.2	lec-7	0.005356
5884	Y53C12B.5	mab-3	0.005366
12675	C05D11.11	mel-32	0.005367
334	K07B1.8	K07B1.8	0.005375
3190	K09C4.9	K09C4.9	0.005383
14719	Y54F10AR.1	Y54F10AR.1	0.005397
13264	F47D12.3	F47D12.3	0.0054
12448	H28O16.2	H28O16.2	0.005427
14959	F41H10.6	F41H10.6	0.005428
11403	B0302.2	B0302.2	0.00543
8176	C04C3.2	lgc-9	0.005444
23035	R07E3.4	R07E3.4	0.005456
7843	C44E4.1	C44E4.1	0.005457
20481	F09C3.5	fbxb-69	0.005465
20287	R11A8.4	sir-2.1	0.005472
8987	C39D10.1	C39D10.1	0.005477
5009	C16C8.12	C16C8.12	0.005492
16875	R08D7.5	R08D7.5	0.005495
11230	C30A5.7	unc-86	0.005503
4985	Y73F8A.22	Y73F8A.22	0.005507
21109	Y41D4A.2	col-108	0.005508
15180	F22E5.2	F22E5.2	0.005512
14653	T28A11.19	T28A11.19	0.005512
18554	W05F2.5	fbxa-203	0.005515
17489	F49D11.3	F49D11.3	0.005523
19860	R06F6.11	tag-209	0.005534
7009	C55A6.3	C55A6.3	0.005537
3332	Y56A3A.1	ntl-3	0.005548
15627	Y48E1B.13	csp-1	0.005555
13485	H14A12.2	fum-1	0.005555
13814	Y17D7B.1	nhr-231	0.005555
5058	Y116A8C.5	Y116A8C.5	0.005557
14652	T21C12.1	unc-49	0.00556
19682	C13F10.1	C13F10.1	0.005565
113	F46F11.1	F46F11.1	0.005568
15621	W03D2.8	-	0.005575
17619	R13A5.10	R13A5.10	0.005575
2547	T04A11.3	T04A11.3	0.00558
5920	F42E11.2	ttyh-1	0.005598
19198	B0250.2	B0250.2	0.005608
11770	F28H1.5	F28H1.5	0.005616
23098	C25A11.4	ajm-1	0.005628
22856	F22E5.4	sri-47	0.005635
6109	ZC178.2	ZC178.2	0.005649
13579	ZK1058.3	ZK1058.3	0.005656
84	R06C7.5	R06C7.5	0.005664
13480	C54C6.4	C54C6.4	0.005676
14699	F54D12.5	F54D12.5	0.005685
18900	F58A4.8	tbg-1	0.005689
20002	K08C9.5	K08C9.5	0.005691
17790	ZC504.3	ZC504.3	0.005712
21562	Y60A3A.5	srh-171	0.005728
18433	F43D2.4	hot-1	0.00574
20054	F49E11.9	scl-1	0.005747
21550	T01G6.6	nhr-212	0.00576
17347	C02C2.3	cup-4	0.00577
6945	C16C8.16	C16C8.16	0.005774
3987	F53G12.5	mex-3	0.005776
10177	F19B10.2	F19B10.2	0.005799
17550	R144.4	wip-1	0.00581
9534	T02B11.7	nas-32	0.005835
12042	Y50D7A.6	klp-20	0.005846
19631	C09G1.1	pqn-11	0.005847
19241	T24D8.2	-	0.005849
10337	F12A10.3	F12A10.3	0.005852
642	K07A1.1	K07A1.1	0.005854
215	W02A2.5	W02A2.5	0.005866
3655	Y60C6A.1	Y60C6A.1	0.005875
2761	Y38H6A.3	Y38H6A.3	0.005885
4392	Y57G11C.10	gdi-1	0.005901
9407	F56H11.6	F56H11.6	0.005902
470	ZK662.3	nhr-48	0.005905
12663	C05C10.6	ufd-3	0.005915
19190	F33H2.2	F33H2.2	0.005922
8213	ZK381.5	prkl-1	0.00593
22325	E02D9.1	E02D9.1	0.005932
22715	C48D5.2	ptp-1	0.005932
3009	F14D2.4	bath-29	0.005934
13706	F29D10.1	F29D10.1	0.005936
20714	C41C4.5	unc-105	0.005941
16719	Y37H2A.3	-	0.005947
12513	F37A4.5	F37A4.5	0.00595
1989	T17A3.12	T17A3.12	0.005957
22779	F13H10.6	F13H10.6	0.005964
203	C33A12.14	sru-1	0.005967
6837	D2030.6	prg-1	0.00597
17340	T25D10.4	T25D10.4	0.005972
701	Y17G9A.4	Y17G9A.4	0.005979
13438	JC8.11	JC8.11	0.005992
5765	F56B3.11	F56B3.11	0.005994
9382	T14B4.8	T14B4.8	0.006005
19816	F44F4.6	gly-1	0.006014
828	Y59A8B.8	Y59A8B.8	0.006016
1785	F56E10.1	F56E10.1	0.006019
2465	Y57E12AM.1	Y57E12AM.1	0.00602
10595	AC7.1	tag-49	0.006027
11220	ZK1248.3	ehs-1	0.006045
12360	T26H5.4	T26H5.4	0.006047
18544	C36B1.6	C36B1.6	0.006061
19779	T02C12.3	T02C12.3	0.00607
13953	Y51H1A.7	Y51H1A.7	0.006075
7234	F52D2.4	gei-12	0.006079
9981	ZC196.9	ZC196.9	0.00608
8832	H09G03.2	frm-8	0.006081
5678	K05C4.7	K05C4.7	0.006082
20177	H27A22.1	H27A22.1	0.006089
20701	W03G9.4	app-1	0.006091
4855	F58A6.8	msp-45	0.006103
14617	C32B5.9	fbxc-7	0.00611
22613	C27C12.5	tag-324	0.006115
20253	C34E10.9	C34E10.9	0.006134
4471	F52C9.8	pqe-1	0.006139
16794	T05H4.6	T05H4.6a	0.006141
14424	F08D12.1	F08D12.1	0.006145
19378	Y110A2AR.3	Y110A2AR.3	0.006145
1594	Y51A2A.10	-	0.006148
2053	F57B9.8	F57B9.8	0.006154
311	F28B3.1	F28B3.1	0.006157
8906	C39B5.2	C39B5.2	0.006158
7785	F58E10.1	F58E10.1	0.006199
7965	Y9C9A.6	str-168	0.00622
13951	Y6D1A.1	Y6D1A.1	0.006227
6357	F44E2.7	F44E2.7	0.006232
4874	M01H9.3	M01H9.3	0.006236
13997	W02C12.1	W02C12.1	0.006246
10713	F41E6.9	F41E6.9	0.006248
15452	B0379.4	scpl-1	0.00625
17156	T12B3.4	T12B3.4	0.006269
88	B0207.12	avr-14	0.006275
22520	T05H4.2	fbxa-196	0.006277
719	F10G2.3	clec-7	0.00628
11576	M18.5	ddb-1	0.006299
2954	F35H12.3	sel-12	0.006301
2353	M01F1.8	M01F1.8	0.006303
17640	W09G12.8	W09G12.8	0.006307
17458	T28H11.4	pes-1	0.006317
10887	F25G6.5	stdh-4	0.006323
2670	K07C6.2	cyp-35B3	0.006327
2734	Y24D9A.1	Y24D9A.1	0.006339
11033	C34C6.5	sphk-1	0.006342
18729	T04H1.8	ugt-56	0.00635
9220	F56F3.2	ndg-4	0.006357
9411	T08B6.3	str-161	0.006363
13035	C46H11.4	lfe-2	0.006366
2159	C01G10.12	dnj-3	0.006375
19501	Y57E12AL.1	Y57E12AL.1	0.006388
12811	C14A6.7	C14A6.7	0.006394
22668	Y110A2AL.4	Y110A2AL.4	0.0064
2967	F20A1.7	twk-11	0.006406
4897	C12D12.2	glt-1	0.006409
7901	K11D2.1	K11D2.1	0.006441
19445	Y51A2A.9	fbxa-117	0.006449
11195	F15D3.1	dys-1	0.006452
7561	T11F1.3	T11F1.3	0.006453
21684	F13D12.5	F13D12.5	0.006455
15844	F45B8.1	rgs-11	0.006456
8290	F08F8.9	F08F8.9	0.006459
14747	C14B4.1	-	0.00646
16711	T05B11.2	srr-9	0.006467
16156	T06D4.4	T06D4.4	0.006493
19825	Y38C1AB.8	frm-5	0.006504
780	T15B7.4	col-142	0.006539
17755	F55A11.1	F55A11.1	0.006545
13717	ZK973.5	acr-6	0.006547
20036	B0524.3	B0524.3	0.006548
21329	T20D3.3	T20D3.3	0.006554
4826	ZK1127.7	cin-4	0.006558
15045	F29F11.5	ceh-22	0.006567
16042	R03C1.3	cog-1	0.006567
21721	Y49E10.22	pstk-1	0.006585
2925	D2007.4	D2007.4	0.006593
6044	F13H6.4	F13H6.4	0.006598
21153	W07B8.3	W07B8.3	0.006602
2561	Y54F10AM.4	ceh-44	0.006606
18211	Y119D3A.3	fbxa-35	0.006622
18526	T28A8.3	T28A8.3	0.006628
7530	ZC513.11	str-138	0.006634
205	C54E4.3	gcy-37	0.006638
20573	F53F8.1	klf-2	0.006643
7868	M03D4.1	zen-4	0.006646
8688	K07E12.1	dig-1	0.006652
11000	C49F5.8	C49F5.8	0.006653
14448	F10C5.1	mat-3	0.006653
19003	R186.7	R186.7	0.006653
14381	ZK228.3	ZK228.3	0.006654
16984	R07B7.1	clh-6	0.006662
39	F21F8.3	asp-5	0.006666
6791	F58F12.1	F58F12.1	0.006667
13204	W06F12.2	W06F12.2	0.006673
4813	F53G12.3	F53G12.3	0.006691
11662	ZK863.8	ZK863.8	0.006704
19807	C11H1.3	C11H1.3	0.006706
2558	Y25C1A.7	Y25C1A.7	0.006706
4189	Y73F8A.20	Y73F8A.20	0.006709
15094	B0334.11	ooc-3	0.00671
8478	K07C6.6	srx-63	0.006712
7148	T10E9.2	T10E9.2	0.006723
16343	T21E12.2	T21E12.2	0.006729
10450	M03B6.1	M03B6.1	0.006747
20423	C23G10.4	rpn-2	0.00675
22478	R08C7.1	R08C7.1	0.006779
3625	F14F8.6	srw-44	0.006792
5420	C18A3.5	C18A3.5	0.006793
8019	C53C11.2	C53C11.2	0.006793
14626	F16B4.6	F16B4.6	0.006796
7433	EEED8.14	EEED8.14	0.0068
13839	T07F12.5	-	0.00682
17353	F23F12.8	F23F12.8	0.00682
13705	F27C1.1	F27C1.1	0.00682
7548	R08E3.2	R08E3.2	0.006831
14953	C10C5.2	C10C5.2	0.006835
16047	Y45F10D.12	rpl-18	0.006851
803	ZC518.3	ccr-4	0.006868
3348	R05G6.6	glt-6	0.00687
20927	F48E8.7	skpt-1	0.006886
19830	ZK899.8	gap-2	0.006887
8336	F26A1.4	F26A1.4	0.00689
5459	W04H10.1	W04H10.1	0.006899
5715	F36H5.10	F36H5.10	0.006922
4295	Y39A1A.19	fmo-3	0.006929
14100	F28D1.2	F28D1.2	0.006933
3350	T20D3.8	T20D3.8	0.006933
56	C06A5.7	unc-94	0.006938
21931	C47F8.6	C47F8.6	0.006941
1202	CD4.8	CD4.8	0.006943
15323	Y105C5B.9	Y105C5B.9	0.006945
3162	T10H9.1	T10H9.1	0.006954
22047	Y97E10B.4	srsx-7	0.006963
19016	Y43F4B.2	Y43F4B.2	0.006998
20725	T07D4.3	rha-1	0.007002
5424	C38C3.1	sru-28	0.007013
14371	R05D8.8	dhs-14	0.007017
1195	C13D9.9	ugt-7	0.007025
20104	T27B7.3	nhr-226	0.007032
1224	T05B4.8	T05B4.8	0.007036
16012	F18E2.5	gpa-13	0.007041
14260	B0554.2	B0554.2	0.007043
1254	K09C4.7	K09C4.7	0.007045
9416	Y41E3.12	srt-47	0.007045
23089	W07B8.4	W07B8.4	0.007048
18491	C40D2.2	math-20	0.007059
21322	Y49E10.20	Y49E10.20	0.007059
18567	F28A10.9	F28A10.9	0.007062
2852	B0035.5	B0035.5	0.007065
1501	F09C8.2	F09C8.2	0.007072
9036	F47G6.3	F47G6.3	0.007082
3002	C32E8.4	C32E8.4	0.007086
13325	T09D3.2	srg-28	0.007097
2939	Y38C1AA.4	tcl-2	0.007098
3198	C44C3.10	srw-116	0.007104
3341	F11A10.6	F11A10.6	0.007108
17860	D2096.3	D2096.3	0.007115
5472	ZC504.4	mig-15	0.007117
2351	F57B9.3	F57B9.3	0.007121
13660	F29B9.2	F29B9.2	0.007125
12467	F42G2.2	F42G2.2	0.007125
3166	W06H8.3	-	0.007126
2306	C56C10.6	C56C10.6	0.007137
20391	F21C10.3	F21C10.3	0.007138
14285	K07C5.2	K07C5.2	0.007138
22967	Y41D4B.15	Y41D4B.15	0.007147
5985	F46F5.11	F46F5.11	0.007151
18142	E03D2.3	srh-204	0.007154
15583	C27A12.7	C27A12.7	0.007155
23009	W02H5.6	srh-271	0.007186
13179	F37B1.2	gst-12	0.007187
136	Y108F1.4	math-43	0.0072
2163	C18C4.7	C18C4.7	0.007202
20018	F14D2.5	F14D2.5	0.007202
11845	C38C3.9	nhr-260	0.007203
21574	F17A2.5	ceh-40	0.007207
20150	B0511.1	fkb-7	0.007212
6348	C01G6.8	cam-1	0.007218
14133	C33H5.12	rsp-6	0.00722
5453	T07E3.6	pdf-1	0.007223
6364	T11B7.4	alp-1	0.007226
21496	Y82E9BR.17	Y82E9BR.17	0.007234
15900	F17C8.5	twk-6	0.00724
3637	K03B8.1	nas-16	0.007242
1705	R08A2.4	fbxa-147	0.007248
21220	C05B5.2	C05B5.2	0.00725
17651	C18G1.8	C18G1.8	0.00725
19896	T02C5.1	T02C5.1	0.007253
6690	T13H5.1	T13H5.1	0.007255
19023	ZC477.9	deb-1	0.007275
22579	Y45F10C.3	fbxa-215	0.007284
20632	T10C6.9	T10C6.9	0.007286
6256	C14A11.3	cgef-1	0.00729
2508	Y102A5C.7	clec-237	0.007297
[truncated: 325 more rows]

## Sheet: CPF-DZN
Array ID	Sequence name	Gene names	p-value
1124	F36D1.5	F36D1.5	0
1203	F09F3.13	srx-137	0
1263	K09G1.3	K09G1.3	0
2994	B0410.2	vang-1	0
3945	W05H7.4	zfp-3	0
5436	F37C12.16	srb-9	0
6002	F23H11.6	F23H11.6	0
7422	W01A8.3	cutl-6	0
8024	F35G8.1	F35G8.1	0
8070	F09G2.3	F09G2.3	0
9958	F17A2.1	xtr-2	0
10020	F56H1.5	F56H1.5	0
14298	Y113G7A.13	Y113G7A.13	0
14348	F27C1.10	F27C1.10	0
15497	Y71F9AM.5	nxt-1	0
15646	M04C9.2	M04C9.2	0
15668	K01C8.2	K01C8.2	0
16185	R102.6	R102.6	0
16226	R13D7.2	R13D7.2	0
16790	H12C20.2	pms-2	0
17779	F41E7.2	F41E7.2	0
18656	Y38C9B.3	Y38C9B.3	0
18796	Y110A2AL.2	Y110A2AL.2	0
19233	F46F6.2	F46F6.2	0
19423	F32D8.4	F32D8.4	0
19640	F38B6.3	F38B6.3	0
19771	F11F1.7	ttr-52	0
19817	F56C11.1	bli-3	0
20022	F45E12.6	F45E12.6	0
20095	R02C2.4	nhr-204	0
20299	F35D11.11	dyf-14	0
21135	C14C11.4	C14C11.4	0
21486	ZK1240.5	ZK1240.5	0
21488	C09E7.3	oig-1	0
21507	K08B4.4	ugt-20	0
21612	Y57G11C.37	Y57G11C.37	0
21729	C29E6.2	trpa-1	0
21745	C36A4.6	cyp-25A4	0
21746	C38D9.9	fbxa-176	0
21760	W01F3.1	W01F3.1	0
22241	R10E8.3	R10E8.3	0
22680	F54G8.1	F54G8.1	0
665	K12H6.10	K12H6.10	1e-06
703	Y4C6A.1	Y4C6A.1	1e-06
1269	Y105C5A.22	Y105C5A.22	1e-06
1376	C05D11.9	C05D11.9	1e-06
1938	C26C6.2	goa-1	1e-06
3466	Y60A3A.7	Y60A3A.7	1e-06
4867	Y71H2AR.3	Y71H2AR.3	1e-06
4898	C15B12.5	gar-1	1e-06
5413	B0240.4	npp-22	1e-06
6493	B0218.6	clec-51	1e-06
7088	F23C8.4	ubxn-1	1e-06
7328	F54E7.3	par-3	1e-06
7781	C24B5.4	C24B5.4	1e-06
11515	C07D10.1	C07D10.1	1e-06
11752	Y110A7A.6	Y110A7A.6	1e-06
12984	W02B12.10	W02B12.10	1e-06
13097	C01C7.1	ark-1	1e-06
13610	C29H12.3	rgs-3	1e-06
13835	H28G03.4	H28G03.4	1e-06
13983	C01B10.10	C01B10.10	1e-06
15736	K02H11.9	K02H11.9	1e-06
15741	T01C4.1	T01C4.1	1e-06
15901	F42H10.5	F42H10.5	1e-06
16056	K11E8.1	unc-43	1e-06
16945	F28B3.10	F28B3.10	1e-06
18170	Y113G7B.1	fbxa-116	1e-06
18188	F31B9.1	F31B9.1	1e-06
18592	Y56A3A.16	Y56A3A.16	1e-06
19053	F40H3.2	F40H3.2	1e-06
19205	F25E5.1	F25E5.1	1e-06
19223	C02F12.9	C02F12.9	1e-06
19468	F29C12.5	bath-45	1e-06
19679	ZK829.6	tgt-1	1e-06
19702	Y43F8C.6	Y43F8C.6	1e-06
19769	C39B5.7	fbxa-12	1e-06
20310	Y37A1B.12	tor-1	1e-06
20968	F33H2.7	set-10	1e-06
20998	T16A1.2	T16A1.2	1e-06
21442	ZC404.3	spe-39	1e-06
21961	M110.3	M110.3	1e-06
22438	F10E7.10	cutl-5	1e-06
23106	F47B7.7	F47B7.7	1e-06
321	C06H2.2	C06H2.2	2e-06
449	C34F11.9	dsh-1	2e-06
935	C53D5.1	C53D5.1	2e-06
1392	W09D10.4	W09D10.4	2e-06
2913	W10C8.2	pop-1	2e-06
2914	Y23H5A.1	crs-2	2e-06
4342	ZK669.1	tag-341	2e-06
4852	C01G6.2	C01G6.2	2e-06
5016	F29A7.1	fbxb-106	2e-06
6085	F15A8.1	F15A8.1	2e-06
10168	F15D3.6	F15D3.6	2e-06
10970	C01G10.10	C01G10.10	2e-06
11916	T06A10.2	T06A10.2	2e-06
12083	Y58A7A.4	Y58A7A.4	2e-06
12848	Y38A10A.7	Y38A10A.7	2e-06
14010	F56H11.1	fbl-1	2e-06
17760	R13H4.3	R13H4.3	2e-06
17799	Y51F10.4	Y51F10.4	2e-06
18120	K03D3.3	srz-21	2e-06
21988	F28F9.4	aat-8	2e-06
22161	B0454.9	B0454.9	2e-06
22707	R05A10.6	R05A10.6	2e-06
3589	Y82E9BR.19	Y82E9BR.19	3e-06
7506	F53B7.2	F53B7.2	3e-06
7531	B0294.1	B0294.1	3e-06
8776	F21H11.2	sax-2	3e-06
13594	K03B8.9	deg-3	3e-06
15090	T17H7.4	gei-16	3e-06
18154	F57B1.7	-	3e-06
18258	C34D10.2	C34D10.2	3e-06
20065	Y7A9A.2	-	3e-06
20119	C47C12.2	C47C12.2	3e-06
21744	C16D9.2	rol-3	3e-06
7	T20F10.2	T20F10.2	4e-06
142	Y57E12B.1	Y57E12B.1	4e-06
3734	Y113G7A.8	fre-1	4e-06
7344	F49E7.1	rme-6	4e-06
9644	B0348.4	egl-8	4e-06
10133	F19H8.4	F19H8.4	4e-06
10728	C09G4.2	C09G4.2	4e-06
13717	ZK973.5	acr-6	4e-06
14147	F40F9.1	xbx-6	4e-06
14158	K06C4.6	mod-1	4e-06
15372	ZK721.1	tag-130	4e-06
16983	K11D12.1	cwp-4	4e-06
19728	C31C9.6	C31C9.6	4e-06
19875	F42G8.10	F42G8.10	4e-06
20942	T08D2.6	T08D2.6	4e-06
21394	C37A5.2	fipr-22	4e-06
22116	R10D12.1	R10D12.1	4e-06
1294	C54G10.3	pmp-3	5e-06
2457	C03E10.4	gly-20	5e-06
3168	Y37H2B.1	Y37H2B.1	5e-06
11448	F37D6.6	tag-68	5e-06
12290	Y57G7A.9	glb-31	5e-06
13385	Y62E10A.6	Y62E10A.6	5e-06
13456	D2089.5	gbh-1	5e-06
13905	F18H3.3	pab-2	5e-06
13981	ZK418.5	ZK418.5	5e-06
15918	ZK632.2	ZK632.2	5e-06
16157	T23F4.4	nas-27	5e-06
17346	ZK1248.2	col-74	5e-06
18354	T28F3.5	T28F3.5	5e-06
19739	ZC334.3	ins-24	5e-06
19755	R53.1	R53.1	5e-06
20230	C50D2.2	C50D2.2	5e-06
22024	F47D2.4	srt-35	5e-06
26	Y48A6B.3	Y48A6B.3	6e-06
358	F53H4.4	F53H4.4	6e-06
2798	Y71F9B.9	Y71F9B.9	6e-06
2877	F53F4.8	F53F4.8	6e-06
2955	K08A8.1	mek-1	6e-06
4392	Y57G11C.10	gdi-1	6e-06
11558	Y41C4A.6	Y41C4A.6	6e-06
15811	C37C3.1	C37C3.1	6e-06
16538	F15G9.4	him-4	6e-06
18857	W10D9.2	W10D9.2	6e-06
19202	C50H11.1	C50H11.1	6e-06
20068	B0554.5	B0554.5	6e-06
20183	T25E12.9	clec-29	6e-06
20735	C05D11.3	tag-170	6e-06
21073	W02H5.2	W02H5.2	6e-06
2185	K08F9.3	K08F9.3	7e-06
13202	T27D12.3	clec-144	7e-06
16175	C29E6.4	cutl-27	7e-06
17639	W03D2.9	W03D2.9	7e-06
19209	F57A10.5	nhr-60	7e-06
19575	W03F8.8	-	7e-06
21057	F52E1.3	F52E1.3	7e-06
21695	Y16E11A.1	math-44	7e-06
21731	C53D6.6	C53D6.6	7e-06
22086	B0511.7	B0511.7	7e-06
22096	Y55F3AM.15	csn-4	7e-06
5080	F26D2.1	str-73	8e-06
5392	F54E2.3	ketn-1	8e-06
5410	T12A2.16	hot-4	8e-06
14171	Y102A5C.13	fbxa-112	8e-06
15659	D1022.6	sro-1	8e-06
16977	Y105C5B.19	Y105C5B.19	8e-06
18200	ZK455.3	npr-9	8e-06
19700	W04D2.4	W04D2.4	8e-06
19709	C34F6.10	C34F6.10	8e-06
19781	T23F11.4	T23F11.4	8e-06
19788	Y75B8A.16	Y75B8A.16	8e-06
20406	Y77E11A.13	npp-20	8e-06
22493	C31B8.7	C31B8.7	8e-06
7239	T10B9.8	cyp-13A1	9e-06
8429	B0478.3	B0478.3	9e-06
15532	W02D7.6	W02D7.6	9e-06
16682	C05E4.2	str-20	9e-06
19827	Y58A7A.5	Y58A7A.5	9e-06
21269	F47A4.1	lgc-47	9e-06
21564	ZC404.13	ZC404.13	9e-06
1818	T25B6.7	snf-12	1e-05
11936	ZK896.8	gcy-18	1e-05
12712	T03E6.4	str-150	1e-05
12761	F42G2.5	F42G2.5	1e-05
21637	F57C9.4	F57C9.4	1e-05
22930	K07D4.2	K07D4.2	1e-05
177	F46C5.7	F46C5.7	1.1e-05
1536	F49C12.5	F49C12.5	1.1e-05
3101	T20H9.5	fbxa-68	1.1e-05
5664	F56C11.3	F56C11.3	1.1e-05
6952	F29A7.3	F29A7.3	1.1e-05
7460	Y48G9A.10	cpt-3	1.1e-05
12439	T25E12.4	dkf-2	1.1e-05
14169	T28F3.1	T28F3.1	1.1e-05
16110	Y32F6A.5	Y32F6A.5	1.1e-05
21503	F33D4.4	F33D4.4	1.1e-05
21671	Y51F10.6	Y51F10.6	1.1e-05
22596	F52E1.4	gcy-7	1.1e-05
22954	C44B12.6	C44B12.6	1.1e-05
23205	F47B8.5	F47B8.5	1.1e-05
1923	ZK899.8	gap-2	1.2e-05
9479	F53H4.5	F53H4.5	1.2e-05
10143	T26F2.2	T26F2.2	1.2e-05
11495	SSSD1.1	igcm-2	1.2e-05
14106	R01E6.3	cah-4	1.2e-05
1210	F36G9.1	srw-57	1.3e-05
5008	B0454.7	clec-2	1.3e-05
5072	C50B6.12	str-37	1.3e-05
5858	F53B1.7	gpa-5	1.3e-05
13254	T14D7.3	tag-212	1.3e-05
16578	K04F10.4	bli-4	1.3e-05
16825	Y38C1AB.8	frm-5	1.3e-05
17875	F01G10.5	F01G10.5	1.3e-05
18156	H43I07.3	H43I07.3	1.3e-05
19541	R05H10.5	R05H10.5	1.3e-05
19815	F41B4.4	glr-6	1.3e-05
22463	Y54F10BM.12	Y54F10BM.12	1.3e-05
1613	T26E3.7	T26E3.7	1.4e-05
2031	C26D10.5	eff-1	1.4e-05
2612	B0244.4	B0244.4	1.4e-05
4148	C54H2.3	tag-294	1.4e-05
7444	R10H1.2	srab-14	1.4e-05
13769	Y38F2AL.2	tza-1	1.4e-05
14092	C02D4.2	ser-2	1.4e-05
16212	F28H7.11	srj-21	1.4e-05
17988	C25H3.6	C25H3.6	1.4e-05
18274	R12E2.8	R12E2.8	1.4e-05
20369	F43H9.1	ech-3	1.4e-05
21039	C13A2.9	C13A2.9	1.4e-05
21894	F46B6.5	F46B6.5	1.4e-05
3540	C17F3.1	C17F3.1	1.5e-05
4856	K01C8.6	K01C8.6	1.5e-05
4956	F52A8.6	F52A8.6	1.5e-05
11943	F21F8.4	F21F8.4	1.5e-05
13904	F02C12.1	F02C12.1	1.5e-05
14665	Y73F8A.32	Y73F8A.32	1.5e-05
15032	Y66D12A.22	tin-10	1.5e-05
15990	Y48B6A.2	rpl-43	1.5e-05
21596	T09B4.7	T09B4.7	1.5e-05
828	Y59A8B.8	Y59A8B.8	1.6e-05
11791	F35D2.2	F35D2.2	1.6e-05
18421	C23H5.9	grl-20	1.6e-05
22003	B0391.5	fbxa-153	1.6e-05
6968	ZK75.1	ins-4	1.7e-05
13303	F07G11.8	srx-6	1.7e-05
13877	F08H9.5	clec-227	1.7e-05
15233	C25E10.4	C25E10.4	1.7e-05
7063	R106.2	R106.2	1.8e-05
10732	H06I04.3	H06I04.3	1.8e-05
13848	Y108F1.5	Y108F1.5	1.8e-05
21539	F48F5.4	srd-70	1.8e-05
1133	Y71F9B.1	Y71F9B.1	1.9e-05
2123	Y39G8B.5	Y39G8B.5	1.9e-05
3188	F55F1.1	F55F1.1	1.9e-05
4325	F19B6.2	ufd-1	1.9e-05
11423	Y34B4A.1	-	1.9e-05
12394	F11G11.13	F11G11.13	1.9e-05
1054	VW06B3R.1	ucr-2.1	2e-05
4797	K01A6.6	K01A6.6	2e-05
8392	Y53C10A.3	Y53C10A.3	2e-05
13111	K11C4.3	unc-70	2e-05
13849	C15B12.3	C15B12.3	2e-05
14846	C56A3.5	C56A3.5	2e-05
17666	F40G12.5	F40G12.5	2e-05
19819	K10B3.5	K10B3.5	2e-05
22021	F37B4.9	sre-24	2e-05
3254	C27C12.7	dpf-2	2.1e-05
3701	F31C3.4	F31C3.4	2.1e-05
5038	T28A8.5	T28A8.5	2.1e-05
5706	ZK858.1	ZK858.1	2.1e-05
7187	D1044.6	D1044.6	2.1e-05
12245	Y87G2A.9	ubc-14	2.1e-05
21726	ZK632.5	ZK632.5	2.1e-05
22114	K04A8.1	K04A8.1	2.1e-05
145	ZC155.5	cutl-19	2.2e-05
7481	Y5F2A.3	Y5F2A.3	2.2e-05
11626	Y73E7A.6	Y73E7A.6	2.2e-05
16028	C02F5.7	C02F5.7	2.2e-05
19370	Y74C10AL.2	Y74C10AL.2	2.2e-05
6348	C01G6.8	cam-1	2.3e-05
7809	F48E3.1	gly-12	2.3e-05
9478	F41C6.7	F41C6.7	2.3e-05
10590	Y48A6B.1	Y48A6B.1	2.3e-05
278	F16F9.3	F16F9.3	2.4e-05
4175	Y73B3A.9	Y73B3A.9	2.4e-05
12494	K04B12.2	K04B12.2	2.4e-05
14170	W01D2.2	nhr-61	2.4e-05
6974	W02B3.3	W02B3.3	2.5e-05
17528	F12F3.2	-	2.5e-05
19339	T07G12.2	T07G12.2	2.5e-05
6029	Y9C9A.5	Y9C9A.5	2.6e-05
13748	R17.1	fbxb-85	2.7e-05
15214	F38C2.4	F38C2.4	2.7e-05
21370	Y106G6A.2	Y106G6A.2	2.7e-05
1808	F25E2.1	F25E2.1	2.8e-05
1917	W01G7.5	lem-2	2.8e-05
3898	Y48A6B.5	exos-1	2.8e-05
15899	F11F1.1	F11F1.1	2.8e-05
19299	T28A8.1	twk-40	2.8e-05
20188	F59A3.1	F59A3.1	2.8e-05
21298	C34B2.8	C34B2.8	2.8e-05
12807	B0213.10	cyp-34A5	2.9e-05
19529	C27H5.1	pdl-1	2.9e-05
19680	F46A9.3	twk-29	2.9e-05
3130	C04F5.6	srab-3	3e-05
8046	C01B4.9	C01B4.9	3e-05
19018	Y51H1A.1	Y51H1A.1	3e-05
20592	Y38H6A.1	Y38H6A.1	3e-05
2202	Y5H2A.1	Y5H2A.1	3.1e-05
2793	W05F2.7	W05F2.7	3.1e-05
2889	ZC455.6	ugt-5	3.1e-05
8814	C53H9.2	C53H9.2	3.1e-05
11097	C25D7.3	sdc-3	3.1e-05
17578	F29D10.5	-	3.1e-05
3341	F11A10.6	F11A10.6	3.2e-05
3543	F32A7.1	srw-92	3.2e-05
5479	F32A7.2	srw-93	3.2e-05
15673	VW02B12L.2	VW02B12L.2	3.2e-05
19598	F21F8.6	F21F8.6	3.2e-05
21547	R05D8.7	R05D8.7	3.2e-05
22910	W02D3.4	W02D3.4	3.2e-05
13793	F40A3.7	F40A3.7	3.3e-05
5713	F13H8.1	F13H8.1	3.4e-05
16184	K03D3.2	K03D3.2	3.4e-05
17567	Y73B3A.10	Y73B3A.10	3.4e-05
18450	C16D9.2	rol-3	3.4e-05
20544	T23G4.2	T23G4.2	3.4e-05
21529	F07C3.8	str-94	3.4e-05
5044	C23H5.3	xbx-4	3.5e-05
13400	F44C8.10	nhr-126	3.5e-05
16469	F10E7.5	F10E7.5	3.5e-05
3099	F54F2.6	F54F2.6	3.6e-05
3763	Y37E3.1	Y37E3.1	3.6e-05
15871	C25H3.8	C25H3.8	3.6e-05
21175	R05D7.4	R05D7.4	3.6e-05
14174	Y32F6A.5	Y32F6A.5	3.7e-05
15556	K01A6.5	K01A6.5	3.7e-05
16160	Y39F10A.1	Y39F10A.1	3.7e-05
17850	Y53G8AL.1	Y53G8AL.1	3.7e-05
2763	Y57E12B.3	Y57E12B.3	3.8e-05
6078	ZK856.6	ZK856.6	3.8e-05
8840	T03D8.1	num-1	3.8e-05
13116	C06E2.5	C06E2.5	3.8e-05
15271	Y68A4B.1	clec-243	3.8e-05
15559	T16A9.4	T16A9.4	3.8e-05
19614	T01G6.5	nhr-211	3.8e-05
19901	C18H7.2	inx-18	3.8e-05
22098	Y73F8A.13	Y73F8A.13	3.8e-05
1998	F11D5.1	F11D5.1	3.9e-05
5057	Y116A8C.10	Y116A8C.10	3.9e-05
5458	T27C5.5	srh-132	3.9e-05
7279	ZK666.7	clec-61	3.9e-05
9767	B0024.14	crm-1	3.9e-05
14352	Y55F3AM.8	immp-2	3.9e-05
14789	ZK105.6	ZK105.6	3.9e-05
22063	F59F5.1	F59F5.1	3.9e-05
23156	C05B5.3	pqn-8	3.9e-05
5010	C17A2.6	C17A2.6	4e-05
8426	Y119D3B.16	Y119D3B.16	4e-05
9382	T14B4.8	T14B4.8	4e-05
16442	ZK1321.2	ZK1321.2	4e-05
19320	M70.1	M70.1	4e-05
1704	K11G9.1	K11G9.1	4.1e-05
2227	ZK54.3	ZK54.3	4.1e-05
9647	C41H7.6	C41H7.6	4.1e-05
10916	Y80D3A.4	nhr-243	4.1e-05
22632	F26B1.1	F26B1.1	4.1e-05
11603	ZK945.9	lov-1	4.2e-05
13438	JC8.11	JC8.11	4.2e-05
15326	B0238.13	B0238.13	4.2e-05
18034	R11G1.4	sax-1	4.2e-05
18169	Y102A5C.3	fbxa-207	4.2e-05
3395	K06A5.6	acdh-3	4.3e-05
3609	Y59H11AR.3	Y59H11AR.3	4.3e-05
4338	Y39B6A.25	Y39B6A.25	4.3e-05
7327	F53A2.8	mtm-6	4.3e-05
21639	Y75B7B.2	Y75B7B.2	4.3e-05
2682	Y102A5D.1	Y102A5D.1	4.4e-05
5536	F58F6.2	col-105	4.4e-05
5590	Y46H3C.3	srw-90	4.4e-05
8019	C53C11.2	C53C11.2	4.4e-05
8952	F26D2.12	clec-234	4.4e-05
10583	R13F6.5	R13F6.5	4.4e-05
21958	F46C5.4	F46C5.4	4.4e-05
666	M151.2	M151.2	4.5e-05
2727	C27A12.6	C27A12.6	4.5e-05
6383	C06E1.2	-	4.5e-05
17888	W01C8.3	set-19	4.5e-05
21303	T23D8.8	cfi-1	4.5e-05
9278	DC2.7	kin-33	4.6e-05
9855	F35D2.1	F35D2.1	4.6e-05
19471	F42A10.4	efk-1	4.6e-05
5614	T18D3.6	T18D3.6	4.7e-05
9519	F47G4.1	clec-113	4.7e-05
16162	Y81G3A.4	Y81G3A.4	4.7e-05
17810	C56E6.6	C56E6.6	4.7e-05
1049	F01D4.5	F01D4.5	4.8e-05
21732	D2096.7	D2096.7	4.8e-05
22408	Y69A2AR.18	Y69A2AR.18	4.8e-05
15066	CC8.2	CC8.2	4.9e-05
21314	ZC204.2	ZC204.2	4.9e-05
2183	K01D12.14	cdr-5	5e-05
18234	EGAP9.3	EGAP9.3	5e-05
20923	F37B1.3	gst-14	5e-05
22150	Y38F2AL.6	Y38F2AL.6	5e-05
14096	C46G7.4	pqn-22	5.1e-05
4716	K02G10.5	K02G10.5	5.2e-05
7864	H42K12.1	pdk-1	5.2e-05
20051	F23B2.3	F23B2.3	5.2e-05
60	C48G7.1	-	5.3e-05
2796	Y48G1BL.2	atm-1	5.3e-05
12302	C01B10.4	C01B10.4	5.3e-05
14209	F12A10.7	F12A10.7	5.3e-05
499	K08A2.7	-	5.4e-05
7840	C27H5.2	C27H5.2	5.4e-05
18671	F21G4.3	F21G4.3	5.4e-05
22121	Y39B6A.16	Y39B6A.16	5.4e-05
13319	K10G4.3	K10G4.3	5.5e-05
21242	Y82E9BR.18	Y82E9BR.18	5.5e-05
13744	C07H6.2	C07H6.2	5.6e-05
21058	F53F1.1	cutl-1	5.6e-05
283	H05L03.3	H05L03.3	5.7e-05
20094	K08D9.2	K08D9.2	5.7e-05
8562	K01D12.6	K01D12.6	5.8e-05
10999	C45B2.4	ggr-2	5.9e-05
1519	F52F12.1	oct-1	6e-05
8095	K04G2.6	K04G2.6	6e-05
13258	Y51H7BR.4	Y51H7BR.4	6e-05
13446	Y54E10A.12	Y54E10A.12	6e-05
19409	F49H12.1	lsy-2	6e-05
1152	T02G5.2	T02G5.2	6.1e-05
14748	C14C6.8	C14C6.8	6.1e-05
18701	C48E7.3	lpd-2	6.1e-05
12963	Y105E8A.26	zoo-1	6.2e-05
15772	K02E10.1	K02E10.1	6.3e-05
16100	T05C1.4	T05C1.4	6.3e-05
15900	F17C8.5	twk-6	6.4e-05
19243	ZK377.2	sax-3	6.4e-05
21455	T22C1.4	T22C1.4	6.4e-05
21614	Y105C5A.1	Y105C5A.1	6.4e-05
2599	F58A6.2	F58A6.2	6.5e-05
17090	ZK742.4	ZK742.4	6.5e-05
21884	F10G7.10	F10G7.10	6.5e-05
2623	C27H2.2	C27H2.2	6.6e-05
8113	Y57A10A.3	Y57A10A.3	6.6e-05
18207	F54H12.2	F54H12.2	6.6e-05
16946	F36A2.6	rps-15	6.7e-05
18373	Y116F11B.10	Y116F11B.10	6.7e-05
10120	F55G11.7	F55G11.7	6.8e-05
11205	T20B12.6	mml-1	6.8e-05
22118	T08B1.6	T08B1.6	6.8e-05
6173	Y102A11A.8	Y102A11A.8	6.9e-05
3139	F09F3.2	srx-131	7e-05
18135	C17E7.10	C17E7.10	7e-05
21521	C10G8.2	C10G8.2	7e-05
11175	K08H10.9	K08H10.9	7.1e-05
11825	F55G1.1	F55G1.1	7.1e-05
13927	Y50C1A.1	Y50C1A.1	7.1e-05
14835	Y45F10A.7	Y45F10A.7	7.1e-05
19548	Y49F6A.1	Y49F6A.1	7.1e-05
1705	R08A2.4	fbxa-147	7.2e-05
5838	F01D4.4	egl-21	7.3e-05
13988	D2024.8	col-114	7.4e-05
15193	Y49F6C.1	bath-8	7.4e-05
1030	E02H4.3	tag-172	7.5e-05
3138	CD4.9	-	7.5e-05
13	F33A8.2	nlp-18	7.6e-05
16433	R09E10.4	R09E10.4	7.6e-05
19332	F26D2.3	F26D2.3	7.6e-05
22010	C37C3.7	C37C3.7	7.6e-05
12038	T24C4.3	T24C4.3	7.7e-05
19779	T02C12.3	T02C12.3	7.7e-05
13204	W06F12.2	W06F12.2	7.8e-05
14294	T16G1.2	T16G1.2	7.8e-05
16139	C03H5.5	C03H5.5	7.8e-05
17828	ZK938.2	ZK938.2	7.8e-05
19444	R144.4	wip-1	7.8e-05
20395	F55G11.8	F55G11.8	7.8e-05
21664	C35E7.8	C35E7.8	7.8e-05
4562	C52D10.11	flp-17	7.9e-05
15526	C32C4.5	mab-23	7.9e-05
21301	F59C6.7	che-13	7.9e-05
4638	F48B9.8	F48B9.8	8e-05
9081	T12B5.10	fbxa-60	8e-05
22018	F20D6.3	srp-8	8e-05
12334	E02C12.4	ttr-40	8.1e-05
14537	VW02B12L.4	adbp-1	8.1e-05
20631	K06B9.3	-	8.1e-05
1403	C39E9.13	rfc-3	8.2e-05
9286	B0304.1	hlh-1	8.2e-05
19786	Y53G8AM.4	Y53G8AM.4	8.2e-05
1259	Y62H9A.4	Y62H9A.4	8.3e-05
8796	H05C05.1	H05C05.1	8.4e-05
11315	R07G3.7	R07G3.7	8.4e-05
22992	F44A2.2	F44A2.2	8.4e-05
11964	C15C7.2	klp-8	8.5e-05
13149	C46E10.7	srh-99	8.5e-05
17712	T13G4.3	T13G4.3	8.5e-05
7352	C04E12.12	C04E12.12	8.6e-05
9638	F58E2.3	F58E2.3	8.6e-05
13939	F10B5.4	tub-1	8.6e-05
17243	F09E5.9	F09E5.9	8.6e-05
21742	B0205.4	B0205.4	8.6e-05
22500	F10G2.2	F10G2.2	8.6e-05
5772	B0302.1	kin-25	8.7e-05
11238	F14D12.1	F14D12.1	8.7e-05
16976	Y37E11AR.6	vab-2	8.7e-05
18462	M01A10.2	tom-1	8.7e-05
1456	C43H8.1	C43H8.1	8.8e-05
5642	Y66H1A.3	tag-313	8.8e-05
18787	M176.5	M176.5	8.8e-05
4926	W01F3.1	W01F3.1	8.9e-05
11835	Y55F3BR.3	-	8.9e-05
13800	K02H11.7	str-243	8.9e-05
465	Y37A1B.13	tor-2	9e-05
3542	D2092.6	D2092.6	9e-05
13898	B0416.3	B0416.3	9e-05
19452	C08D8.2	tmd-2	9.1e-05
13337	ZC455.11	srbc-45	9.2e-05
18181	C24A8.1	C24A8.1	9.2e-05
4195	C35A5.7	C35A5.7	9.4e-05
11356	ZK795.1	ZK795.1	9.4e-05
20695	C06A1.4	C06A1.4	9.4e-05
22327	F21C10.4	F21C10.4	9.4e-05
19317	F58B3.3	lys-6	9.6e-05
2581	W09C3.2	W09C3.2	9.7e-05
20016	C52E2.2	C52E2.2	9.7e-05
2495	Y43F8B.1	Y43F8B.1	9.8e-05
6903	T02C5.5	unc-2	9.8e-05
9691	C18A3.10	C18A3.10	9.8e-05
454	F20C5.6	F20C5.6	9.9e-05
7807	F31F4.7	ugt-42	9.9e-05
6354	F08F8.9	F08F8.9	0.0001
8675	C05D11.7	C05D11.7	0.0001
21613	Y77E11A.1	Y77E11A.1	0.000101
22337	T27C10.1	srt-61	0.000101
5663	T15B7.3	col-143	0.000102
11014	W05H7.3	sedl-1	0.000102
21468	E04F6.7	dhs-7	0.000102
3820	ZK652.9	coq-5	0.000103
11836	Y57G11C.34	Y57G11C.34	0.000103
2860	F49F1.1	F49F1.1	0.000104
14441	B0285.6	B0285.6	0.000106
20917	F13H10.3	F13H10.3	0.000106
21929	B0207.10	B0207.10	0.000106
22091	F26E4.5	F26E4.5	0.000107
6167	K04G11.5	irk-3	0.000108
3190	K09C4.9	K09C4.9	0.00011
10023	Y73C8B.2	Y73C8B.2	0.00011
15228	ZK896.1	ZK896.1	0.00011
17890	Y39G10AR.18	Y39G10AR.18	0.00011
10713	F41E6.9	F41E6.9	0.000111
20204	K03E6.1	lim-6	0.000111
21549	T01C4.5	srx-35	0.000111
21597	ZK6.1	nhr-278	0.000111
22124	Y69H2.6	ubc-19	0.000111
21736	F56B3.7	ugt-52	0.000112
3422	K07H8.3	K07H8.3	0.000113
17161	Y64G10A.1	Y64G10A.1	0.000113
2925	D2007.4	D2007.4	0.000114
5889	F32H5.3	F32H5.3	0.000114
21355	C48E7.6	C48E7.6	0.000114
19756	T01E8.3	plc-3	0.000116
19931	T27A3.1	T27A3.1	0.000117
5841	T11G6.1	hrs-1	0.000118
21696	Y38E10A.4	clec-8	0.000118
1680	C13C12.2	C13C12.2	0.000119
15545	C26E6.9	set-2	0.00012
3677	T13G4.7	T13G4.7	0.000121
9856	F37B1.4	gst-15	0.000122
13415	C02F12.7	tag-278	0.000122
7820	Y53C12B.5	mab-3	0.000124
10081	Y51H1A.5	hda-6	0.000125
14118	F29C4.7	F29C4.7	0.000125
14435	W06B4.2	W06B4.2	0.000125
18585	C35D10.5	C35D10.5	0.000125
21353	C27D6.4	C27D6.4	0.000125
2159	C01G10.12	dnj-3	0.000126
15902	F44B9.3	cit-1.2	0.000126
19881	C08B6.10	C08B6.10	0.000126
748	Y38H6C.4	Y38H6C.4	0.000127
1533	C44C11.1	ras-1	0.000127
3163	T23D5.11	str-8	0.000127
20693	W01H2.3	rab-37	0.000127
5546	Y67D8C.1	Y67D8C.1	0.000128
14671	C27C7.7	C27C7.7	0.000128
20502	F10C1.1	F10C1.1	0.000128
22965	Y105C5B.16	lgc-19	0.000128
17067	R186.7	R186.7	0.000131
4914	T27F7.2	shc-2	0.000132
11903	T07F12.1	T07F12.1	0.000132
17381	F57H12.2	unc-24	0.000132
19706	C01C10.3	acl-12	0.000132
5424	C38C3.1	sru-28	0.000133
2996	C05E4.8	-	0.000134
9919	F31D4.7	twk-35	0.000134
1564	F37C12.13	exos-9	0.000135
13445	Y54E5A.1	Y54E5A.1	0.000135
11000	C49F5.8	C49F5.8	0.000137
16398	Y48A6B.9	Y48A6B.9	0.000137
21739	T05A12.3	T05A12.3	0.000139
15708	Y57G11C.6	Y57G11C.6	0.00014
18324	F56F11.3	klf-1	0.00014
8963	K12D9.8	srw-114	0.000141
14004	F07B7.6	-	0.000142
18441	F31F6.4	flp-8	0.000142
7790	ZK863.6	dpy-30	0.000143
9346	ZK673.5	ZK673.5	0.000144
9653	F46F2.2	kin-20	0.000144
20136	ZK455.5	ZK455.5	0.000144
7496	F08H9.8	clec-54	0.000145
9888	F35H10.6	F35H10.6	0.000145
17876	F07G11.9	F07G11.9	0.000145
20241	T13B5.4	col-40	0.000145
7926	R06B9.1	R06B9.1	0.000146
9445	K03B8.7	grl-3	0.000146
7224	C01B4.8	C01B4.8	0.000147
5358	K08B4.6	cpi-1	0.000148
20058	R13A1.3	R13A1.3	0.000148
1253	K08H2.3	K08H2.3	0.000149
13599	C54D2.5	cca-1	0.000149
19190	F33H2.2	F33H2.2	0.000149
10900	M02H5.5	nhr-203	0.00015
19405	ZK488.2	nhr-90	0.00015
15924	D2096.2	praf-3	0.000151
13188	F59D8.1	vit-3	0.000152
19476	F54H12.3	-	0.000152
11494	K11G12.4	smf-1	0.000154
6552	T26H5.1	srh-254	0.000155
11942	F09G2.5	lgc-39	0.000155
19403	T27B7.1	nhr-59	0.000155
1377	C27F2.9	C27F2.9	0.000156
10118	F32B6.3	F32B6.3	0.000156
12952	C39E9.2	scl-5	0.000156
21267	F25B5.6	F25B5.6	0.000156
21858	ZK1321.2	ZK1321.2	0.000156
20205	R04B3.2	R04B3.2	0.000157
21910	T13F2.9	T13F2.9	0.000157
18157	K07C6.10	srx-67	0.000158
10002	C10G8.6	ceh-34	0.00016
18944	F55A4.8	F55A4.8	0.00016
11268	W06F12.2	W06F12.2	0.000161
16343	T21E12.2	T21E12.2	0.000161
19971	T05A10.1	sma-9	0.000161
4282	C40H1.2	C40H1.2	0.000162
5733	C18H2.1	C18H2.1	0.000162
6269	T01A4.3	T01A4.3	0.000163
6734	K07H8.6	vit-6	0.000163
11402	ZC513.3	ZC513.3	0.000163
12811	C14A6.7	C14A6.7	0.000163
5222	B0047.3	bath-24	0.000164
6434	Y55D9A.2	Y55D9A.2	0.000164
15748	T28H10.2	T28H10.2	0.000164
22477	R05A10.4	R05A10.4	0.000164
3061	F59A3.10	F59A3.10	0.000166
9391	F40G9.12	F40G9.12	0.000166
9556	F57C12.2	F57C12.2	0.000166
7969	C09H5.6	str-131	0.000167
9995	Y55F3C.3	Y55F3C.3	0.000169
12357	T15B7.12	T15B7.12	0.000169
18186	F14H12.2	F14H12.2	0.000169
4221	C34E11.2	C34E11.2	0.00017
15086	E01H11.1	pkc-2	0.00017
21693	T19H5.1	T19H5.1	0.000171
6264	F42G9.5	alh-11	0.000172
8910	W02B3.5	W02B3.5	0.000172
10862	R05G6.1	R05G6.1	0.000172
19531	D1069.4	D1069.4	0.000172
382	C04G6.7	C04G6.7	0.000173
5978	C29F5.2	sdz-3	0.000174
19818	F57F4.4	F57F4.4	0.000174
8630	Y48E1C.3	tbc-15	0.000175
12763	F54D12.3	aat-7	0.000175
13697	ZC239.13	ZC239.13	0.000176
16547	C05D11.7	C05D11.7	0.000177
17449	Y47D3A.6	tra-1	0.000177
22203	Y37D8A.15	flp-14	0.000177
10932	F55G7.3	F55G7.3	0.000178
20070	C08E8.1	C08E8.1	0.000178
20104	T27B7.3	nhr-226	0.000178
258	T19H12.4	srd-33	0.000179
21710	F44B9.7	pqn-38	0.000179
4885	Y39H10A.7	chk-1	0.00018
18352	T01G1.1	klp-12	0.00018
19391	F57H12.1	arf-3	0.00018
20670	Y38B5A.1	-	0.00018
20771	R05A10.3	R05A10.3	0.000181
894	C34E10.11	C34E10.11	0.000182
989	C56G7.3	C56G7.3	0.000182
7901	K11D2.1	K11D2.1	0.000182
12338	F20A1.4	F20A1.4	0.000182
2401	Y37A1B.13	tor-2	0.000183
8002	T20B3.12	clec-26	0.000183
22094	Y37A1B.11	egl-23	0.000183
11859	F47H4.8	fbxa-188	0.000185
19692	F55C10.4	F55C10.4	0.000185
802	Y73B6BL.19	Y73B6BL.19	0.000186
20109	Y51A2A.1	clec-247	0.000188
21684	F13D12.5	F13D12.5	0.000189
919	C47E12.2	C47E12.2	0.00019
1231	Y32G9A.1	gst-37	0.00019
3128	B0222.1	B0222.1	0.00019
4799	R09E10.6	R09E10.6	0.00019
5884	Y53C12B.5	mab-3	0.000191
15077	T20D4.3	T20D4.3	0.000191
18916	C51E3.7	egl-3	0.000191
22369	F15C11.2	F15C11.2	0.000191
11410	F01E11.2	-	0.000192
21210	T05H10.7	T05H10.7	0.000192
3350	T20D3.8	T20D3.8	0.000193
16861	ZK1320.4	cyp-13A10	0.000193
17180	F25D1.4	F25D1.4	0.000193
20398	M01A10.2	tom-1	0.000194
22444	F58A6.10	srb-12	0.000194
159	T15D6.7	T15D6.7	0.000195
2143	F29B9.5	F29B9.5	0.000195
19135	T21H3.4	cutl-22	0.000195
2000	F33D11.9	F33D11.9	0.000197
6391	C42C1.4	C42C1.4	0.000197
21523	C24B5.3	ptr-1	0.000197
22119	T25E12.11	srz-100	0.000197
17356	F52C9.1	F52C9.1	0.000198
21220	C05B5.2	C05B5.2	0.000198
16309	T06E6.1	T06E6.1	0.0002
17790	ZC504.3	ZC504.3	0.0002
7542	F41C6.6	F41C6.6	0.000201
6929	F08A8.3	F08A8.3	0.000203
22497	CD4.7	CD4.7	0.000203
11157	T05G5.3	cdk-1	0.000204
16823	B0280.13	B0280.13	0.000204
17691	ZC196.7	glr-5	0.000204
16591	W09C3.3	W09C3.3	0.000205
12655	T03G6.2	nhr-40	0.000206
21143	F43H9.4	F43H9.4	0.000206
19900	C03D6.3	cel-1	0.000209
1285	Y67D8A.1	Y67D8A.1	0.00021
14969	C25G4.10	C25G4.10	0.00021
15919	C01F6.1	C01F6.1	0.000212
20869	C09D8.1	ptp-3	0.000212
16501	Y43F8C.7	Y43F8C.7	0.000213
19327	C44B7.9	pmp-2	0.000213
10947	F31F4.5	-	0.000215
21850	R05D8.10	dhs-15	0.000215
5635	F12B6.1	abt-2	0.000216
11486	K05C4.10	K05C4.10	0.000216
17788	T22B7.4	T22B7.4	0.000216
11475	Y43F8C.16	Y43F8C.16	0.000217
7695	C33H5.7	C33H5.7	0.000219
21140	F14H8.6	cng-1	0.000219
11915	K09E3.2	K09E3.2	0.00022
19704	Y97E10AR.2	Y97E10AR.2	0.000222
20608	F22H10.5	F22H10.5	0.000222
16687	C49G7.6	C49G7.6	0.000223
17718	F52C6.10	bath-7	0.000224
19958	F46B6.3	smg-4	0.000225
7527	Y61A9LA.9	Y61A9LA.9	0.000227
19966	K07A1.9	K07A1.9	0.000228
21722	Y53G8AM.5	Y53G8AM.5	0.00023
19506	ZC404.3	spe-39	0.000231
22553	T22E5.1	T22E5.1	0.000231
19784	Y39A3CR.6	hlh-33	0.000232
17757	K07B1.2	coq-6	0.000234
648	Y53C10A.10	Y53C10A.10	0.000236
18803	D2045.7	D2045.7	0.000236
8938	C05E4.10	srj-25	0.000237
19337	M03A1.6	ipla-1	0.000239
20273	ZC482.5	lgc-37	0.000242
2705	K10B3.1	K10B3.1	0.000243
1243	C39B10.2	lgc-41	0.000245
6127	ZK795.3	ZK795.3	0.000245
568	K04H4.6	crn-6	0.000246
21407	F42A10.4	efk-1	0.000246
421	T20G5.10	T20G5.10	0.000247
5037	T20H9.6	T20H9.6	0.000249
6917	Y51H4A.20	Y51H4A.20	0.00025
4002	T17A3.7	fbxb-84	0.000251
16210	F20D6.1	F20D6.1	0.000251
20481	F09C3.5	fbxb-69	0.000252
2967	F20A1.7	twk-11	0.000253
5504	F53C3.7	F53C3.7	0.000253
22842	C09G4.5	mes-6	0.000253
7708	B0336.9	swp-1	0.000255
13210	Y51A2D.7	Y51A2D.7	0.000255
3140	F10A3.7	F10A3.7	0.000256
12417	Y73B6BL.4	Y73B6BL.4	0.000257
4630	C24H10.4	C24H10.4	0.000258
18165	T15B7.16	lgc-54	0.000259
21357	F11C1.5	F11C1.5	0.000259
14683	Y47G6A.29	Y47G6A.29	0.00026
7272	Y110A7A.17	mat-1	0.000261
10409	F55C5.9	srh-16	0.000261
22445	K09F6.7	K09F6.7	0.000262
16399	Y66D12A.13	Y66D12A.13	0.000263
797	Y4C6B.5	Y4C6B.5	0.000264
13814	Y17D7B.1	nhr-231	0.000264
15309	F46A8.1	F46A8.1	0.000264
14434	T14B4.1	T14B4.1	0.000266
2694	C24H10.3	C24H10.3	0.000267
18554	W05F2.5	fbxa-203	0.000267
930	T25B9.3	T25B9.3	0.000269
21727	C01G5.6	C01G5.6	0.00027
8772	C37H5.2	C37H5.2	0.000272
1163	F54D8.4	cah-1	0.000273
8764	M02E1.2	M02E1.2	0.000274
11810	F26F4.3	rom-1	0.000275
5431	F21A10.2	F21A10.2	0.000276
7694	C07G1.5	hgrs-1	0.000276
20630	Y47D7A.9	Y47D7A.9	0.000276
11541	C23G10.8	C23G10.8	0.000277
4927	ZK524.2	unc-13	0.000278
4974	T28A11.3	T28A11.3	0.000278
12406	B0379.4	scpl-1	0.000278
13264	F47D12.3	F47D12.3	0.000279
20031	Y38E10A.19	nhr-235	0.000283
837	F14B8.4	F14B8.4	0.000284
11564	ZK688.1	ZK688.1	0.000285
12524	Y39A1A.8	Y39A1A.8	0.000285
12862	F08G12.5	F08G12.5	0.000285
18088	F59E12.10	ddl-1	0.000286
14643	K10G4.4	K10G4.4	0.000287
9083	T07D10.1	T07D10.1	0.000288
10997	C25F6.4	ddr-1	0.000288
17784	K09C4.10	K09C4.10	0.000288
22840	C04F6.1	vit-5	0.000288
506	F35G12.2	F35G12.2	0.000289
6736	R13.3	R13.3	0.000293
5835	ZK688.8	gly-3	0.000294
13350	F41E7.6	F41E7.6	0.000294
10177	F19B10.2	F19B10.2	0.000295
15377	T28F2.5	ccb-1	0.000295
5382	C09E7.9	C09E7.9	0.000296
22158	Y71G12B.12	atg-5	0.000296
2941	ZK593.7	lsm-7	0.000298
5361	Y77E11A.14	Y77E11A.14	0.000298
13327	T21C9.11	T21C9.11	0.000298
21332	Y73F8A.34	tag-349	0.000299
22906	F58D5.6	F58D5.6	0.000299
6262	F21C10.3	F21C10.3	0.0003
14148	F41D9.3	wrk-1	0.000304
16632	F29C12.4	F29C12.4	0.000305
21062	K04F1.3	srw-98	0.000305
3126	Y73B6BL.14	Y73B6BL.14	0.000306
13347	F18E9.4	F18E9.4	0.000306
22117	F56A3.4	spd-5	0.000306
6689	T10B9.3	cyp-13A6	0.000307
16142	C25H3.1	C25H3.1	0.000307
13231	Y37F4.3	Y37F4.3	0.000308
9868	Y48C3A.8	Y48C3A.8	0.00031
4179	C34B7.2	C34B7.2	0.000314
12219	H14E04.2	H14E04.2	0.000314
13127	C32C4.1	C32C4.1	0.000315
19847	F10G8.9	F10G8.9	0.000317
6410	F56H11.1	fbl-1	0.000318
19770	C44F1.2	attf-1	0.000318
21009	T16H12.8	srt-55	0.000319
7962	Y38H8A.2	Y38H8A.2	0.00032
12520	R107.1	nac-2	0.00032
5459	W04H10.1	W04H10.1	0.000321
13761	F55G1.5	F55G1.5	0.000321
17000	C34F11.9	dsh-1	0.000321
22857	F31E3.2	F31E3.2	0.000321
10006	F09G2.4	cpsf-2	0.000322
19720	K09C8.2	K09C8.2	0.000322
17671	K02E11.6	K02E11.6	0.000323
4548	B0244.5	B0244.5	0.000325
1200	C50B6.10	str-4	0.000326
17855	C01F6.2	C01F6.2	0.000327
697	R08C7.11	R08C7.11	0.000328
11199	F53B6.2	F53B6.2	0.000328
13839	T07F12.5	-	0.000329
12340	F28G4.5	oac-18	0.000331
11051	Y57A10A.25	Y57A10A.25	0.000332
19278	Y46G5A.1	tbc-17	0.000332
19536	F39E9.12	btb-18	0.000333
22022	F39G3.4	F39G3.4	0.000335
13672	JC8.10	unc-26	0.000337
7659	T24B8.4	T24B8.4	0.000338
7916	D2089.2	D2089.2	0.000338
8906	C39B5.2	C39B5.2	0.00034
3198	C44C3.10	srw-116	0.000341
7211	C42C1.13	C42C1.13	0.000341
15982	Y54E10BR.4	Y54E10BR.4	0.000341
12066	C36E6.1	C36E6.1	0.000342
861	Y71A12B.12	Y71A12B.12	0.000343
12074	F56F11.5	F56F11.5	0.000344
17927	C06E1.1	C06E1.1	0.000344
19654	F52C6.2	F52C6.2	0.000346
12129	C35B1.1	ubc-1	0.000348
13771	Y55F3BR.5	madf-1	0.000348
13892	W03F9.4	W03F9.4	0.000349
16863	C05D10.3	wht-1	0.000349
13727	F35D2.4	F35D2.4	0.000351
14108	T12A2.15	T12A2.15	0.000351
14951	ZK1058.1	mmcm-1	0.000354
21700	ZK945.5	-	0.000356
21622	F10C2.5	F10C2.5	0.000359
1555	EEED8.12	EEED8.12	0.00036
255	T06E6.5	fbxa-135	0.000361
2552	T23D8.9	sys-1	0.000361
3655	Y60C6A.1	Y60C6A.1	0.000362
4319	C09E7.8	C09E7.8	0.000362
5178	T05C3.6	T05C3.6	0.000362
17672	K03B4.4	K03B4.4	0.000362
4855	F58A6.8	msp-45	0.000363
9910	C41G6.5	nhr-164	0.000365
14503	Y55F3AM.3	Y55F3AM.3	0.000365
14971	C47B2.1	fbxa-140	0.000367
6514	Y94H6A.6	ubc-8	0.000368
18573	K08A2.4	K08A2.4	0.000369
10122	K09B11.9	K09B11.9	0.00037
21908	T05F1.12	-	0.00037
7815	T13F2.6	T13F2.6	0.000372
20389	E01H11.1	pkc-2	0.000372
14079	T05H4.15	T05H4.15	0.000374
7149	W03D8.5	W03D8.5	0.000376
8633	B0285.3	B0285.3	0.000377
12666	F15A4.8	F15A4.8	0.00038
17340	T25D10.4	T25D10.4	0.000382
1512	C33E10.1	C33E10.1	0.000385
20080	F12F3.1	exp-2	0.000387
8176	C04C3.2	lgc-9	0.000388
19848	F21F3.1	F21F3.1	0.000389
12518	K11D9.3	K11D9.3	0.00039
4460	F10D7.5	F10D7.5	0.000391
13179	F37B1.2	gst-12	0.000392
6854	Y73B3B.2	set-28	0.000393
11033	C34C6.5	sphk-1	0.000394
21033	Y65A5A.2	Y65A5A.2	0.000396
2549	T10F2.1	grs-1	0.000397
13177	F31A9.6	-	0.000399
20478	M01D1.5	-	0.000399
4532	F33H12.5	sri-36	0.0004
16532	Y41C4A.4	crh-1	0.0004
20150	B0511.1	fkb-7	0.000402
15553	F48G7.7	F48G7.7	0.000403
2954	F35H12.3	sel-12	0.000404
7009	C55A6.3	C55A6.3	0.000405
11399	Y68A4A.5	Y68A4A.5	0.00041
15847	K06A9.2	K06A9.2	0.00041
18930	W09B12.1	ace-1	0.000413
14411	Y47H10A.4	Y47H10A.4	0.000414
16949	W02D3.8	smg-5	0.000414
13640	B0228.4	tag-308	0.000416
6923	ZK1127.9	ZK1127.9	0.000418
14728	F19C7.2	F19C7.2	0.000418
15936	C15B12.5	gar-1	0.000418
1127	T03A1.3	-	0.00042
19773	F42H10.7	F42H10.7	0.00042
2434	F26H11.1	kbp-3	0.000421
21191	Y95B8A.7	Y95B8A.7	0.000421
19632	C10E2.4	C10E2.4	0.000423
20167	C29A12.6	C29A12.6	0.000424
20445	F56A3.3	npp-6	0.000424
8613	C41H7.6	C41H7.6	0.000426
18113	C50F7.1	C50F7.1	0.000426
16285	Y11D7A.12	flh-1	0.000427
2852	B0035.5	B0035.5	0.00043
2508	Y102A5C.7	clec-237	0.000431
8864	C32E8.7	ric-19	0.000431
1143	F26G1.3	F26G1.3	0.000432
8279	R03E1.2	R03E1.2	0.000436
19517	M01E11.1	M01E11.1	0.000439
7035	T23D5.6	str-18	0.00044
5032	ZK673.4	ZK673.4	0.000441
20888	Y32G9A.10	Y32G9A.10	0.000444
81	F32A6.4	ags-3	0.000445
23191	M7.2	klc-1	0.000445
15173	C09F9.2	C09F9.2	0.000446
21403	F27E11.3	cfz-2	0.000447
21677	C04G6.1	mpk-2	0.000447
20215	T21G5.2	T21G5.2	0.000448
20237	K02C4.2	K02C4.2	0.000448
5717	F54D10.3	F54D10.3	0.000449
18572	F57G9.4	sre-29	0.000449
20054	F49E11.9	scl-1	0.000451
7307	C02B4.1	adt-1	0.000453
19710	C37E2.5	ceh-37	0.000454
22025	F56A12.1	unc-39	0.000454
7679	R01H10.7	R01H10.7	0.000456
15704	W09G12.5	-	0.000457
312	F30A10.2	F30A10.2	0.000458
1267	F28B1.1	F28B1.1	0.000459
3760	T04D3.5	T04D3.5	0.000459
5179	F56C11.6	F56C11.6	0.000459
590	F18A1.3	lir-1	0.00046
18101	C56G7.2	C56G7.2	0.000461
136	Y108F1.4	math-43	0.000463
5013	F08D12.11	fbxb-111	0.000464
11960	Y80D3A.5	cyp-42A1	0.000468
21686	F35H8.3	zfp-2	0.000469
22362	C33D9.1	exc-5	0.00047
19716	F45E1.5	F45E1.5	0.000471
9399	C08F11.7	C08F11.7	0.000472
18526	T28A8.3	T28A8.3	0.000473
11342	F38A5.11	F38A5.11	0.000475
17353	F23F12.8	F23F12.8	0.000475
11764	ZK524.2	unc-13	0.000476
17656	C54D10.4	C54D10.4	0.000478
8177	C28C12.10	tag-77	0.00048
19948	F10G7.10	F10G7.10	0.00048
1323	F28C10.3	F28C10.3	0.000481
22047	Y97E10B.4	srsx-7	0.000482
5136	R10A10.1	R10A10.1	0.000483
11532	T25D3.2	T25D3.2	0.000484
11809	F10F2.6	clec-152	0.000485
7637	Y53H1C.2	ego-2	0.000486
17186	F53E10.3	F53E10.3	0.000488
548	F26F4.9	F26F4.9	0.000489
21540	F49A5.5	clec-28	0.00049
21811	F42G8.12	isp-1	0.000491
15853	ZC13.3	ZC13.3	0.000492
17227	R07D5.2	R07D5.2	0.000492
19216	T19B10.8	T19B10.8	0.000492
8589	R03G8.6	R03G8.6	0.000494
14466	ZK328.7	ZK328.7	0.000494
19114	F14H8.5	F14H8.5	0.000495
20354	W06E11.4	sbds-1	0.000495
5263	W04B5.5	W04B5.5	0.000497
1549	C28G1.6	C28G1.6	0.000498
10224	C45H4.7	srbc-21	0.0005
1587	W04G5.3	W04G5.3	0.000502
19830	ZK899.8	gap-2	0.000503
1429	M151.6	fbxb-32	0.000504
21055	F41E6.8	F41E6.8	0.000504
4922	F12F3.2	-	0.000506
13917	ZC13.2	ZC13.2	0.000506
3407	ZK177.5	cyp-44A1	0.000507
22729	Y102A5C.21	srh-119	0.000507
5705	ZK265.7	ZK265.7	0.00051
7062	K09E2.1	K09E2.1	0.00051
8398	C23H3.3	C23H3.3	0.00051
22320	B0432.5	cat-2	0.00051
7724	T08E11.4	math-41	0.000512
13649	C35D10.2	C35D10.2	0.000512
16919	T11F9.10	T11F9.10	0.000513
12729	Y73F8A.32	Y73F8A.32	0.000514
13211	Y60A3A.18	skr-4	0.000514
22415	C31H5.1	C31H5.1	0.000514
8213	ZK381.5	prkl-1	0.000516
8788	Y39G10AR.18	Y39G10AR.18	0.000516
21553	T19H12.11	ugt-10	0.000519
22655	F43C11.9	F43C11.9	0.000519
19983	Y47D3A.17	obr-1	0.00052
1718	Y46H3C.1	srw-100	0.000521
1724	B0310.6	B0310.6	0.000521
8187	T04B2.5	T04B2.5	0.000521
12240	Y47D7A.7	Y47D7A.7	0.000521
18358	C34C6.2	C34C6.2	0.000523
20090	F57B7.3	col-156	0.000523
9936	T08G3.10	srw-35	0.000525
7126	C28G1.4	C28G1.4	0.000526
5028	Y110A2AM.1	Y110A2AM.1	0.000527
14864	Y51A2D.18	Y51A2D.18	0.000533
14260	B0554.2	B0554.2	0.000534
3522	T27C5.5	srh-132	0.000535
8148	ZK675.4	ZK675.4	0.000537
14633	F44D12.4	F44D12.4	0.000538
11237	F13E9.7	-	0.000539
19863	C06E1.4	glr-1	0.00054
21721	Y49E10.22	pstk-1	0.00054
1350	ZK1225.5	ZK1225.5	0.000541
4072	Y82E9BL.4	fbxa-25	0.000541
10887	F25G6.5	stdh-4	0.000541
17157	Y105C5B.10	srv-16	0.000541
17438	F42A8.2	sdhb-1	0.000544
15494	K03D10.1	kal-1	0.000545
21995	T27E7.6	T27E7.6	0.000546
14550	C29E6.5	nhr-43	0.000548
19526	B0034.1	B0034.1	0.000548
1195	C13D9.9	ugt-7	0.00055
14350	Y37A1A.3	Y37A1A.3	0.000552
15513	Y47D3A.6	tra-1	0.000552
17570	ZC404.3	spe-39	0.000552
13349	F39H12.2	F39H12.2	0.000553
20069	C06H2.5	glb-3	0.000553
4865	T20G5.6	unc-47	0.000554
11639	R10E11.4	sqv-3	0.000554
7853	F36A2.9	F36A2.9	0.000555
20332	D2030.11	D2030.11	0.000556
17823	Y8A9A.2	Y8A9A.2	0.000559
1419	C46A5.4	C46A5.4	0.000562
23197	C17G10.6	C17G10.6	0.000562
3964	C07G1.3	pct-1	0.000565
21094	F41G4.8	F41G4.8	0.000565
17104	Y40B1A.2	Y40B1A.2	0.000566
21595	M04G7.2	M04G7.2	0.000566
19778	R01H2.5	ger-1	0.000567
7201	Y43F4A.2	-	0.000569
3630	F32H5.4	F32H5.4	0.000571
10962	W09C2.1	elt-1	0.000572
18980	F07B7.12	F07B7.12	0.000572
4843	C54G4.5	C54G4.5	0.000575
19634	C33D12.1	ceh-31	0.000575
22862	F44A6.2	sex-1	0.000578
23016	Y70C5C.5	clec-236	0.00058
10268	F10E7.11	F10E7.11	0.000581
11230	C30A5.7	unc-86	0.000583
20757	Y111B2A.16	taf-7.2	0.000584
13348	F19H6.2	glb-13	0.000585
22994	F53F1.10	srd-18	0.000585
19241	T24D8.2	-	0.000586
19754	K10B4.3	K10B4.3	0.000586
599	F52C9.1	F52C9.1	0.000587
14901	ZK1053.5	scrm-2	0.00059
2199	Y40B10A.4	Y40B10A.4	0.000592
21416	K01A2.8	mps-2	0.000595
17619	R13A5.10	R13A5.10	0.000597
20496	C01B12.4	C01B12.4	0.0006
11052	Y57G7A.10	Y57G7A.10	0.000604
20714	C41C4.5	unc-105	0.000605
22171	F46C5.9	F46C5.9	0.000606
7125	C25F6.2	dlg-1	0.000607
16768	F25F1.2	-	0.000607
17814	F35D11.11	dyf-14	0.000607
17872	C16A11.3	C16A11.3	0.000609
13454	C32D5.12	C32D5.12	0.00061
17084	Y62F5A.1	mdt-8	0.00061
20579	M01B2.6	M01B2.6	0.00061
16495	C55A6.7	C55A6.7	0.000611
19335	F59D8.2	vit-4	0.000611
4903	F20B6.8	hpk-1	0.000612
9787	F26F4.9	F26F4.9	0.000613
423	Y39A1A.16	Y39A1A.16	0.000614
5177	T03F7.1	snf-11	0.000615
16713	T10H4.5	srw-16	0.000615
20253	C34E10.9	C34E10.9	0.000617
20549	Y73B6BL.10	srv-24	0.000619
19080	C09G9.5	C09G9.5	0.00062
7763	C16C10.11	har-1	0.000621
20120	C52B9.10	C52B9.10	0.000622
17694	ZK994.6	ZK994.6	0.000624
14355	ZK550.2	ZK550.2	0.000625
22174	K05F1.6	K05F1.6	0.000625
10010	F38A6.3	hif-1	0.000633
12252	C48E7.4	-	0.000633
402	Y51H7C.6	cogc-4	0.000634
12225	R102.5	R102.5	0.000635
1632	F53C3.2	fbxb-103	0.000637
13077	W02D3.3	mec-6	0.000638
1206	F16B4.3	F16B4.3	0.000639
11882	Y5H2B.6	cyp-33C12	0.000639
22081	Y59A8A.5	srh-302	0.00064
9844	Y54E10A.7	Y54E10A.7	0.000641
13305	F14F9.2	F14F9.2	0.000643
15455	C43E11.6	nab-1	0.000644
11779	Y53F4B.32	gst-29	0.000645
11900	K02D3.1	K02D3.1	0.000645
15765	F16B12.4	F16B12.4	0.00065
14924	Y81G3A.3	Y81G3A.3	0.00066
1569	F54H12.4	F54H12.4	0.000661
12475	Y47H10A.3	Y47H10A.3	0.000661
88	B0207.12	avr-14	0.000665
13237	C09F9.1	C09F9.1	0.000666
13901	C34F6.7	C34F6.7	0.000667
13638	Y54F10AM.4	ceh-44	0.000668
9042	F29F11.3	F29F11.3	0.000673
9605	C18H2.5	C18H2.5	0.000673
13429	K09F5.2	vit-1	0.000673
12619	Y41D4B.5	rps-28	0.000674
3948	Y53C10A.12	hsf-1	0.000677
8728	K01C8.10	cct-4	0.000678
10108	Y75B8A.8	Y75B8A.8	0.000682
17087	ZC477.7	ZC477.7	0.000682
18464	T06H11.1	unc-58	0.000684
14652	T21C12.1	unc-49	0.000686
17690	Y60A3A.3	srh-183	0.000686
20227	C17G10.4	cdc-14	0.000688
9840	T23D8.2	tsp-7	0.000689
7007	C48G7.2	-	0.000692
5063	AH10.3	AH10.3	0.000693
3584	F44E2.10	F44E2.10	0.000704
22143	T10H10.1	hum-6	0.000704
6080	C10A4.3	C10A4.3	0.000705
18257	C33A11.2	C33A11.2	0.000706
15528	F26D11.1	F26D11.1	0.000707
16282	DY3.2	lmn-1	0.000708
6222	F43D9.1	F43D9.1	0.000709
18666	C18A11.6	C18A11.6	0.000709
20959	ZC477.9	deb-1	0.000709
14567	C15C7.5	C15C7.5	0.00071
1123	F35C12.1	-	0.000711
20712	C16A11.8	clec-135	0.000711
4596	F28F8.4	fbxa-95	0.000713
1145	F41C3.7	F41C3.7	0.000714
9271	Y116A8C.28	Y116A8C.28	0.000716
13791	F31E9.1	fbxa-180	0.000716
1661	F36A4.5	F36A4.5	0.000717
20045	B0496.8	tag-224	0.000717
1762	C43E11.9	C43E11.9	0.000718
18267	K02E10.7	K02E10.7	0.000721
2733	Y5F2A.4	Y5F2A.4	0.000722
16958	T24H7.3	T24H7.3	0.000722
6248	F55G1.13	F55G1.13	0.000725
23186	F11A10.4	mon-2	0.000725
4923	F54D8.6	F54D8.6	0.000728
657	F10E7.6	F10E7.6	0.00073
3714	C50E3.5	C50E3.5	0.000731
5759	C33D9.9	C33D9.9	0.000736
18604	H23L24.4	H23L24.4	0.000736
3987	F53G12.5	mex-3	0.00074
20118	C26B9.2	C26B9.2	0.000743
3002	C32E8.4	C32E8.4	0.000746
12705	K03D7.2	srw-31	0.000746
19631	C09G1.1	pqn-11	0.000747
16914	F53A10.2	F53A10.2	0.000757
7965	Y9C9A.6	str-168	0.000759
1201	C55A1.6	C55A1.6	0.000762
11055	C05D2.4	bas-1	0.000762
13853	ZC239.9	sri-48	0.000763
5990	R05H5.7	R05H5.7	0.000768
17538	F47F2.1	F47F2.1	0.000771
11770	F28H1.5	F28H1.5	0.000772
2979	Y37A1C.1	nkcc-1	0.000774
4270	T21B4.4	T21B4.4	0.000774
2770	C33D12.2	C33D12.2	0.000775
19609	K09D9.10	srx-62	0.000775
15558	R13H7.2	R13H7.2	0.000776
780	T15B7.4	col-142	0.000777
9946	Y5H2B.4	srbc-42	0.000777
16811	F31A9.3	arg-1	0.000777
2484	F26H11.3	-	0.00078
4947	F22E5.5	sri-52	0.00078
1567	F47G3.2	asna-2	0.000781
5058	Y116A8C.5	Y116A8C.5	0.000782
1860	C02F5.3	C02F5.3	0.000784
12467	F42G2.2	F42G2.2	0.000785
4731	Y47H9C.7	Y47H9C.7	0.000786
9032	F44F1.6	F44F1.6	0.000786
8167	Y39A1A.22	Y39A1A.22	0.000791
15680	C08C3.2	bath-15	0.000792
19768	C18F10.2	C18F10.2	0.000792
6352	C45G3.2	-	0.000794
987	ZK1320.3	ZK1320.3	0.000802
20009	ZK1053.1	ZK1053.1	0.000804
292	ZK816.4	ZK816.4	0.000805
8149	B0361.6	B0361.6	0.000806
11459	F11A3.1	F11A3.1	0.000807
7494	C54F6.7	srb-18	0.000808
7673	F22B7.8	-	0.000808
15244	F25D1.2	F25D1.2	0.00081
8336	F26A1.4	F26A1.4	0.000811
21041	C25F9.6	C25F9.6	0.000812
22407	Y67D8C.10	mca-3	0.000815
17805	C01G12.7	C01G12.7	0.000825
15937	C36A4.4	C36A4.4	0.000826
18902	T20B12.2	tbp-1	0.000826
21815	Y55H10A.1	vha-19	0.000826
7482	Y67D8C.2	Y67D8C.2	0.000832
20826	F07H5.13	F07H5.13	0.000838
10823	F28A10.4	F28A10.4	0.00084
14470	C27B7.4	rad-26	0.000842
8651	Y34F4.4	Y34F4.4	0.000843
21334	C33G8.9	nhr-140	0.000847
18306	T14B4.5	T14B4.5	0.000848
13937	C52E12.1	C52E12.1	0.000849
19286	C27F2.2	nca-2	0.000854
16659	C18H7.3	col-102	0.000858
17294	F09E10.1	F09E10.1	0.000858
22196	F57B9.1	F57B9.1	0.000858
8160	F59B2.3	F59B2.3	0.00086
20777	C26C6.3	nas-36	0.000863
9077	T27B1.2	ztf-19	0.000864
12059	T04C4.1	T04C4.1	0.000864
22092	F27D4.6	F27D4.6	0.000867
4031	T15D6.9	T15D6.9	0.000871
22619	F31B12.1	plc-1	0.000871
9415	Y40H7A.3	Y40H7A.3	0.000874
14439	ZC101.2	unc-52	0.000881
14368	F53F4.14	F53F4.14	0.000882
20701	W03G9.4	app-1	0.000882
10920	C03B1.7	C03B1.7	0.000885
13749	Y22D7AR.11	fbxa-13	0.000888
18060	C49A1.10	C49A1.10	0.000889
22691	Y55D5A.4	Y55D5A.4	0.000889
2325	F31E8.4	F31E8.4	0.000891
17355	F45G2.6	trf-1	0.000891
21624	F25B3.6	F25B3.6	0.000891
9281	T01D3.6	T01D3.6	0.000892
15733	F57G4.9	-	0.000895
5502	F40H7.10	srx-107	0.000899
62	F11D5.1	F11D5.1	0.0009
22038	T18H9.5	inx-10	0.0009
13096	Y66D12A.9	Y66D12A.9	0.000903
16774	Y69A2AR.17	Y69A2AR.17	0.000904
7950	E04A4.2	fbxb-80	0.000905
19707	C14F11.3	lite-1	0.000907
10733	T22F3.2	T22F3.2	0.000908
19995	C47F8.5	C47F8.5	0.000908
20899	Y73B3A.1	Y73B3A.1	0.000909
1120	C31H5.5	C31H5.5	0.000911
9038	C55A6.9	C55A6.9	0.000912
11896	F38B2.2	F38B2.2	0.000913
6149	Y39B6A.48	hot-2	0.000914
22520	T05H4.2	fbxa-196	0.000914
17251	F14B4.3	F14B4.3	0.000915
17368	Y54F10AR.2	Y54F10AR.2	0.000917
8028	K02A6.2	K02A6.2	0.000919
19825	Y38C1AB.8	frm-5	0.000919
20509	K09E4.5	gur-4	0.000921
1514	C54D2.5	cca-1	0.000925
1916	T07H8.4	mec-1	0.000933
3090	T20H12.1	T20H12.1	0.000935
14285	K07C5.2	K07C5.2	0.000937
21160	C04B4.2	C04B4.2	0.000937
4372	M106.5	cap-2	0.000943
15723	F13A7.2	srd-63	0.000945
10602	F25H8.3	gon-1	0.000946
17113	F01D5.11	fbxa-177	0.000949
6755	T19D12.2	T19D12.2	0.000951
13821	ZK697.5	srw-103	0.000951
17471	D1009.4	nlp-14	0.000956
18806	F35G12.8	smc-4	0.000958
18900	F58A4.8	tbg-1	0.000958
6412	H24G06.1	H24G06.1	0.000959
6134	F09G2.2	F09G2.2	0.000963
10048	C18H2.2	C18H2.2	0.000963
9567	T04D1.3	unc-57	0.000967
21457	Y23H5B.3	Y23H5B.3	0.00097
6132	C37H5.13	C37H5.13	0.000974
22821	T21F2.1	lgc-53	0.000975
11445	F32B4.2	F32B4.2	0.000977
11425	C08F11.4	sru-21	0.000978
20891	B0025.1	vps-34	0.000978
19703	Y75B7AR.1	Y75B7AR.1	0.000979
8996	F55G7.2	F55G7.2	0.00098
21706	C44F1.5	acy-3	0.000982
1205	F15E11.10	srbc-15	0.000986
13637	Y49E10.23	Y49E10.23	0.000986
13444	Y39G10AR.21	Y39G10AR.21	0.00099
8832	H09G03.2	frm-8	0.000991
14762	F36G9.7	F36G9.7	0.000992
8347	H14A12.2	fum-1	0.000993
5557	C54D10.8	C54D10.8	0.000997
22376	F40D4.3	srh-159	0.000999
16124	C49A1.1	C49A1.1	0.001002
10415	M162.2	clec-258	0.001008
20591	Y37H2A.6	fbxa-211	0.00101
14578	C16C2.2	eat-16	0.001012
10869	Y69E1A.7	aqp-3	0.001013
17428	F26E4.1	sur-6	0.001013
8302	W03D2.7	W03D2.7	0.001015
16473	W01G7.3	rpb-11	0.001015
18433	F43D2.4	hot-1	0.001015
8033	T27A8.5	T27A8.5	0.00102
8843	T20D4.15	T20D4.15	0.00102
9708	B0035.11	B0035.11	0.001024
1689	F14F8.5	srw-43	0.001026
4969	T08E11.2	math-39	0.001028
10755	F22E5.8	F22E5.8	0.00103
6215	C14B9.6	gei-8	0.001032
18600	F19C7.5	F19C7.5	0.001032
428	Y75B8A.1	php-3	0.001034
3807	R01H10.5	R01H10.5	0.001034
15323	Y105C5B.9	Y105C5B.9	0.001034
20690	R03E1.3	lgc-25	0.001036
2640	Y54G2A.13	Y54G2A.13	0.00104
3019	F49E2.1	F49E2.1	0.00104
21496	Y82E9BR.17	Y82E9BR.17	0.001044
567	H23L24.3	ttll-11	0.001047
11601	Y69E1A.4	Y69E1A.4	0.001047
20387	C37A2.3	acdh-5	0.001047
16812	F34H10.3	F34H10.3	0.001049
20780	C52E12.2	unc-104	0.001052
5730	ZK1127.5	ZK1127.5	0.001057
4214	Y43F8A.3	Y43F8A.3	0.001058
9105	F59A6.6	rnh-1.0	0.001062
4108	F13A7.9	skr-11	0.001063
7309	F11C1.6	nhr-25	0.001065
9474	EGAP5.1	EGAP5.1	0.001065
12805	Y69E1A.8	Y69E1A.8	0.001067
7349	B0250.6	srbc-79	0.001068
18084	F35C5.1	F35C5.1	0.001069
3048	Y68A4A.1	srh-202	0.00107
19591	C51E3.6	C51E3.6	0.001076
9900	Y57G11C.17	hhat-2	0.001077
11511	Y92H12BL.5	Y92H12BL.5	0.001077
1171	C10C6.2	npr-3	0.001078
3225	B0365.7	B0365.7	0.001079
22816	F55A8.2	egl-4	0.00108
7331	R153.1	pde-4	0.001082
18852	K04F10.4	bli-4	0.001088
13326	T09H2.1	cyp-34A4	0.00109
17189	K03H4.1	K03H4.1	0.001091
14524	D2030.3	D2030.3	0.001095
22790	F38B7.5	duo-1	0.001096
9503	C09H6.1	spr-4	0.001098
19596	F14F8.3	srz-1	0.001099
9148	C45G7.2	ilys-2	0.0011
11429	Y37A1B.13	tor-2	0.0011
18149	F37B4.6	srh-241	0.0011
21329	T20D3.3	T20D3.3	0.001102
18240	F53H2.3	F53H2.3	0.001104
5453	T07E3.6	pdf-1	0.001107
20905	C09E7.6	C09E7.6	0.001107
1955	C16A3.5	C16A3.5	0.001109
19853	Y51F10.7	Y51F10.7	0.001109
7757	F34D6.3	sup-9	0.001111
20191	C09B8.1	ipp-5	0.001117
20563	F10A3.2	fbxa-88	0.001117
20567	F26D11.4	F26D11.4	0.001117
5641	Y59H11AL.1	Y59H11AL.1	0.001119
15404	T25D10.3	spp-11	0.00112
12648	F22B7.5	dnj-10	0.001122
2997	C09H5.3	str-140	0.001125
5631	C09D1.1	unc-89	0.001127
22044	Y40B10A.2	Y40B10A.2	0.001127
14957	F12F6.1	F12F6.1	0.001128
17407	Y43F11A.5	set-24	0.001128
6693	Y48C3A.12	Y48C3A.12	0.001131
5873	F47H4.7	fbxa-187	0.001134
226	C10G8.3	C10G8.3	0.001136
9220	F56F3.2	ndg-4	0.001139
5778	F08F8.9	F08F8.9	0.00114
21795	M28.6	lact-3	0.00114
15182	F40H7.7	srx-104	0.001141
20815	C43E11.4	tufm-2	0.001147
9875	R10F2.4	R10F2.4	0.001148
3509	K01A2.9	K01A2.9	0.00115
7697	F01G4.3	F01G4.3	0.001151
18275	F48G7.5	F48G7.5	0.001153
457	F55G11.7	F55G11.7	0.001155
21326	F09E8.3	msh-5	0.001155
21580	K03A1.4	K03A1.4	0.001161
9403	F07C6.1	pin-2	0.001162
18404	C04H5.6	mog-4	0.001162
23099	C42D8.3	uvt-3	0.001165
12011	R12C12.2	ran-5	0.001167
20018	F14D2.5	F14D2.5	0.001167
21252	F38H4.3	F38H4.3	0.001169
18724	F47H4.2	F47H4.2	0.00117
950	Y17G7B.10	Y17G7B.10	0.001172
8314	Y37D8A.23	unc-25	0.001172
19313	F01G10.7	F01G10.7	0.001173
19003	R186.7	R186.7	0.001179
276	C54G7.1	C54G7.1	0.00118
11222	B0310.4	-	0.001181
20153	D1081.2	unc-120	0.001181
23217	Y71F9AL.18	pme-1	0.001187
22305	F44C4.3	cpr-4	0.001189
6330	C13G3.2	hot-6	0.001191
2498	ZC482.4	ZC482.4	0.001192
11718	E03D2.2	nlp-9	0.001195
19916	T13A10.11	tag-32	0.001195
8688	K07E12.1	dig-1	0.001196
22543	F21G4.5	F21G4.5	0.001197
8860	ZK1251.5	ZK1251.5	0.001211
10690	F45D3.5	sel-1	0.001212
7087	F21C3.2	tyr-3	0.001217
16646	Y57A10A.1	Y57A10A.1	0.001219
5975	C07E3.8	C07E3.8	0.001222
422	T23G5.3	T23G5.3	0.001224
3325	T10F2.2	T10F2.2	0.001224
15808	ZK897.1	unc-31	0.001224
19722	R57.2	R57.2	0.001224
9262	F38B7.1	ccch-1	0.001225
11436	F28F8.7	F28F8.7	0.001234
3324	R10E4.11	R10E4.11	0.001238
4696	T25F10.5	bbs-8	0.001242
13253	T11F1.8	T11F1.8	0.001244
13693	Y57A10A.6	Y57A10A.6	0.001246
1879	Y53G8AM.7	Y53G8AM.7	0.001247
17152	F58G6.3	F58G6.3	0.001255
12451	C54D1.1	pgp-10	0.001256
1739	R04D3.8	srd-39	0.001258
1686	C54F6.12	C54F6.12	0.001259
13121	T24D8.5	nlp-2	0.001259
21986	C54E4.1	C54E4.1	0.00126
10507	Y58G8A.4	Y58G8A.4	0.001261
939	F33D11.12	F33D11.12	0.001264
14472	C49C8.4	cyp-33E1	0.001268
22881	T27C5.4	srz-50	0.001268
1100	T20D4.8	T20D4.8	0.001272
2942	B0024.10	B0024.10	0.001273
12760	F29A7.7	clec-120	0.001274
19474	F47G3.2	asna-2	0.001286
3166	W06H8.3	-	0.001287
19602	F40G12.6	F40G12.6	0.001291
14644	K11H12.8	K11H12.8	0.001293
4001	T14E8.1	T14E8.1	0.001297
13920	C24G6.5	-	0.001301
22138	F53A9.3	F53A9.3	0.001301
8076	F55B12.4	F55B12.4	0.001303
11336	C09G12.6	srz-70	0.001303
17803	ZC334.2	ins-30	0.001306
11385	R08F11.4	R08F11.4	0.001311
9727	C54D1.6	bar-1	0.001312
20832	ZK1307.5	sqv-8	0.001313
22459	H05C05.1	H05C05.1	0.001314
8899	W10G11.3	W10G11.3	0.001315
2170	F07C4.1	str-47	0.001319
4445	B0511.9	cdc-26	0.001319
19584	C03A7.10	srt-65	0.001319
19974	T13F2.3	pis-1	0.001321
12795	H04M03.12	H04M03.12	0.001323
12138	C15C8.2	cky-1	0.001324
10337	F12A10.3	F12A10.3	0.001325
18130	Y9C9A.16	Y9C9A.16	0.001325
1967	F53B2.8	F53B2.8	0.001329
12874	T23C6.5	T23C6.5	0.00133
16902	T22B3.1	dpy-20	0.001331
3299	M106.2	M106.2	0.001333
9955	C53C7.1	C53C7.1	0.001333
14127	C06E7.1	C06E7.1	0.001334
15630	Y59A8A.7	Y59A8A.7	0.001334
4933	C09H5.3	str-140	0.001336
16739	F55E10.2	F55E10.2	0.00134
19033	F56H1.3	F56H1.3	0.00134
3565	F40B1.2	bath-18	0.001344
18924	C08A9.1	sod-3	0.001359
19803	T05A12.2	tre-2	0.001359
1651	Y39A3B.3	Y39A3B.3	0.00136
6376	K07B1.7	K07B1.7	0.00136
8532	Y37F4.4	Y37F4.4	0.001362
21130	Y67A10A.7	Y67A10A.7	0.001367
9384	W08F4.9	fbxb-14	0.001368
9648	C44E4.7	C44E4.7	0.001368
15079	Y119D3A.4	fbxa-36	0.001368
19323	B0280.8	nhr-10	0.001369
14071	Y54G2A.32	Y54G2A.32	0.001371
22184	ZK430.8	mlt-7	0.001372
3348	R05G6.6	glt-6	0.001373
21127	Y41D4B.19	npp-8	0.001375
22782	K08F4.1	K08F4.1	0.001375
20907	C17G10.9	C17G10.9	0.001384
6664	T22C1.5	T22C1.5	0.001386
21895	F52F10.1	F52F10.1	0.001389
3346	H20E11.1	H20E11.1	0.001391
19414	Y38E10A.14	Y38E10A.14	0.001393
704	Y52D5A.2	Y52D5A.2	0.001396
16738	F46H5.6	grd-7	0.0014
19282	ZK1248.10	tbc-2	0.001406
15756	ZC404.10	ZC404.10	0.001407
9587	F37B1.5	gst-16	0.001413
4151	F32A6.1	-	0.001414
16247	C46F4.1	C46F4.1	0.001415
9564	ZK563.6	ZK563.6	0.001419
22230	C34F11.9	dsh-1	0.00142
13435	ZK154.5	ZK154.5	0.001425
7238	R05F9.1	R05F9.1	0.001427
20186	Y39B6A.35	tgt-2	0.001427
6424	T23E7.2	T23E7.2	0.001429
240	F31F4.14	sru-25	0.00143
654	C18H9.2	C18H9.2	0.00143
18700	C26C6.1	pbrm-1	0.001433
10624	K07E12.1	dig-1	0.001441
17882	F57C12.5	mrp-1	0.001449
15812	C44H9.4	C44H9.4	0.001451
7826	F40B5.2	F40B5.2	0.001454
17773	C34F6.9	C34F6.9	0.001457
14983	T11A5.6	T11A5.6	0.00146
16335	T10E10.4	T10E10.4	0.001461
20565	F16B4.10	srbc-41	0.001463
22904	F33H2.8	F33H2.8	0.001463
10018	T11A5.6	T11A5.6	0.001468
22911	Y39G10AL.2	-	0.00147
4409	B0513.3	rpl-29	0.001471
22212	B0513.5	B0513.5	0.001476
450	C36A4.8	brc-1	0.001481
5303	T10B5.2	T10B5.2	0.001484
447	C09D8.1	ptp-3	0.001488
11853	F21A3.3	F21A3.3	0.001488
9484	R08E3.3	R08E3.3	0.001498
13815	Y42A5A.2	lact-8	0.001499
42	H14N18.3	ttr-47	0.0015
16764	C25A1.13	C25A1.13	0.001501
10128	C14A6.2	C14A6.2	0.001506
7024	F59E11.16	str-87	0.001511
3753	T22H6.6	gei-3	0.001514
1397	Y92C3A.1	-	0.001515
14183	ZK250.2	ZK250.2	0.001517
21186	W02D9.5	W02D9.5	0.001519
11406	C14E2.6	C14E2.6	0.001521
21928	ZK370.3	hipr-1	0.001522
8621	K01A2.11	cbn-1	0.001524
4150	F16H11.3	F16H11.3	0.001525
9019	C18E3.3	C18E3.3	0.001527
9731	T07H6.2	mom-1	0.00153
17481	C27A12.7	C27A12.7	0.001535
275	C52B9.6	twk-28	0.001537
8188	T07A9.5	eri-1	0.001537
13963	F10F2.8	clec-153	0.001539
20573	F53F8.1	klf-2	0.00154
7184	C06E1.3	C06E1.3	0.001541
19306	Y82E9BR.16	Y82E9BR.16	0.001544
3172	Y75B7AL.2	Y75B7AL.2	0.001547
21012	Y49E10.25	Y49E10.25	0.001555
1212	F44G3.9	nhr-111	0.001556
21756	K12F2.2	vab-8	0.001558
11845	C38C3.9	nhr-260	0.001559
21662	ZC506.1	ZC506.1	0.001561
8425	W09D6.2	str-261	0.001563
21389	C17B7.11	fbxa-65	0.001563
7040	Y37H2C.2	skr-6	0.001566
13681	T16A9.5	T16A9.5	0.001568
19382	F54C8.4	F54C8.4	0.001571
2939	Y38C1AA.4	tcl-2	0.001574
14284	H24O09.1	srbc-40	0.001575
20025	M110.2	twk-3	0.00158
11516	C08H9.3	C08H9.3	0.001582
22767	ZK970.3	mdt-22	0.001594
12373	C23H4.4	C23H4.4	0.001595
20470	Y54E5A.8	Y54E5A.8	0.001595
18142	E03D2.3	srh-204	0.001601
20272	Y71H2AM.6	Y71H2AM.6	0.001601
9358	W01A8.6	W01A8.6	0.001605
14606	W04B5.3	W04B5.3	0.001611
16744	T01B4.2	twk-22	0.001615
4379	K10D2.5	K10D2.5	0.001622
18832	F44D12.11	F44D12.11	0.001624
2888	Y55F3AM.7	egrh-2	0.001629
7662	Y43H11AL.1	Y43H11AL.1	0.001632
1418	C26E6.9	set-2	0.001635
4317	W01B6.7	col-2	0.001635
13229	T27C10.4	bath-25	0.001638
5362	ZC168.4	cyb-1	0.001641
14379	Y59A8A.2	Y59A8A.2	0.001644
4422	F46F11.1	F46F11.1	0.001646
11262	T08B2.7	T08B2.7	0.001647
16156	T06D4.4	T06D4.4	0.001647
13517	C17C3.1	C17C3.1	0.001652
14765	F53F4.4	F53F4.4	0.001655
16901	T14G10.7	T14G10.7	0.001659
7015	F25E5.9	F25E5.9	0.001663
10958	C53D5.4	ztf-3	0.001663
16256	H03G16.1	H03G16.1	0.001665
14188	C48E7.5	cof-2	0.001668
986	W02B12.3	rsp-1	0.001673
15499	C25H3.5	flp-27	0.001674
19719	K07E3.7	K07E3.7	0.001684
834	C33D3.5	C33D3.5	0.001686
17515	C07E3.1	stip-1	0.001686
21542	F58E6.8	F58E6.8	0.001687
2359	Y39A1A.18	Y39A1A.18	0.001688
2483	F25B5.3	F25B5.3	0.001688
18114	C53D6.5	C53D6.5	0.00169
23098	C25A11.4	ajm-1	0.001692
16061	C01B10.5	hil-7	0.001693
5736	C50C3.2	C50C3.2	0.001695
11929	Y37E11AL.7	map-1	0.0017
15548	C50E10.4	sop-2	0.0017
8640	F09G8.7	F09G8.7	0.001703
19334	F47H4.2	F47H4.2	0.001707
9270	T23B3.5	T23B3.5	0.001708
1110	Y53F4B.30	gst-27	0.001713
17651	C18G1.8	C18G1.8	0.001719
7831	B0024.14	crm-1	0.001722
18727	M02H5.1	nhr-99	0.001724
19152	C37E2.2	C37E2.2	0.001724
16057	Y17G9B.2	Y17G9B.2	0.001725
2783	T10B10.3	T10B10.3	0.001728
16145	F12E12.1	F12E12.1	0.00173
18351	R11A8.2	R11A8.2	0.001731
11195	F15D3.1	dys-1	0.001732
13523	F25B3.3	rgef-1	0.001739
21509	T04B2.4	srv-12	0.00174
22193	F37A8.5	F37A8.5	0.001744
21676	ZK39.8	clec-99	0.001745
5516	ZK1320.1	gstk-1	0.001747
14020	Y67D8C.2	Y67D8C.2	0.001761
19671	F29D11.2	F29D11.2	0.001762
18093	T24B8.5	T24B8.5	0.001763
3242	T05C3.5	dnj-19	0.001774
12660	Y40C5A.4	Y40C5A.4	0.001774
9516	Y116A8C.7	Y116A8C.7	0.001776
9982	C01G10.13	C01G10.13	0.001782
21366	R144.6	R144.6	0.001783
2019	M01E11.7	tag-163	0.001784
790	B0207.12	avr-14	0.00179
4471	F52C9.8	pqe-1	0.001791
22140	K03E6.7	K03E6.7	0.001792
3068	Y47H9C.9	Y47H9C.9	0.001793
16725	ZK1055.2	ZK1055.2	0.001793
19295	R02F2.7	R02F2.7	0.0018
10345	K12H6.7	K12H6.7	0.001803
5613	T14E8.2	T14E8.2	0.001814
18974	C31C9.5	-	0.001816
22967	Y41D4B.15	Y41D4B.15	0.001817
5752	Y54F10AL.1	Y54F10AL.1	0.001819
22120	F56G4.6	F56G4.6	0.00182
13381	F32B4.4	F32B4.4	0.001821
16771	F37E3.1	ncbp-1	0.001824
15851	T20B5.3	oga-1	0.001829
3363	H20E11.1	H20E11.1	0.00183
2999	C18E9.3	pqn-14	0.001832
16334	R07B1.2	lec-7	0.001837
5326	B0041.8	B0041.8	0.001842
17354	F26A1.2	fkh-5	0.001846
10931	F55D10.4	F55D10.4	0.001849
19549	ZC204.5	srh-72	0.001854
5395	R153.1	pde-4	0.001869
19237	K10B3.5	K10B3.5	0.001869
16224	R03H4.5	oac-41	0.00187
3950	ZK546.2	ZK546.2	0.001873
7961	Y38C1AA.8	Y38C1AA.8	0.001873
2550	T12F5.2	T12F5.2	0.001876
10699	K09A9.6	K09A9.6	0.001876
21665	T01G9.4	npp-2	0.001881
9375	F52C6.3	F52C6.3	0.001883
9841	Y18D10A.4	Y18D10A.4	0.001886
19910	F47D12.1	gar-2	0.001888
4300	Y75B8A.4	Y75B8A.4	0.001898
9591	K10H10.4	K10H10.4	0.0019
22101	C05C8.5	C05C8.5	0.001901
15416	C56G2.3	C56G2.3	0.001902
18583	ZK666.3	clec-58	0.001916
16136	Y53F4B.10	Y53F4B.10	0.00192
6945	C16C8.16	C16C8.16	0.001921
16777	B0554.7	B0554.7	0.001922
20270	Y48A6B.11	rsa-2	0.001922
2106	C28F5.2	glb-9	0.001923
7684	T28D6.7	T28D6.7	0.001923
9972	ZK899.7	ZK899.7	0.001936
17295	F23A7.5	F23A7.5	0.001938
8774	E04F6.11	clh-3	0.00194
6586	F11D11.8	clec-251	0.001942
9720	F25B4.9	clec-1	0.001945
14888	C42D8.2	vit-2	0.001947
4760	ZK20.6	nep-1	0.001949
7150	W04A8.3	W04A8.3	0.001957
10110	ZK520.1	-	0.001957
22597	F59A1.11	F59A1.11	0.001963
6170	R09G11.2	nhr-1	0.001972
8725	F10B5.6	emb-27	0.001977
17885	T02B5.3	T02B5.3	0.001979
1900	B0286.4	ntl-2	0.001982
21692	T01E8.5	T01E8.5	0.001987
1639	W06A11.2	W06A11.2	0.001989
16094	K06C4.6	mod-1	0.001991
12382	F48D6.3	hlh-13	0.001993
5369	W04D2.3	inx-11	0.002
20423	C23G10.4	rpn-2	0.002
16803	C05D9.2	lmp-2	0.002001
18879	C41G7.5	ahr-1	0.002007
16504	C23H4.1	cab-1	0.002009
2273	T08G5.5	vps-39	0.002015
12474	Y6B3B.5	Y6B3B.5	0.002018
17351	C48B4.1	C48B4.1	0.002025
833	C30G4.3	gcy-11	0.002026
2579	T09E11.10	T09E11.10	0.002028
15890	Y53F4B.9	Y53F4B.9	0.002032
21840	C46H11.4	lfe-2	0.002032
18183	C46H3.1	C46H3.1	0.002033
327	F21C10.3	F21C10.3	0.002036
4904	F21D9.1	F21D9.1	0.00205
21550	T01G6.6	nhr-212	0.002061
3218	W08D2.5	W08D2.5	0.002062
1297	F26D2.10	F26D2.10	0.002063
16421	C31B8.12	C31B8.12	0.002063
22937	Y49F6C.7	Y49F6C.7	0.002065
10482	Y73B6BL.30	Y73B6BL.30	0.002069
12312	K02D7.5	K02D7.5	0.002069
17914	F56C11.1	bli-3	0.00207
20900	ZK328.5	npp-10	0.002073
16409	F20D12.3	bbs-2	0.002077
21431	Y108F1.4	math-43	0.00208
7079	F56A4.4	F56A4.4	0.002084
17539	F54B8.1	F54B8.1	0.002086
7677	H06I04.6	H06I04.6	0.002087
9389	C16C10.5	rnf-121	0.002091
3761	T27F6.5	prs-2	0.002101
2317	C01F1.6	C01F1.6	0.002104
20122	F14H12.7	F14H12.7	0.002104
669	T22C8.1	T22C8.1	0.002105
15706	Y39C12A.3	sre-18	0.002105
20599	C03B1.1	C03B1.1	0.00211
15134	T08D2.2	T08D2.2	0.002113
21528	C54D10.6	srh-25	0.002113
16761	Y25C1A.10	srg-22	0.002124
16095	M01B2.8	M01B2.8	0.002126
6950	F09E5.11	F09E5.11	0.002134
12157	C17G10.9	C17G10.9	0.002134
16097	R107.4	ikke-1	0.002135
19465	F20E11.12	srh-154	0.002145
807	C27A7.1	C27A7.1	0.002146
19683	C37C3.6	ppn-1	0.00215
18178	ZK6.8	ZK6.8	0.00216
18825	C10C5.4	C10C5.4	0.002169
21250	F11A10.3	mig-32	0.002172
15260	T03F7.2	srh-45	0.002179
4395	F07C3.7	aat-2	0.002185
16712	T05G11.3	srw-26	0.002186
5606	F41C6.5	col-173	0.002188
8112	C17C3.1	C17C3.1	0.002196
21087	C34H3.2	odd-2	0.002198
4897	C12D12.2	glt-1	0.0022
22991	F41F3.1	F41F3.1	0.002201
1024	B0280.1	B0280.1	0.002206
13830	F17A2.11	srd-47	0.002209
20493	Y73E7A.4	cpx-1	0.002212
21299	F25H2.6	F25H2.6	0.002213
10344	F58G1.9	F58G1.9	0.002219
8162	M142.5	M142.5	0.002224
7691	ZK637.1	ZK637.1	0.002232
17703	F35A5.5	F35A5.5	0.002236
12599	F59E10.3	F59E10.3	0.002238
3066	W04C9.5	W04C9.5	0.002239
6405	F45E4.10	gfi-4	0.002239
1995	C47B2.7	selb-1	0.00224
21683	F10E7.4	spon-1	0.002245
12715	T20D4.18	srab-21	0.002247
3029	R03G8.2	-	0.002248
19501	Y57E12AL.1	Y57E12AL.1	0.002251
5652	F13H6.5	F13H6.5	0.002253
17011	T01B6.3	T01B6.3	0.002258
16165	C56G2.9	C56G2.9	0.002268
7641	ZK270.1	ptr-23	0.002271
9466	ZC513.2	ZC513.2	0.002271
16878	T12D8.4	T12D8.4	0.002271
3437	F09E10.6	F09E10.6	0.002278
16098	R11G1.4	sax-1	0.002278
21646	C39B10.1	C39B10.1	0.002285
10568	ZK177.1	ZK177.1	0.00229
15892	ZK930.7	ZK930.7	0.002293
21699	ZK673.1	ZK673.1	0.002295
12170	PAR2.4	mig-22	0.002298
12504	ZK177.6	fzy-1	0.0023
10294	T13C5.3	T13C5.3	0.002301
13352	F54F7.1	taf-7.1	0.002302
6057	K08H10.3	K08H10.3	0.002305
5741	H06I04.5	H06I04.5	0.002311
4699	Y57E12B.4	Y57E12B.4	0.002312
12819	F10A3.1	F10A3.1	0.002321
21606	F10G8.8	F10G8.8	0.002332
10788	Y45F10C.2	Y45F10C.2	0.002337
66	F49E10.4	F49E10.4	0.002343
6470	F45C12.4	btb-9	0.002347
10714	F42G9.5	alh-11	0.002349
4311	F53H1.3	F53H1.3	0.002353
3643	T01G6.9	str-256	0.002354
3909	C18C4.10	klc-2	0.002355
11972	F43B10.1	F43B10.1	0.002355
612	T05A10.1	sma-9	0.002359
18844	C52E12.2	unc-104	0.00236
4402	Y97E10AR.7	Y97E10AR.7	0.00237
1032	F21D12.1	nhr-21	0.002374
22750	B0414.2	rnt-1	0.002378
22613	C27C12.5	tag-324	0.002381
2335	W10C6.1	mat-2	0.002387
7137	M6.1	ifc-2	0.002393
7871	T05H10.5	ufd-2	0.002395
3947	Y49C4A.8	ugt-29	0.002397
15903	F58B6.1	F58B6.1	0.002406
7281	C35D10.17	C35D10.17	0.002421
15347	Y44A6C.1	Y44A6C.1	0.002428
20795	Y50C1A.1	Y50C1A.1	0.002429
1709	T08G3.7	T08G3.7	0.002434
9882	C06E4.7	glb-2	0.002437
1464	Y110A7A.10	aap-1	0.002439
10395	C50E3.6	C50E3.6	0.002441
22125	ZK287.7	ZK287.7	0.002443
14747	C14B4.1	-	0.002444
17733	F07A5.4	F07A5.4	0.002445
19148	B0563.2	tsp-11	0.002452
21888	F26F2.2	F26F2.2	0.002461
5426	C49D10.9	nhr-261	0.002464
822	T07C12.11	T07C12.11	0.002469
20177	H27A22.1	H27A22.1	0.00247
2024	B0207.12	avr-14	0.002471
7992	K02H11.3	str-236	0.002473
9103	F42A8.3	F42A8.3	0.002477
7774	F01D4.6	mec-3	0.002487
21441	ZC239.7	gcy-15	0.002488
4736	Y110A7A.16	elpc-1	0.002491
14398	R07A4.3	R07A4.3	0.0025
21871	C06E8.3	prk-1	0.002501
21794	F33A8.1	let-858	0.002509
20052	F28F9.3	F28F9.3	0.002514
17042	C50B6.14	nhr-129	0.002523
21448	D1007.13	D1007.13	0.002525
12512	F09G8.9	mps-4	0.002527
18726	H12C20.3	nhr-68	0.002535
11562	Y82E9BL.8	fbxa-5	0.00254
21787	T05F1.4	T05F1.4	0.002553
8066	C10F3.7	C10F3.7	0.002559
20364	Y54G2A.1	lin-22	0.002559
9559	R193.2	R193.2	0.002563
16827	T09B4.5	T09B4.5	0.002564
21365	R10E4.2	tag-310	0.002566
946	R10F2.6	R10F2.6	0.002571
1025	C11E4.3	tag-263	0.002571
9970	W06B3.1	W06B3.1	0.002578
21405	F36F12.5	clec-207	0.00259
13631	C31H1.6	lntl-1	0.002592
16378	B0336.6	abi-1	0.002597
17600	F39E9.11	btb-17	0.002605
20842	C08G9.1	C08G9.1	0.002607
17194	R09B5.10	cnc-5	0.002608
8586	F52E10.5	ifa-3	0.002612
11676	C49H3.6	C49H3.6	0.002617
16507	K10B3.9	mai-1	0.002619
16166	EGAP1.1	EGAP1.1	0.002621
22715	C48D5.2	ptp-1	0.002621
7696	C34H4.4	col-107	0.002624
13657	F20C5.2	klp-11	0.002624
3114	F42A9.6	F42A9.6	0.002627
7377	F55A12.2	F55A12.2	0.002627
889	B0284.1	B0284.1	0.002628
15654	AH6.8	sra-4	0.002628
21896	F53C3.6	F53C3.6	0.002635
2821	Y48C3A.9	Y48C3A.9	0.002636
19747	F10B5.8	F10B5.8	0.002637
438	F29C4.6	F29C4.6	0.002647
20588	T25E12.7	clec-39	0.002647
22395	T20D4.7	T20D4.7	0.00265
21249	F01G10.10	F01G10.10	0.002651
3678	T18D3.5	T18D3.5	0.002656
12758	F09E5.16	F09E5.16	0.002657
17043	F02C12.5	cyp-13B1	0.002661
7438	F40H7.2	srx-108	0.002667
19124	F59B1.1	str-114	0.002669
2327	F52H3.4	F52H3.4	0.002673
17939	F42C5.9	F42C5.9	0.002673
8559	F53C11.1	F53C11.1	0.002677
8163	R151.5	dpy-31	0.002678
8905	C32A3.2	C32A3.2	0.002684
11223	C04A2.7	dnj-5	0.002692
3135	C47E8.3	C47E8.3	0.002693
18730	T05H4.10	T05H4.10	0.002699
15045	F29F11.5	ceh-22	0.002703
18629	F16B4.1	nhr-177	0.002703
15343	T16G1.5	T16G1.5	0.002705
15572	R13F6.6	zak-1	0.002708
13238	C16A11.5	C16A11.5	0.002709
6335	T05B11.3	clic-1	0.002712
16527	T04C9.1	T04C9.1	0.002715
11011	T05A10.3	ttr-14	0.002717
22194	F42A10.3	F42A10.3	0.002717
6757	Y110A7A.19	Y110A7A.19	0.002719
17156	T12B3.4	T12B3.4	0.002729
16155	T05C1.1	T05C1.1	0.002739
5104	Y37H2C.1	Y37H2C.1	0.002741
1413	T12G3.7	T12G3.7	0.002746
7019	F44C8.11	nhr-96	0.002746
14575	B0228.4	tag-308	0.002761
9016	M04F3.2	M04F3.2	0.002768
10031	D2021.1	utx-1	0.002773
3893	F42A10.7	F42A10.7	0.00278
10357	C50C3.5	C50C3.5	0.002782
7433	EEED8.14	EEED8.14	0.002785
19713	F19C6.2	F19C6.2	0.002792
21860	C27A2.2	rpl-22	0.002792
4717	R03G5.7	R03G5.7	0.002799
10842	C39B5.4	fbxa-38	0.002806
18247	T25E12.8	clec-34	0.002808
8466	F20A1.2	F20A1.2	0.002816
15627	Y48E1B.13	csp-1	0.002818
7862	F58A4.4	pri-1	0.002821
16499	R13H4.4	hmp-1	0.00284
1485	JC8.12	JC8.12	0.002841
15594	F20E11.7	F20E11.7	0.002844
21951	C50D2.9	C50D2.9	0.002844
5923	F53H1.1	F53H1.1	0.002845
2020	R07E4.6	kin-2	0.002848
19766	B0464.6	B0464.6	0.002848
21939	T10B11.5	T10B11.5	0.002854
13968	F59B2.8	F59B2.8	0.002857
7661	Y38E10A.23	Y38E10A.23	0.00286
7090	W08D2.7	mtr-4	0.002861
719	F10G2.3	clec-7	0.002864
13356	R09A8.4	col-182	0.002865
5764	F38A1.10	clec-165	0.002866
549	F44A2.1	tag-153	0.002869
1684	C45H4.13	C45H4.13	0.002869
20885	T21C12.1	unc-49	0.002871
8323	C24D10.7	nspd-3	0.002872
3022	F56A4.12	F56A4.12	0.002881
6438	Y9C9A.10	str-155	0.002886
4523	C01F1.5	C01F1.5	0.002889
21404	F29D10.2	F29D10.2	0.002893
10570	B0336.3	B0336.3	0.002895
12779	F56F3.3	F56F3.3	0.002898
22818	K09E3.4	K09E3.4	0.002899
21224	C56G2.15	C56G2.15	0.002908
10965	F39H2.3	F39H2.3	0.00291
16074	D1025.6	nspc-16	0.00291
3518	T08B2.12	T08B2.12	0.002914
11187	R102.2	R102.2	0.002914
3751	R173.1	cah-5	0.002918
18223	Y54G2A.9	clec-81	0.002933
13624	T19A5.2	gck-1	0.002935
17918	Y54E10BR.7	mod-5	0.002936
3792	Y54E2A.12	tbc-20	0.002951
[truncated: 1,146 more rows]

## Sheet: CPF-DZN-Temp
Array ID	Sequence name	Gene names	p-value
21198	C33C12.8	C33C12.8	0
22955	F08G5.6	F08G5.6	0
3893	F42A10.7	F42A10.7	0
3634	F52F10.4	oac-32	0
14477	K03H6.2	K03H6.2	0
20380	M60.2	M60.2	0
18788	R03D7.6	gst-5	0
7659	T24B8.4	T24B8.4	0
14836	Y46C8AL.5	clec-72	0
11055	C05D2.4	bas-1	1e-06
19380	C34C12.5	C34C12.5	1e-06
12938	F13D11.4	F13D11.4	1e-06
16887	ZK1058.2	pat-3	1e-06
12466	Y62H9A.3	Y62H9A.3	2e-06
21180	ZK813.1	ZK813.1	2e-06
16778	C03A7.11	ugt-51	3e-06
8357	T11B7.4	alp-1	3e-06
20814	B0379.1	B0379.1	4e-06
16265	F07C4.2	clec-45	4e-06
14001	C36A4.1	cyp-25A1	5e-06
12510	C35D10.14	clec-5	6e-06
20369	F43H9.1	ech-3	6e-06
17220	F19H6.4	F19H6.4	7e-06
1020	K11G12.5	K11G12.5	7e-06
20366	C02A12.1	gst-33	9e-06
710	C07G3.2	C07G3.2	9e-06
13204	W06F12.2	W06F12.2	9e-06
21344	F09C8.1	F09C8.1	1.1e-05
20860	C09C7.1	zig-4	1.3e-05
413	F42A10.6	F42A10.6	1.3e-05
5948	Y48G1BL.1	Y48G1BL.1	1.7e-05
11526	F57C2.4	F57C2.4	1.8e-05
8048	C28D4.4	C28D4.4	1.9e-05
982	F11G11.3	gst-6	2e-05
18807	F54C8.2	cpar-1	2e-05
8731	ZK1321.4	ZK1321.4	2e-05
18166	T16G1.6	T16G1.6	2.2e-05
11634	Y57A10C.6	Y57A10C.6	2.2e-05
20851	C47E8.7	unc-112	2.4e-05
21186	W02D9.5	W02D9.5	2.5e-05
4726	F45D11.1	F45D11.1	2.6e-05
22797	F14D12.2	unc-97	2.8e-05
21027	T11B7.2	T11B7.2	3.4e-05
18473	F09F7.4	F09F7.4	3.5e-05
10321	K04G2.9	K04G2.9	3.6e-05
10868	Y46C8AL.3	clec-70	3.7e-05
18945	K06H6.2	K06H6.2	4.2e-05
8436	F27C8.4	spp-18	4.3e-05
22961	M01H9.1	M01H9.1	4.7e-05
11268	W06F12.2	W06F12.2	4.9e-05
8123	ZC308.4	ZC308.4	4.9e-05
14577	C13G5.2	C13G5.2	5.1e-05
16078	F18E9.5	tag-279	5.1e-05
14361	D1086.3	D1086.3	5.2e-05
10179	K10H10.2	K10H10.2	5.3e-05
8071	F21C10.11	F21C10.11	5.4e-05
11152	ZK1248.16	lec-5	5.4e-05
9248	K02G10.4	flp-11	5.6e-05
12242	Y55F3C.6	Y55F3C.6	5.6e-05
21655	K07E3.8	vem-1	5.7e-05
15430	Y41C4A.8	Y41C4A.8	6.4e-05
14224	Y38F1A.9	oig-2	6.5e-05
14841	B0554.1	B0554.1	6.6e-05
13888	F56A3.1	fncm-1	6.6e-05
22603	T21C9.13	T21C9.13	6.8e-05
3880	T25G3.3	T25G3.3	7.2e-05
2271	R10D12.14	R10D12.14	7.3e-05
22795	C04F6.4	unc-78	7.4e-05
8545	Y73B6BL.1	Y73B6BL.1	7.8e-05
11801	T28D9.3	T28D9.3	7.9e-05
1017	F20D1.3	F20D1.3	8.3e-05
11525	F54D12.4	F54D12.4	8.5e-05
22144	T14G12.3	tag-18	8.8e-05
14061	Y32H12A.3	dhs-9	9.2e-05
11880	Y43F8C.1	nlp-25	9.2e-05
20372	T04C12.6	act-1	9.3e-05
14673	F08B6.3	F08B6.3	9.4e-05
8940	C14C6.3	C14C6.3	9.5e-05
5943	Y105C5B.13	skr-10	9.6e-05
16347	Y47H10A.5	Y47H10A.5	9.7e-05
11094	T21D12.4	pat-6	9.8e-05
2123	Y39G8B.5	Y39G8B.5	0.0001
16550	C12D12.2	glt-1	0.000101
16320	C11E4.1	C11E4.1	0.000103
18614	Y73F8A.18	Y73F8A.18	0.000103
10366	C01B10.3	C01B10.3	0.000106
18519	T02G5.9	krs-1	0.000109
18548	F41D3.1	nhr-82	0.00011
19894	F46G10.1	F46G10.1	0.00011
11072	Y22D7AL.8	sms-3	0.000113
4161	T27A8.2	T27A8.2	0.000114
21195	C08B11.3	C08B11.3	0.000116
10680	F35H10.4	vha-5	0.000116
5651	F10D2.6	ugt-37	0.000118
12977	F59B10.3	F59B10.3	0.000118
11997	C01G6.7	C01G6.7	0.000121
1944	T24D1.2	T24D1.2	0.000122
17378	F09E8.2	F09E8.2	0.000123
19754	K10B4.3	K10B4.3	0.000123
9047	K12F2.1	myo-3	0.000124
13948	T01B7.6	T01B7.6	0.000124
7923	F59H6.1	bath-19	0.000126
18488	C24B5.2	spas-1	0.000132
8589	R03G8.6	R03G8.6	0.000135
12669	T22H2.6	T22H2.6	0.000135
13019	C42D4.3	C42D4.3	0.000137
5595	B0272.4	B0272.4	0.000139
13107	C38C3.5	unc-60	0.00014
1019	K07E3.3	dao-3	0.00015
12132	F49E8.5	dif-1	0.000153
19159	F54B11.11	F54B11.11	0.000153
20472	Y69A2AR.13	Y69A2AR.13	0.000155
1306	T05B11.1	T05B11.1	0.000157
512	ZK632.6	cnx-1	0.00016
4926	W01F3.1	W01F3.1	0.000161
20186	Y39B6A.35	tgt-2	0.000161
435	C50F7.4	C50F7.4	0.000163
15200	F47D12.6	F47D12.6	0.000164
2070	W03F9.2	W03F9.2	0.000165
8191	C09E7.9	C09E7.9	0.000168
12623	C54F6.14	ftn-1	0.000173
18538	Y77E11A.7	Y77E11A.7	0.000174
5650	C50E3.11	C50E3.11	0.000176
2000	F33D11.9	F33D11.9	0.000177
12410	D2092.4	D2092.4	0.000178
7366	F14B8.5	F14B8.5	0.000182
18510	F56C9.10	F56C9.10	0.000182
20356	ZC155.1	nex-1	0.000183
3430	F32D1.10	mcm-7	0.000187
15292	R09A8.5	R09A8.5	0.000187
12486	C47G2.4	C47G2.4	0.000193
18367	K06H6.4	K06H6.4	0.000194
3526	Y14H12B.1	Y14H12B.1	0.000199
22773	T07C4.9	nex-2	0.0002
12213	F45F2.4	his-7	0.000205
13225	F56F4.4	F56F4.4	0.000205
15455	C43E11.6	nab-1	0.000206
5036	H14A12.5	H14A12.5	0.000208
201	C02B10.2	C02B10.2	0.000209
17772	C15H9.5	C15H9.5	0.000211
4234	M04F3.5	M04F3.5	0.000212
1259	Y62H9A.4	Y62H9A.4	0.000222
9702	F53A3.1	F53A3.1	0.000224
21179	ZK455.4	asm-2	0.00023
14730	F42C5.5	F42C5.5	0.000233
16992	K03E6.6	pfn-3	0.000235
7760	T02G5.8	kat-1	0.000247
8427	Y67D2.7	Y67D2.7	0.000247
14109	T28F3.4	T28F3.4	0.00025
1837	C29F5.1	C29F5.1	0.000254
19148	B0563.2	tsp-11	0.000256
19862	Y48B6A.14	hmg-1.1	0.000259
15275	B0302.5	B0302.5	0.000263
14686	Y92H12BM.1	Y92H12BM.1	0.000263
591	F25B5.4	ubq-1	0.000264
13584	H21P03.1	mbf-1	0.000264
4941	C52A10.2	C52A10.2	0.000271
10757	F32B5.6	F32B5.6	0.000271
20441	F44E2.2	retr-1	0.000274
19255	Y95B8A.2	Y95B8A.2	0.000282
770	M02D8.1	M02D8.1	0.000284
10743	C18G1.9	C18G1.9	0.000285
15877	F33G12.4	lrr-1	0.000289
18223	Y54G2A.9	clec-81	0.000295
3194	T22E5.6	T22E5.6	0.000298
5926	F58A4.4	pri-1	0.000299
19215	T16G1.9	T16G1.9	0.000304
5175	K11G9.5	K11G9.5	0.000313
16534	Y73F8A.25	Y73F8A.25	0.000318
5710	C32D5.6	C32D5.6	0.000319
15737	K09C6.9	K09C6.9	0.000319
2273	T08G5.5	vps-39	0.000319
21232	R07E5.4	R07E5.4	0.000333
8160	F59B2.3	F59B2.3	0.000337
8074	F38A6.2	elp-1	0.000356
12483	C17C3.15	C17C3.15	0.000365
22943	F42H10.3	F42H10.3	0.000368
19500	Y48G8AL.8	rpl-17	0.000378
16881	Y43F4B.6	klp-19	0.000379
16986	Y38A10A.5	crt-1	0.000393
17778	K07A1.11	rba-1	0.000396
16472	K02C4.5	K02C4.5	0.000406
3228	C25D7.6	mcm-3	0.000408
1917	W01G7.5	lem-2	0.000409
7645	C30B5.1	tag-319	0.000413
17971	F26E4.7	F26E4.7	0.000418
15863	Y51F10.2	Y51F10.2	0.000418
20396	F56D6.2	clec-67	0.000422
12428	F20D6.11	F20D6.11	0.000425
11975	K05B2.5	pes-22	0.000432
13819	ZC196.5	ZC196.5	0.000441
6035	C18D4.4	C18D4.4	0.000456
19199	C14C11.3	hex-2	0.000469
16538	F15G9.4	him-4	0.00047
14978	F52H3.2	F52H3.2	0.00047
22547	F55E10.6	F55E10.6	0.000471
8997	K09A11.3	cyp-14A2	0.000481
11621	F57B10.12	37377	0.000505
9732	T14G8.1	chd-3	0.000511
1397	Y92C3A.1	-	0.000516
17786	R57.1	R57.1	0.000527
13883	F54F3.3	F54F3.3	0.000528
20715	E04D5.1	E04D5.1	0.000529
5705	ZK265.7	ZK265.7	0.00053
2183	K01D12.14	cdr-5	0.000531
4605	K06H6.6	K06H6.6	0.000539
10872	B0238.1	B0238.1	0.00054
17715	ZK813.2	ZK813.2	0.000541
14690	C17C3.5	C17C3.5	0.000542
11450	Y66H1A.6	hum-8	0.000542
12599	F59E10.3	F59E10.3	0.000545
2501	F18A1.6	F18A1.6	0.000547
12701	F55G1.3	his-62	0.000556
9039	F53B6.1	tsp-15	0.000561
13693	Y57A10A.6	Y57A10A.6	0.000563
17605	R05G9.3	R05G9.3	0.000569
21667	T24D1.1	sqv-5	0.000591
1061	C09H5.2	C09H5.2	0.000597
7404	Y62E10A.13	Y62E10A.13	0.000603
3359	F26H11.3	-	0.000606
10523	K02B9.1	meg-1	0.000618
8142	T21B10.5	set-17	0.000618
2071	Y105C5B.12	Y105C5B.12	0.000618
1763	F11C3.2	unc-122	0.000621
13906	F21G4.1	F21G4.1	0.000621
2731	F25H2.13	rtel-1	0.000621
2909	F36F2.1	F36F2.1	0.000637
21807	ZK632.1	mcm-6	0.000649
22950	ZK112.6	ZK112.6	0.000654
20424	C24B5.2	spas-1	0.000675
20978	Y71F9AL.5	gst-43	0.000676
4006	W03F9.2	W03F9.2	0.000678
3342	F13B12.3	F13B12.3	0.000686
18178	ZK6.8	ZK6.8	0.000698
17982	W04D2.6	W04D2.6	0.000701
4047	F35D11.10	clec-139	0.000702
17205	Y45G12C.15	srj-20	0.000703
9307	F36H5.2	math-27	0.00071
11263	T18H9.7	tag-232	0.00073
22638	W05F2.4	W05F2.4	0.000735
1972	Y73B6A.5	lin-45	0.000735
4272	Y17G7B.5	mcm-2	0.000749
2317	C01F1.6	C01F1.6	0.000751
4276	ZK675.1	ptc-1	0.000753
5124	F55F1.2	F55F1.2	0.00076
4249	Y71G12B.18	Y71G12B.18	0.000763
6755	T19D12.2	T19D12.2	0.00077
10485	C04F5.9	C04F5.9	0.000773
14093	C17G1.3	ugt-23	0.00078
2342	B0393.6	B0393.6	0.000788
7758	F41C3.2	F41C3.2	0.000792
10516	C55B6.2	dnj-7	0.000794
6731	F49C12.7	F49C12.7	0.000811
5684	F57C7.3	sdn-1	0.000813
15010	F36A2.3	F36A2.3	0.000815
7149	W03D8.5	W03D8.5	0.000823
14865	ZC302.1	mre-11	0.000829
13600	F08F1.8	tth-1	0.000832
15404	T25D10.3	spp-11	0.000832
5825	Y51H7C.3	Y51H7C.3	0.000832
18060	C49A1.10	C49A1.10	0.00084
22506	F36H9.2	F36H9.2	0.000845
846	R04D3.3	R04D3.3	0.000846
15126	K02G10.4	flp-11	0.000849
403	ZK546.1	zyg-12	0.00085
4063	BE0003N10.2	chin-1	0.000857
11380	F59A7.1	clec-206	0.000859
15360	F27D9.6	dhs-29	0.000868
14862	F57B10.9	F57B10.9	0.000872
15323	Y105C5B.9	Y105C5B.9	0.000875
8463	F10G2.8	srh-187	0.000881
8132	F10G7.5	F10G7.5	0.000883
17084	Y62F5A.1	mdt-8	0.000884
22801	T28B4.3	ttr-6	0.000886
20340	C04H5.7	C04H5.7	0.000893
10589	Y47D3A.25	rab-35	0.000893
3509	K01A2.9	K01A2.9	0.000907
13636	R12C12.9	R12C12.9	0.000918
15927	F55B11.1	F55B11.1	0.000929
8577	C31E10.7	C31E10.7	0.000952
6217	C38D4.3	mel-28	0.000956
11817	C04G2.1	ttr-39	0.000958
21319	R13F6.9	sma-3	0.000989
11644	B0035.13	B0035.13	0.000994
12535	C49A9.3	C49A9.3	0.000994
9726	ZK863.7	rnp-1	0.001001
22702	F19C7.7	col-110	0.001005
21753	F56C11.1	bli-3	0.001011
14827	C18E3.8	hop-1	0.00102
18316	C14B1.7	C14B1.7	0.00104
21821	F53F4.11	F53F4.11	0.001042
2391	F37H8.4	sfxn-1.2	0.001055
1122	F11A6.2	scrm-4	0.00106
4240	C06G3.2	klp-18	0.001065
1960	R74.5	asd-1	0.001071
19200	C17E7.4	C17E7.4	0.001074
15247	F41E6.12	F41E6.12	0.001075
5831	R10E4.4	mcm-5	0.001082
22602	T05H4.14	gad-1	0.001083
20650	C03E10.6	clec-222	0.001089
21434	Y39G8B.1	Y39G8B.1	0.001095
9066	F13D11.1	F13D11.1	0.001096
14536	K02C4.4	ltd-1	0.001122
18959	F48E3.1	gly-12	0.001131
12444	Y61A9LA.1	Y61A9LA.1	0.001131
14160	M01E11.6	klp-15	0.001133
21030	Y105C5B.8	Y105C5B.8	0.001136
18827	C43F9.8	efn-2	0.001146
5247	C05B5.6	fbxa-155	0.001155
19310	C08F11.8	ugt-22	0.00116
15659	D1022.6	sro-1	0.001168
23214	W06F12.2	W06F12.2	0.001176
16100	T05C1.4	T05C1.4	0.00118
21470	F18A12.4	F18A12.4	0.001186
7815	T13F2.6	T13F2.6	0.00122
8643	F56A8.1	F56A8.1	0.001222
378	Y74C9A.4	Y74C9A.4	0.001222
17734	F10G8.3	npp-17	0.001223
3013	F32A6.4	ags-3	0.001236
19566	F01G10.6	F01G10.6	0.001238
5921	F46F11.9	F46F11.9	0.001246
23134	C33C12.9	C33C12.9	0.00126
1099	T20B12.6	mml-1	0.001265
16755	F35F10.13	F35F10.13	0.001266
6896	H06O01.4	H06O01.4	0.00129
22354	B0496.3	unc-82	0.001298
16517	D2092.1	D2092.1	0.001305
1821	C36A4.4	C36A4.4	0.001311
6044	F13H6.4	F13H6.4	0.001312
22762	F08B1.1	vhp-1	0.001314
6070	Y116F11B.8	Y116F11B.8	0.001326
7617	F46C8.2	col-174	0.001343
11179	C02F12.3	C02F12.3	0.001344
22422	K03E5.2	K03E5.2	0.001345
2241	B0511.9	cdc-26	0.001347
1994	C27D6.4	C27D6.4	0.001358
8572	Y60A3A.10	dhs-24	0.00136
4847	M05B5.2	M05B5.2	0.001365
11569	F01G4.5	F01G4.5	0.001369
4396	F14H3.6	F14H3.6	0.001373
10191	ZK370.2	sma-2	0.001373
15680	C08C3.2	bath-15	0.001375
3325	T10F2.2	T10F2.2	0.001377
7922	F49C5.5	F49C5.5	0.001398
13667	F54A5.3	shc-1	0.00141
17757	K07B1.2	coq-6	0.001413
13519	C43E11.6	nab-1	0.001418
2344	C16C10.3	C16C10.3	0.00142
733	K06H6.4	K06H6.4	0.001424
1528	Y17G7B.10	Y17G7B.10	0.001426
10972	C25F9.1	srw-85	0.001427
8186	K09B11.2	nol-9	0.001451
1894	F58B3.6	F58B3.6	0.00147
16827	T09B4.5	T09B4.5	0.001471
20007	Y53C10A.1	Y53C10A.1	0.001479
15056	K03E6.5	unc-1	0.001483
720	F11A5.5	F11A5.5	0.001488
5361	Y77E11A.14	Y77E11A.14	0.001489
23027	F19C6.5	F19C6.5	0.001495
255	T06E6.5	fbxa-135	0.001502
19857	F22D3.6	F22D3.6	0.001505
14000	C14C6.8	C14C6.8	0.001513
3361	F48E3.1	gly-12	0.001516
265	Y58A7A.2	Y58A7A.2	0.001517
13900	C15C7.7	C15C7.7	0.001559
17933	Y37D8A.13	unc-71	0.001572
19074	T20G5.9	T20G5.9	0.001578
17410	Y73B6BL.5	seu-1	0.001579
4312	F55G1.9	F55G1.9	0.00159
16955	F45H10.4	drr-1	0.001593
18738	ZC455.4	ugt-6	0.001612
22843	C17G10.9	C17G10.9	0.001613
21784	F21F3.5	unc-38	0.001615
21146	F58E6.1	F58E6.1	0.00162
14664	Y69A2AR.12	Y69A2AR.12	0.00162
16781	C54D10.1	cdr-2	0.001637
860	Y48G1A.6	mbtr-1	0.001645
9468	B0410.1	B0410.1	0.001652
6974	W02B3.3	W02B3.3	0.001659
18801	C28H8.6	pxl-1	0.001665
11003	F29G6.3	F29G6.3	0.001672
2467	C26B9.3	C26B9.3	0.001673
2077	Y56A3A.29	ung-1	0.001679
4616	T26H2.8	srr-2	0.001684
13092	F56F3.6	ins-17	0.001707
1953	Y48E1B.12	csc-1	0.001708
9687	T22E7.1	T22E7.1	0.001723
10855	F15B10.1	F15B10.1	0.001726
4454	C34B2.4	C34B2.4	0.001735
19399	F23H12.1	snb-2	0.001754
2302	ZC373.2	ZC373.2	0.001759
18105	Y111B2A.19	Y111B2A.19	0.001776
13637	Y49E10.23	Y49E10.23	0.001785
20986	F07H5.12	-	0.001791
22122	Y39B6A.37	Y39B6A.37	0.001794
19211	K09H11.1	K09H11.1	0.001803
6852	Y39F10A.3	Y39F10A.3	0.001803
20709	ZK1151.3	-	0.001808
1334	W03G11.4	W03G11.4	0.00182
16331	K02E10.6	K02E10.6	0.001829
10544	Y119C1A.1	Y119C1A.1	0.001834
1823	T02G6.5	T02G6.5	0.001848
135	Y105C5B.12	Y105C5B.12	0.001848
2347	F10E9.8	sas-4	0.001853
268	ZC266.1	ZC266.1	0.001857
21126	F33H2.5	F33H2.5	0.001867
20667	T21C9.12	scpl-4	0.001892
12563	T19E7.2	skn-1	0.001912
1497	W03F9.5	ttb-1	0.001937
2352	F59A2.4	F59A2.4	0.001952
18402	Y39G10AR.13	icp-1	0.001964
440	F55G1.4	rod-1	0.001971
13018	C17H12.4	C17H12.4	0.00201
16769	W03F8.5	lam-1	0.002012
12364	Y39D8B.3	Y39D8B.3	0.002012
12495	R06A4.7	mes-2	0.002033
11676	C49H3.6	C49H3.6	0.002043
23093	Y113G7A.3	sec-23	0.002051
20347	B0285.9	ckb-2	0.002053
16414	K08C7.2	fmo-1	0.002059
16803	C05D9.2	lmp-2	0.002088
21737	K08E7.9	pgp-1	0.002092
9589	F54D10.7	F54D10.7	0.0021
16309	T06E6.1	T06E6.1	0.002101
9062	C29F7.2	C29F7.2	0.00213
14567	C15C7.5	C15C7.5	0.002153
2373	F27C8.6	F27C8.6	0.002154
6179	T23G11.6	T23G11.6	0.002158
2056	H35B03.2	H35B03.2	0.002164
15888	Y38A8.2	pbs-3	0.002192
12832	F59E11.6	F59E11.6	0.002193
438	F29C4.6	F29C4.6	0.002199
2155	Y55F3AR.3	cct-8	0.002205
18443	K10C2.4	K10C2.4	0.002222
922	F21D5.3	F21D5.3	0.002231
20508	F58A6.1	F58A6.1	0.002251
22075	T13B5.5	lips-11	0.002256
18846	F14B8.3	pes-23	0.00233
21760	W01F3.1	W01F3.1	0.002334
2950	Y45G12C.2	gst-10	0.002383
17479	C05D11.1	C05D11.1	0.002397
17298	F47A4.2	dpy-22	0.002398
1001	K08F4.3	K08F4.3	0.002405
7696	C34H4.4	col-107	0.002409
21612	Y57G11C.37	Y57G11C.37	0.00241
6595	W05G11.2	W05G11.2	0.002427
8759	C14F11.6	C14F11.6	0.002431
31	F52C12.5	elt-6	0.002457
5610	K05B2.4	K05B2.4	0.002457
19690	F40A3.3	F40A3.3	0.002466
20609	F46C3.2	F46C3.2	0.002466
3932	C49A9.8	ugt-24	0.002477
18228	ZK792.1	ZK792.1	0.00248
4253	C01G6.3	C01G6.3	0.002491
9061	C25F6.3	dpyd-1	0.002491
13082	F01D5.5	F01D5.5	0.002491
10005	F08F3.7	cyp-14A5	0.002497
16552	C24A8.4	cst-2	0.002498
12220	H24K24.3	H24K24.3	0.002513
15362	K10D3.3	taf-11.2	0.002517
6199	F53C3.12	bcmo-2	0.002525
1392	W09D10.4	W09D10.4	0.002535
15983	C07E3.2	pro-2	0.002538
13356	R09A8.4	col-182	0.002538
22695	ZK1058.9	ZK1058.9	0.002538
8753	F40F9.7	F40F9.7	0.002546
16945	F28B3.10	F28B3.10	0.00255
1979	T19H12.2	T19H12.2	0.002609
12647	F20G2.4	nas-24	0.002611
20925	F43G6.11	F43G6.11	0.002612
10498	K01D12.11	cdr-4	0.002614
13178	F31F6.3	F31F6.3	0.00262
11645	D2024.6	cap-1	0.002625
5001	W02D9.6	W02D9.6	0.002627
885	Y48C3A.7	mac-1	0.002636
8676	C08F11.14	C08F11.14	0.002647
22274	Y40B1B.6	spr-5	0.002658
9520	C15H11.7	pas-1	0.002667
6257	C34H4.1	C34H4.1	0.002667
8825	F44C4.4	gon-14	0.002679
11260	T01C8.5	T01C8.5	0.00269
22757	W03F11.1	W03F11.1	0.002713
2484	F26H11.3	-	0.002723
22660	R05F9.6	R05F9.6	0.002723
12035	R155.1	R155.1	0.002738
4456	C43H8.3	-	0.00275
13186	F55C7.7	unc-73	0.002752
3757	C47A4.3	C47A4.3	0.002755
17568	Y73B3A.18	Y73B3A.18	0.002762
4325	F19B6.2	ufd-1	0.002819
1886	C06G8.1	C06G8.1	0.002824
13301	C54E10.3	C54E10.3	0.002832
3123	Y43B11AR.1	Y43B11AR.1	0.002844
15470	W06A7.3	ret-1	0.002859
21438	Y59E1A.2	rgs-8.2	0.002864
10567	ZC101.2	unc-52	0.002865
20630	Y47D7A.9	Y47D7A.9	0.00288
20289	T23G4.3	T23G4.3	0.002886
10696	C18A11.7	dim-1	0.002889
13415	C02F12.7	tag-278	0.002915
12940	F33C8.3	tsp-8	0.002923
4665	C54G6.5	spp-17	0.002927
11244	F38A1.13	F38A1.13	0.002943
11652	Y73B6BR.1	pqn-89	0.00297
19397	C25E10.8	C25E10.8	0.002979
18106	Y22D7AL.1	Y22D7AL.1	0.002987
12911	F15E11.12	F15E11.12	0.00299
19459	C45G7.3	ilys-3	0.002994
15855	Y38C1AA.7	Y38C1AA.7	0.003021
11527	K12D12.1	top-2	0.003047
12559	K06B9.4	K06B9.4	0.003081
13211	Y60A3A.18	skr-4	0.003088
11485	F08C6.6	apy-1	0.003095
2527	F25B5.4	ubq-1	0.003096
16849	F59B10.5	F59B10.5	0.003097
20385	C14A4.4	crn-3	0.003122
22385	K04C1.2	K04C1.2	0.003123
15255	K10G4.5	K10G4.5	0.003124
21233	T05G5.5	T05G5.5	0.003125
156	F53G12.9	F53G12.9	0.003126
6395	F09E5.10	F09E5.10	0.003132
19201	C50B6.3	C50B6.3	0.003143
1772	Y116A8A.8	clec-194	0.003158
22794	Y39B6A.20	asp-1	0.003187
22408	Y69A2AR.18	Y69A2AR.18	0.003189
9211	F45C12.7	btb-6	0.003196
10789	Y53C12B.3	nos-3	0.003201
18894	T24H10.2	-	0.003219
1955	C16A3.5	C16A3.5	0.003243
11828	K08D12.6	K08D12.6	0.003253
9227	F11E6.9	F11E6.9	0.003265
4321	C34G6.7	stam-1	0.003274
8416	Y38E10A.9	Y38E10A.9	0.003285
20959	ZC477.9	deb-1	0.00329
16304	F53F8.4	F53F8.4	0.003296
15601	F47B3.3	F47B3.3	0.003304
11807	C02D5.3	gsto-2	0.003306
22395	T20D4.7	T20D4.7	0.003308
5519	F40G9.1	F40G9.1	0.003313
5757	C06A6.5	C06A6.5	0.003317
22303	C56A3.7	cav-2	0.003326
5514	Y51B9A.5	Y51B9A.5	0.003337
20962	ZK822.3	nhx-9	0.003341
17460	Y73F8A.6	ccg-1	0.003342
20866	Y12A6A.2	Y12A6A.2	0.003357
17545	K07F5.9	ssp-10	0.003377
4149	F15A2.5	efn-3	0.003381
3941	R06A4.2	R06A4.2	0.003388
15328	C16D9.4	C16D9.4	0.00339
13369	T21E8.2	pgp-7	0.003403
21689	K08F8.6	let-19	0.00341
7761	Y52E8A.2	Y52E8A.2	0.003411
15354	C24A3.4	C24A3.4	0.00342
22989	F32G8.5	col-152	0.003435
3930	C27H6.4	rmd-2	0.003439
6210	Y53C12A.1	wee-1.3	0.003464
19247	T04D1.4	tag-192	0.003489
5626	T27C5.3	srx-52	0.003496
16925	Y76B12C.5	-	0.003505
21635	W02F12.3	W02F12.3	0.003507
19021	Y73B6BL.38	puf-11	0.003507
2306	C56C10.6	C56C10.6	0.003511
8110	ZC373.7	col-176	0.003511
18762	C06H5.1	fbxa-156	0.003516
12402	Y68A4A.9	srh-236	0.003516
21913	T28F3.8	T28F3.8	0.003529
15814	F10A3.4	F10A3.4	0.003533
10778	T09F5.10	T09F5.10	0.00354
3950	ZK546.2	ZK546.2	0.003545
7212	C44C8.6	mak-2	0.003554
15815	F21H7.3	F21H7.3	0.003554
17116	F22E5.9	F22E5.9	0.003565
415	F57B9.2	let-711	0.00357
12928	Y51A2D.17	nhr-70	0.00357
9316	F59D8.1	vit-3	0.003576
5882	W09H1.6	lec-1	0.003579
19327	C44B7.9	pmp-2	0.00359
13087	ZK673.11	ZK673.11	0.003612
7714	F08H9.6	clec-57	0.003616
13454	C32D5.12	C32D5.12	0.00362
12986	Y48B6A.6	Y48B6A.6	0.003637
13192	K09H9.1	K09H9.1	0.003648
7325	F35H10.10	F35H10.10	0.00366
13173	F13G11.1	dmd-6	0.003661
8799	ZK622.3	pmt-1	0.003672
15398	F57C2.6	spat-1	0.003694
20271	Y66D12A.17	such-1	0.003695
19275	T24F1.2	T24F1.2	0.003713
16635	F54D12.6	rog-1	0.003729
4279	C14B9.6	gei-8	0.003742
15151	ZC455.6	ugt-5	0.003753
8697	ZC477.9	deb-1	0.003783
18714	C03E10.5	clec-223	0.003791
11249	F55A12.9	pqn-44	0.0038
2366	ZK512.2	ZK512.2	0.003805
15244	F25D1.2	F25D1.2	0.003815
12790	C49A9.2	C49A9.2	0.003834
4318	AC8.5	AC8.5	0.003842
16501	Y43F8C.7	Y43F8C.7	0.003842
6639	C07A12.5	spr-3	0.003867
17957	F42E11.2	ttyh-1	0.003869
5507	R07C3.5	fbxc-34	0.003895
21254	F58G6.7	F58G6.7	0.003912
9204	K11D2.2	asah-1	0.003914
20725	T07D4.3	rha-1	0.003914
14929	C28H8.4	C28H8.4	0.003943
3504	F48G7.8	F48G7.8	0.003944
22185	B0303.7	B0303.7	0.003965
7641	ZK270.1	ptr-23	0.00397
22409	Y74C9A.4	Y74C9A.4	0.003978
2320	C27A2.1	C27A2.1	0.003989
6960	T02H6.3	T02H6.3	0.003992
18790	T09A5.8	T09A5.8	0.003992
9042	F29F11.3	F29F11.3	0.004013
7640	Y105E8A.6	unc-95	0.004013
22317	Y71H9A.3	sto-4	0.004025
21345	F49H12.5	F49H12.5	0.004028
21359	F32H5.2	NM_073908	0.004039
13437	F20B4.2	F20B4.2	0.004045
21954	F14D2.6	F14D2.6	0.004046
19766	B0464.6	B0464.6	0.004063
22624	H22K11.4	sgca-1	0.004095
4051	F59G1.8	F59G1.8	0.004119
15879	F54A3.6	F54A3.6	0.004126
21241	Y75B8A.35	zip-1	0.004153
19585	C10G8.1	srg-26	0.004178
22891	Y61A9LA.4	Y61A9LA.4	0.004195
22271	R06C7.3	dhp-1	0.004197
13084	F54C9.8	puf-5	0.0042
20675	H26D21.2	msh-2	0.0042
5178	T05C3.6	T05C3.6	0.004207
16030	C24B5.2	spas-1	0.00421
10524	K02G10.8	dnj-14	0.004225
12127	ZK418.4	lin-37	0.004253
8783	T03F1.10	clec-53	0.004265
11959	Y73C8B.3	Y73C8B.3	0.00428
21417	K07H8.2	K07H8.2	0.004281
6690	T13H5.1	T13H5.1	0.004292
2076	Y48E1C.1	Y48E1C.1	0.004317
20728	W03C9.2	W03C9.2	0.004326
15100	C18B2.5	C18B2.5	0.004354
13951	Y6D1A.1	Y6D1A.1	0.00437
18923	C03G5.1	sdha-1	0.004389
2952	C16B8.3	C16B8.3	0.004422
13863	F28H1.1	F28H1.1	0.004424
16378	B0336.6	abi-1	0.004425
19739	ZC334.3	ins-24	0.004435
7117	Y20C6A.1	Y20C6A.1	0.004443
6051	F47G9.6	F47G9.6	0.004448
5078	F16H6.4	F16H6.4	0.004462
18426	R05C11.3	R05C11.3	0.004464
1073	F14D2.2	F14D2.2	0.004467
12219	H14E04.2	H14E04.2	0.004479
14959	F41H10.6	F41H10.6	0.004508
2773	K06A5.7	cdc-25.1	0.004512
34	T20D3.6	T20D3.6	0.004518
5009	C16C8.12	C16C8.12	0.004526
19714	F21G4.6	F21G4.6	0.004527
5933	R12B2.5	mdt-15	0.004536
6819	R09B5.9	cnc-4	0.004537
9541	Y97E10C.1	Y97E10C.1	0.004583
1997	F09G8.4	ncr-2	0.004588
8794	F14H12.4	cst-1	0.00463
3360	F29G9.4	fos-1	0.00463
8767	B0213.5	nlp-30	0.004632
16144	C52A11.2	glb-12	0.004646
18900	F58A4.8	tbg-1	0.004655
8081	T09F5.9	clec-47	0.004678
20940	T01G9.5	37012	0.004686
20824	ZK484.2	haf-9	0.004692
521	C02E7.7	C02E7.7	0.004695
22866	F55C9.8	fbxb-62	0.004699
20641	W03G1.6	pig-1	0.004707
16283	F26E4.2	F26E4.2	0.004718
17853	ZK418.7	ZK418.7	0.004733
12207	F25B5.7	psf-1	0.004738
22770	C56G7.1	mlc-4	0.004743
11987	T23H2.1	npp-12	0.004746
12523	Y37D8A.1	arx-5	0.004753
22057	F13B9.8	fis-2	0.004775
12224	M01E11.6	klp-15	0.004789
5663	T15B7.3	col-143	0.004803
5848	F25B4.1	F25B4.1	0.004827
15274	ZK1037.10	wrt-7	0.004838
16532	Y41C4A.4	crh-1	0.004841
11641	Y44F5A.1	Y44F5A.1	0.004847
5379	C33F10.11	C33F10.11	0.004858
2404	Y58G8A.2	-	0.004865
12247	ZK218.3	ZK218.3	0.004884
5165	C52E4.7	C52E4.7	0.004889
12434	K01D12.12	cdr-6	0.004891
17472	F09B9.3	erd-2	0.004901
18284	Y48G8AL.5	Y48G8AL.5	0.004911
5877	R06A4.4	imb-2	0.004921
8421	C50C3.1	C50C3.1	0.004933
17538	F47F2.1	F47F2.1	0.004936
14159	M01B2.8	M01B2.8	0.004937
12978	H17B01.3	lips-14	0.004941
13901	C34F6.7	C34F6.7	0.004943
3437	F09E10.6	F09E10.6	0.004964
18839	B0511.2	B0511.2	0.004978
19698	T11F9.12	T11F9.12	0.004979
19187	F14B6.1	sdz-14	0.004986
3560	C32B5.6	C32B5.6	0.004997
14868	C06G1.1	C06G1.1	0.005
6735	R09E10.7	pqn-55	0.005009
21662	ZC506.1	ZC506.1	0.005035
16396	Y39A1A.11	dhs-11	0.005037
14309	C23H4.7	C23H4.7	0.005038
19769	C39B5.7	fbxa-12	0.00504
11834	Y39C12A.1	Y39C12A.1	0.005059
15492	F26B1.3	ima-2	0.005071
980	B0495.5	B0495.5	0.005105
6908	T20G5.8	T20G5.8	0.005117
2829	C34C12.2	C34C12.2	0.005153
15051	C03A3.2	C03A3.2	0.005154
5645	AC3.5	AC3.5	0.005158
2117	R03H10.6	R03H10.6	0.005161
17948	F20A1.6	F20A1.6	0.005171
16465	Y18D10A.17	car-1	0.005172
8130	C56C10.12	C56C10.12	0.005179
5152	F22G12.5	F22G12.5	0.005228
21722	Y53G8AM.5	Y53G8AM.5	0.005238
3541	D1007.14	pqn-24	0.005254
10888	F26D2.13	F26D2.13	0.005269
19582	ZK354.6	ZK354.6	0.005291
3079	F26G1.4	ttm-2	0.005297
4677	F46F11.8	F46F11.8	0.005323
14556	Y45F10D.4	Y45F10D.4	0.005365
8633	B0285.3	B0285.3	0.005406
5597	C11E4.7	C11E4.7	0.005423
12067	E04F6.11	clh-3	0.00543
7063	R106.2	R106.2	0.005439
15466	M151.3	M151.3	0.005463
2926	F10E9.7	F10E9.7	0.00547
13793	F40A3.7	F40A3.7	0.005482
6634	Y39B6A.24	Y39B6A.24	0.005495
22836	ZK353.1	ZK353.1	0.005528
19716	F45E1.5	F45E1.5	0.005531
13426	K10D3.1	glr-3	0.005554
12211	F40F9.1	xbx-6	0.005559
17320	Y105E8A.12	catp-1	0.005562
22885	Y13C8A.1	Y13C8A.1	0.005567
3561	EEED8.11	clec-141	0.005576
5777	F08A8.3	F08A8.3	0.005592
21896	F53C3.6	F53C3.6	0.005598
20414	W06F12.1	lit-1	0.005603
20259	F56C9.6	F56C9.6	0.005605
20901	B0273.4	unc-5	0.005621
11602	Y73B6BL.15	-	0.005624
14403	F43G6.10	F43G6.10	0.005627
11046	T08H4.2	T08H4.2	0.005645
7995	R04B5.9	ugt-47	0.005681
5342	T21B10.1	T21B10.1	0.005687
14370	K02E2.6	K02E2.6	0.005707
14637	F55H2.4	lrg-1	0.005722
2885	Y108F1.2	-	0.005738
6400	F25H8.5	dur-1	0.00575
16430	F55B12.3	sel-10	0.005755
3605	Y104H12BL.1	Y104H12BL.1	0.005769
11472	T19B10.1	cyp-29A2	0.005803
12723	Y44E3B.1	zip-4	0.005823
22578	Y4C6B.1	Y4C6B.1	0.005831
1793	W05E10.1	W05E10.1	0.00584
17523	C45B2.8	C45B2.8	0.005844
22378	F45D11.4	F45D11.4	0.005858
9682	C32F10.1	obr-4	0.005865
3764	Y39G10AR.10	Y39G10AR.10	0.005876
19668	C37A5.1	C37A5.1	0.00588
15669	R05G9.2	R05G9.2	0.005897
3830	F58B3.7	F58B3.7	0.005907
23191	M7.2	klc-1	0.005907
22439	F28C6.2	F28C6.2	0.005912
21720	Y39A3CR.7	pqn-82	0.005915
22058	F14H12.8	F14H12.8	0.005932
14435	W06B4.2	W06B4.2	0.005957
2310	Y23H5A.3	Y23H5A.3	0.005986
7408	ZC504.4	mig-15	0.006008
8235	T03F1.8	T03F1.8	0.006019
10699	K09A9.6	K09A9.6	0.006028
22205	Y47D3B.2	nlp-21	0.006068
15445	F56D5.6	F56D5.6	0.006119
6814	B0213.6	nlp-31	0.006171
20590	W08A12.4	W08A12.4	0.00619
14066	C47E12.8	dhp-2	0.006203
9221	T05D4.1	T05D4.1	0.006218
10724	Y39G8B.1	Y39G8B.1	0.006223
15511	R12B2.1	sma-4	0.006239
13475	BE10.2	BE10.2	0.00624
14869	C26B9.1	C26B9.1	0.006251
19080	C09G9.5	C09G9.5	0.006289
22088	C34B2.7	sdha-2	0.006321
2327	F52H3.4	F52H3.4	0.006327
9087	Y47G6A.2	inx-22	0.00634
12175	Y45F10B.13	Y45F10B.13	0.006344
22071	ZC8.3	set-30	0.006355
21136	C17E7.12	C17E7.12	0.006365
6435	Y69A2AR.30	mdf-2	0.006369
17606	R07C3.12	clec-44	0.006379
16403	B0001.4	B0001.4	0.006397
12201	C55C3.4	C55C3.4	0.006398
18834	JC8.6	lin-54	0.006414
6138	F54C1.1	F54C1.1	0.006429
14330	F13E9.2	fipr-14	0.006434
7812	H39E23.1	par-1	0.006461
2923	ZK1320.9	ZK1320.9	0.006477
8543	Y54G2A.4	Y54G2A.4	0.006497
13909	F53B3.1	tra-4	0.006511
15021	T09A5.10	lin-5	0.006521
22117	F56A3.4	spd-5	0.006537
1773	AC3.2	ugt-49	0.006539
7537	D1053.1	gst-42	0.006548
11433	T20D4.17	T20D4.17	0.00657
22280	K07E8.3	sdz-24	0.006577
30	E04A4.7	cyc-2.1	0.006585
15913	Y49E10.18	Y49E10.18	0.006587
13170	C49H3.6	C49H3.6	0.006588
19100	ZK896.6	clec-187	0.006588
17582	M04C9.3	M04C9.3	0.006593
5634	C43E11.11	C43E11.11	0.00664
22787	C50B6.2	nasp-2	0.006641
129	T13H5.5	T13H5.5	0.006641
1476	F56C9.7	F56C9.7	0.00665
8751	C54D10.3	C54D10.3	0.006651
16866	C29F9.7	pat-4	0.006678
21665	T01G9.4	npp-2	0.006698
16674	Y11D7A.8	Y11D7A.8	0.006702
20175	F55A12.4	dhs-2	0.006729
7818	W10G11.15	clec-129	0.006732
17239	F10G8.2	F10G8.2	0.006767
16801	ZC302.2	ZC302.2	0.006772
13329	W02F12.7	srg-30	0.006812
22763	F46C5.8	rer-1	0.006828
4383	ZK112.1	pcp-1	0.006862
23113	T25B6.2	T25B6.2	0.006873
18268	K03C7.1	-	0.006874
8104	K09A9.1	nipi-3	0.006892
3974	E02D9.1	E02D9.1	0.006919
14379	Y59A8A.2	Y59A8A.2	0.006926
3026	K04C2.3	K04C2.3	0.006927
15109	F13G11.1	dmd-6	0.00694
19052	F23F1.2	F23F1.2	0.006944
17148	F13B6.1	F13B6.1	0.007003
1315	C04C11.2	C04C11.2	0.007007
8520	ZK377.1	wrt-6	0.007013
386	C56C10.1	vps-33.2	0.007025
5724	T24H10.1	T24H10.1	0.007047
2456	Y57G11C.9	Y57G11C.9	0.007054
19620	VC5.1	VC5.1	0.007068
19438	ZK822.3	nhx-9	0.007084
20855	K11D12.7	K11D12.7	0.007093
10297	T28D9.2	rsp-5	0.007145
11906	W06D11.3	W06D11.3	0.007146
23194	T12G3.6	T12G3.6	0.007147
14397	M04C9.6	-	0.007158
8975	Y32G9A.5	Y32G9A.5	0.007162
4472	F52H3.6	F52H3.6	0.007163
9386	Y51B9A.8	Y51B9A.8	0.007165
9767	B0024.14	crm-1	0.007187
16973	K07A9.4	K07A9.4	0.007216
669	T22C8.1	T22C8.1	0.007232
13613	F10E9.6	mig-10	0.007246
15033	C01F6.4	fem-3	0.007247
16906	C27H5.4	C27H5.4	0.007251
10854	C49A9.1	C49A9.1	0.007251
22608	Y57E12AL.6	Y57E12AL.6	0.007271
21685	F33H1.4	F33H1.4	0.007274
17362	T07C4.8	ced-9	0.007278
1590	Y14H12B.1	Y14H12B.1	0.0073
1966	E04A4.8	rpl-20	0.007301
14625	F14H12.4	cst-1	0.007311
1611	M04F3.4	M04F3.4	0.007316
10059	ZC328.1	ZC328.1	0.007319
12117	Y25C1A.6	Y25C1A.6	0.007334
16323	K04F10.7	K04F10.7	0.007338
19816	F44F4.6	gly-1	0.00734
9486	T19D7.2	-	0.007344
6893	F55G1.10	his-61	0.007351
22023	F47B8.5	F47B8.5	0.007366
4999	T03F1.7	T03F1.7	0.007379
20850	ZK550.6	ZK550.6	0.007388
8077	K06A4.3	gsnl-1	0.007392
4593	F18E3.6	srw-71	0.007394
20883	T01C4.2	odr-2	0.007402
9478	F41C6.7	F41C6.7	0.007413
9379	R07G3.6	R07G3.6	0.007414
15094	B0334.11	ooc-3	0.007417
12034	PAR2.4	mig-22	0.007469
15634	ZC404.3	spe-39	0.007478
16018	Y113G7B.17	Y113G7B.17	0.007483
1358	F21H12.5	fbf-2	0.007496
16489	K11E8.1	unc-43	0.007499
11183	F59F5.6	syd-2	0.007501
9445	K03B8.7	grl-3	0.007506
9734	C27C7.1	C27C7.1	0.007518
18784	F44F4.4	ptr-8	0.007519
22872	K10D6.2	K10D6.2	0.007555
22046	Y58A7A.1	Y58A7A.1	0.007555
7642	ZK858.3	clec-91	0.007555
16662	C49A9.6	C49A9.6	0.007604
21651	F41E7.3	F41E7.3	0.007612
14874	F13E6.1	F13E6.1	0.007613
20913	C48D5.2	ptp-1	0.007632
14460	Y39A1A.9	Y39A1A.9	0.00766
21423	T06D8.1	T06D8.1	0.007663
10128	C14A6.2	C14A6.2	0.007685
3987	F53G12.5	mex-3	0.007685
17395	F25B5.3	F25B5.3	0.007687
8262	T05E11.3	T05E11.3	0.007699
14407	T21E3.3	lrp-2	0.007709
5932	M03C11.4	tag-235	0.007717
22126	ZK863.4	ZK863.4	0.007718
20300	F36H5.2	math-27	0.007719
2258	C10F3.1	cpg-4	0.007729
17915	T05F1.2	T05F1.2	0.007735
7681	T04C9.6	frm-2	0.007739
21892	F41G4.2	cas-1	0.007764
15707	Y55F3BR.6	Y55F3BR.6	0.00777
16637	K08A2.2	K08A2.2	0.007795
1661	F36A4.5	F36A4.5	0.007798
13678	R144.10	R144.10	0.007804
20833	C40H1.6	C40H1.6	0.007825
10319	F44F1.1	F44F1.1	0.007848
10217	C36E6.5	mlc-2	0.007865
5529	C39H7.4	C39H7.4	0.007881
2438	Y46G5A.5	pisy-1	0.007894
16079	F25D1.5	F25D1.5	0.007909
4005	W03B1.1	W03B1.1	0.00793
17278	T02E9.5	T02E9.5	0.007946
16260	T05A10.4	T05A10.4	0.008051
17001	C53B4.7	bre-1	0.008052
1479	Y50D7A.7	ads-1	0.008062
23146	T06D4.1	T06D4.1	0.008078
12607	H10E21.4	H10E21.4	0.00808
1804	C42D8.5	acn-1	0.008084
17847	Y39A1C.1	Y39A1C.1	0.008084
4244	T24D1.5	T24D1.5	0.008097
1742	T18D3.3	T18D3.3	0.008098
5823	R10H1.4	isl-1	0.008124
8128	C27D9.1	C27D9.1	0.008126
10277	F45F2.12	his-8	0.008133
3746	F46G10.5	ptr-24	0.008143
20571	F44G3.10	F44G3.10	0.008151
7881	Y37E11AR.3	Y37E11AR.3	0.008174
2772	K04G2.2	K04G2.2	0.008201
350	C35B8.1	col-175	0.008213
9049	T04C12.4	act-3	0.008237
18906	C08F11.13	C08F11.13	0.008245
9071	F59F4.1	F59F4.1	0.008263
3716	F13H6.3	F13H6.3	0.008286
9180	Y50D4C.2	Y50D4C.2	0.008289
21505	F55G11.6	F55G11.6	0.008291
18436	T04C12.3	T04C12.3	0.008295
2791	T19B4.5	T19B4.5	0.008326
5888	C35D10.7	C35D10.7	0.008334
9481	K03E6.3	ncs-3	0.008336
13432	T03G11.4	T03G11.4	0.008357
14060	R02F2.1	R02F2.1	0.008372
22133	F15A2.2	tre-4	0.008379
10011	F55A12.8	F55A12.8	0.008388
11241	F31A3.4	hlh-29	0.008405
7274	EEED8.1	mel-47	0.00843
10667	B0244.2	ida-1	0.00845
21390	C17C3.12	acdh-2	0.008456
1220	M02H5.11	srh-35	0.008471
15954	Y39E4B.5	Y39E4B.5	0.008508
15898	C44B9.4	athp-1	0.008527
2811	F45C12.15	F45C12.15	0.008541
7485	C03A7.6	srx-39	0.008548
9208	ZC308.1	gld-2	0.008551
20714	C41C4.5	unc-105	0.008571
11084	C45G7.4	C45G7.4	0.00858
12804	Y46C8AL.4	clec-71	0.008581
9945	Y59A8B.13	slr-2	0.008596
22535	C03B1.14	C03B1.14	0.00863
12403	Y106G6G.5	Y106G6G.5	0.008647
1021	Y15E3A.4	Y15E3A.4	0.008656
19859	M28.5	M28.5	0.008667
10900	M02H5.5	nhr-203	0.008674
15499	C25H3.5	flp-27	0.008678
20373	Y44A6D.2	Y44A6D.2	0.00869
21250	F11A10.3	mig-32	0.008691
21034	Y69A2AR.22	Y69A2AR.22	0.008708
6491	Y67D2.6	Y67D2.6	0.008709
3737	C16H3.3	C16H3.3	0.008736
1847	K10G6.3	sea-2	0.008737
22281	W02B12.3	rsp-1	0.00874
17339	T24F1.1	raga-1	0.008742
8944	C50B6.6	srh-15	0.008743
9408	F58F9.2	-	0.008747
15215	F57H12.6	F57H12.6	0.008779
11142	W06D4.1	hgo-1	0.008809
7945	C04C3.1	srz-60	0.008821
5294	F12E12.7	sdz-11	0.008822
7282	C44F1.4	-	0.008829
5688	R05D7.5	R05D7.5	0.008855
16431	K06H6.4	K06H6.4	0.008877
9631	C33H5.9	sec-10	0.008901
13467	T24E12.9	T24E12.9	0.008909
13662	F36H1.4	lin-3	0.008929
451	D2092.5	D2092.5	0.009001
20171	F19F10.12	F19F10.12	0.009008
22575	F22D6.14	F22D6.14	0.009008
10572	C14B1.3	C14B1.3	0.009017
3036	T20D4.8	T20D4.8	0.009018
14053	Y25C1A.13	Y25C1A.13	0.009026
2736	F39B2.1	F39B2.1	0.009028
38	C26F1.4	rps-30	0.009031
20672	Y57E12AL.5	mdt-6	0.009034
8730	W03C9.4	lin-29	0.009045
2346	C40H1.1	cpb-1	0.009051
6701	C34C12.6	C34C12.6	0.009052
2268	F55A11.7	F55A11.7	0.009083
3931	C47E12.10	C47E12.10	0.0091
17039	C37C3.8	tag-253	0.009111
16989	F13C5.5	F13C5.5	0.009111
19478	F58B3.2	lys-5	0.009118
4460	F10D7.5	F10D7.5	0.00912
12129	C35B1.1	ubc-1	0.009126
1981	ZC190.7	ZC190.7	0.009129
10244	C24H12.5	C24H12.5	0.00914
16341	F18A11.1	puf-6	0.009158
6371	C12D8.1	C12D8.1	0.009183
6170	R09G11.2	nhr-1	0.009188
6597	B0025.4	B0025.4	0.009206
455	F37A4.7	rbf-1	0.009224
18233	D2023.1	D2023.1	0.009233
1210	F36G9.1	srw-57	0.009243
20210	Y71H10A.2	Y71H10A.2	0.009249
6238	ZK512.5	ZK512.5	0.009249
12227	T04C9.1	T04C9.1	0.009259
18107	Y71H2AM.16	Y71H2AM.16	0.009268
2073	Y37A1B.2	lst-4	0.009274
21328	JC8.3	rpl-12	0.009277
3283	Y105E8A.21	Y105E8A.21	0.0093
2003	H13N06.3	gob-1	0.009311
16744	T01B4.2	twk-22	0.009333
21338	K07C11.5	cri-2	0.009339
16509	Y62H9A.5	Y62H9A.5	0.009347
17070	T08D2.3	T08D2.3	0.009357
19572	K08E4.3	K08E4.3	0.00938
9119	C05D2.3	C05D2.3	0.009396
7398	Y17G7B.18	Y17G7B.18	0.009405
9343	ZC449.3	ZC449.3	0.009434
19725	ZC53.7	rgs-9	0.009442
405	B0361.2	B0361.2	0.00947
10728	C09G4.2	C09G4.2	0.009479
5465	Y49E10.7	Y49E10.7	0.009483
11541	C23G10.8	C23G10.8	0.009489
5374	F14H12.6	F14H12.6	0.009497
10502	T07F10.4	bus-19	0.009505
5551	C12D8.9	C12D8.9	0.009515
21946	ZK39.6	clec-97	0.009516
16889	C10C5.3	C10C5.3	0.009571
20194	K04F10.3	K04F10.3	0.009647
15818	F39G3.1	ugt-61	0.009652
18219	F26E4.3	F26E4.3	0.009655
14612	C06A5.3	C06A5.3	0.009676
8003	T27C5.1	srh-120	0.009681
21439	Y73B3A.11	Y73B3A.11	0.009694
20160	Y55F3AM.12	dcap-1	0.009696
11487	F22F4.1	F22F4.1	0.009697
22863	F48E8.7	skpt-1	0.009699
12608	K03H1.7	K03H1.7	0.009705
14636	F52C6.8	bath-4	0.009712
3760	T04D3.5	T04D3.5	0.009765
3927	C05C12.1	C05C12.1	0.009766
9696	T02H6.11	T02H6.11	0.009766
6831	B0213.17	nlp-34	0.009771
11628	C33C12.10	C33C12.10	0.009784
1551	C37A5.2	fipr-22	0.00979
9085	W03D8.6	itx-1	0.009799
13214	Y73B6BL.9	hil-2	0.00982
5338	E04F6.9	E04F6.9	0.009828
3143	F25E5.2	F25E5.2	0.009852
4422	F46F11.1	F46F11.1	0.009862
12861	F02E8.4	F02E8.4	0.009872
789	B0019.1	amx-2	0.009919
4376	C07H6.5	cgh-1	0.009921
18160	R03H4.6	R03H4.6	0.009927
4590	E02C12.10	E02C12.10	0.009944
8853	Y51H4A.24	Y51H4A.24	0.009958
20367	C56A3.2	ttr-44	0.009975
15852	T22B7.3	T22B7.3	0.009991
8573	ZC513.6	oma-2	0.01
