# Supplementary material for: Gene Expression Modifications by Temperature-Toxicants Interactions in Caenorhabditis elegans
Source: PLoS One. 2011 Sep 9;6(9):e24676. doi: 10.1371/journal.pone.0024676 (PMC3170376; doi:10.1371/journal.pone.0024676)
Supplement: Table S12 — List of significantly regulated detoxification genes by CPF, DZN and temperature. Worksheet Single models include all the genes predicted to code for CYP, SDR, GST or UDP domains and significantly affected by at least one of the treatments using a model that only considered independent effects. Worksheet Full model include all the genes predicted to code for CYP, SDR, GST or UDP domains and significantly affected by at least one of the treatments using a model that considered interacting effects. (XLS) [file pone.0024676.s016.xls]

## Sheet: Full Model
Genes predicted to code CYP domains
Array ID	Sequence name	Gene name	P-value CPF	P-value DZN	P-value Temp	P-value CPF*DZN	P-value CPF*Tem	P-value DZN*Temp	P-value CPF*DZN*Temp
250	K09D9.2	cyp-35A3	0.019226	0.000161	0.802987	0.880864	0.392538	0.616399	0.047369
352	E03E2.1	cyp-43A1	0.65581	0.78258	0.434186	0.01229	0.007421	0.009139	0.387362
1774	B0213.15	cyp-34A9	0.004475	0.907601	4.8e-05	0.450206	0.883766	0.114598	0.071439
2235	K06B9.1	cyp-25A6	0.009285	0.000518	0.079978	0.585727	0.569619	0.410752	0.019872
2348	F14F7.2	cyp-13A11	0.038056	0.216852	0.08598	0.804604	0.393386	0.288652	0.254339
2670	K07C6.2	cyp-35B3	0.038349	0.040955	0.146043	0.016887	0.013174	0.006327	0.05773
3407	ZK177.5	cyp-44A1	0.220604	0.483219	0.300551	0.000507	0.000432	0.019688	0.130773
3614	C03G6.15	cyp-35A2	0.821043	0.017433	0.071647	0.108542	0.001359	0.008289	0.657192
4421	F44C8.1	cyp-33C4	0.008501	0.009456	0.00928	0.003759	0.000852	0.000366	0.124228
4743	F01D5.9	cyp-37A1	0.767032	0.850898	0.000454	0.534147	0.851923	0.501649	0.966251
5567	F41B5.7	cyp-33C6	0.910734	0.86739	0.950974	0.007068	0.029469	0.108223	0.944729
6115	C34B7.3	cyp-36A1	0.184268	0.059362	0.075776	0.004782	0.005058	0.010484	0.033363
6661	C36A4.6	cyp-25A4	0.916999	0.653379	0.841415	0.213438	0.990764	0.391088	0.830772
6689	T10B9.3	cyp-13A6	0.387641	8e-05	0.288472	0.000307	0.022082	0.005053	0.025604
7239	T10B9.8	cyp-13A1	0.069151	0.044817	0.176789	9e-06	0.000137	0.000995	0.055535
8625	T10B9.8	cyp-13A1	0.724633	0.922575	0.810188	0.595644	0.028969	0.61527	0.758832
8681	F14F7.2	cyp-13A11	0.917756	0.919261	0.832836	0.218773	0.000953	0.013382	0.545407
8997	K09A11.3	cyp-14A2	0.003	0.008846	8.9e-05	0.031709	0.233485	0.033808	0.000481
10005	F08F3.7	cyp-14A5	0.006231	0.001064	0.00051	0.5699	0.330161	0.772856	0.002497
10617	F14F7.2	cyp-13A11	0.514946	0.520467	0.343218	0.970274	0.446209	0.379825	0.96191
10767	H02I12.8	cyp-31A2	0.020054	0.122097	0.011586	0.39681	0.2433	0.965605	0.019973
11472	T19B10.1	cyp-29A2	0.074762	0.002399	1e-06	0.230128	0.196333	0.526123	0.005803
11882	Y5H2B.6	cyp-33C12	0.110985	0.122913	0.082131	0.000639	0.000192	0.001058	0.2211
11960	Y80D3A.5	cyp-42A1	0.497874	0.646722	0.423054	0.000468	3.1e-05	0.001492	0.710084
12422	C06B3.3	cyp-35C1	0.561215	0.023531	0.001448	0.287782	0.061553	0.502333	0.684201
12703	H02I12.8	cyp-31A2	0.945638	0.262381	0.924069	0.017193	0.006139	0.114985	0.458518
12807	B0213.10	cyp-34A5	0.410722	0.800553	0.40974	2.9e-05	2.5e-05	7.6e-05	0.822407
13326	T09H2.1	cyp-34A4	0.563262	0.087997	0.213391	0.00109	0.001786	0.000444	0.3198
14001	C36A4.1	cyp-25A1	0	0	0	0.452342	0.754305	0.86337	5e-06
14472	C49C8.4	cyp-33E1	0.225416	0.594353	0.556914	0.001268	0.0088	0.002975	0.237619
14784	Y38C9B.1	cyp-29A3	0.623454	0.003971	0.001313	0.124986	0.561903	0.169678	0.011044
15142	Y17G9B.3	cyp-31A3	0.118717	0.21259	0.023993	0.578295	0.680359	0.315395	0.066728
15822	K07C6.5	cyp-35A5	0.278899	0.000381	0.673456	0.923372	0.179777	0.37855	0.348962
15944	F44C8.1	cyp-33C4	0.282244	0.40248	0.097931	0.665387	0.961653	0.304695	0.585483
16679	B0213.12	cyp-34A7	0.054309	0.055467	0.048703	0.005865	0.002263	0.000708	0.034133
16861	ZK1320.4	cyp-13A10	0.109023	0.261908	0.05066	0.000193	0.006278	0.00171	0.139853
17043	F02C12.5	cyp-13B1	0.640707	0.42993	0.909147	0.002661	0.012165	0.008914	0.940645
17078	Y17G9B.3	cyp-31A3	0.153459	0.830385	0.123359	0.004409	0.002877	0.017038	0.199818
19809	C36A4.6	cyp-25A4	0.319758	0.896659	0.806772	0.140219	0.049815	0.488815	0.339386
20521	C36A4.1	cyp-25A1	0.014837	0.002156	0.055249	0.956038	0.735562	0.805081	0.127665
20559	C49G7.8	cyp-35A4	0.449247	0.121931	0.00316	0.204057	0.253742	0.236646	0.323912
21745	C36A4.6	cyp-25A4	0.797414	0.628619	0.749111	0	2e-06	0.000561	0.774537
Genes predicted to code SDR domains
Array ID	Sequence name	Gene name	P-value CPF	P-value DZN	P-value Temp	P-value CPF*DZN	P-value CPF*Tem	P-value DZN*Temp	P-value CPF*DZN*Temp
330	F36H9.3	dhs-13	0.045832	0.011582	0.006402	0.407954	0.113695	0.09913	0.018843
435	C50F7.4	C50F7.4	0.006727	0.0007	0.000163	0.632376	0.725811	0.376112	0.000163
1070	C53B4.7	bre-1	0.572785	0.288913	0.449806	0.266543	0.045691	0.461271	0.370974
1382	F30H5.3	F30H5.3	0.79207	0.71566	0.712281	0.269182	0.008144	0.198249	0.901303
3006	C53B4.7	bre-1	0.043717	0.073169	0.060774	0.386324	0.247511	0.944283	0.018286
3450	C55A6.5	sdz-8	0.412371	0.329828	0.150778	0.117887	0.006781	0.196392	0.255722
3793	ZK945.9	lov-1	0.391699	0.57561	0.475557	0.975716	0.749974	0.816339	0.334191
5649	C45B11.3	dhs-18	0.005923	0.008715	0.001286	0.442319	0.099146	0.886236	0.018149
6809	K08F4.9	dhs-12	0.811605	0.743977	0.815504	0.003239	0.007213	0.026028	0.850598
7009	C55A6.3	C55A6.3	0.874229	0.694121	0.643398	0.000405	0.001429	0.005537	0.636207
7418	F56H6.5	gmd-2	0.034149	0.033482	0.025798	0.009634	0.040168	0.032123	0.179572
8269	F53C11.3	F53C11.3	0.051532	0.404173	0.007168	0.171408	0.43812	0.018616	0.152935
8395	C01G12.5	C01G12.5	0.813552	0.380936	0.388343	0.250736	0.002688	0.233424	0.819417
8572	Y60A3A.10	dhs-24	0.000118	9.3e-05	2.8e-05	0.137827	0.059515	0.050927	0.00136
10887	F25G6.5	stdh-4	0.611355	0.925628	0.888744	0.000541	0.002214	0.006323	0.975148
11603	ZK945.9	lov-1	0.963383	0.374478	0.427591	4.2e-05	3.9e-05	0	0.835973
11646	F01G4.2	ard-1	0.685938	0.501542	0.480792	0.005075	0.001625	0.00191	0.968532
12636	M03A8.1	dhs-28	0.001172	0.011216	0.000821	0.370562	0.570246	0.948009	0.016894
13806	T01G6.10	T01G6.10	0.619498	0.909768	0.420963	0.012368	0.000468	0.008944	0.896391
14061	Y32H12A.3	dhs-9	0.000699	6.9e-05	2.1e-05	0.623356	0.351188	0.621015	9.2e-05
14143	F25D1.5	F25D1.5	0.360985	0.024638	0.105058	0.794101	0.217391	0.222456	0.584287
14271	F11A5.12	stdh-2	0.024082	0.032315	0.005386	0.57421	0.769242	0.982846	0.056418
14371	R05D8.8	dhs-14	0.533798	0.909336	0.476508	0.003167	0.115777	0.007017	0.407201
15360	F27D9.6	dhs-29	0.001039	0.001641	0.000592	0.893765	0.506818	0.930078	0.000868
15819	F54F3.4	F54F3.4	0.005441	0.016665	0.001493	0.620278	0.722804	0.811263	0.019076
16079	F25D1.5	F25D1.5	0.011039	0.174834	0	0.840985	0.997674	0.820785	0.007909
16302	F35B12.2	dhs-20	0.529423	0.015692	0.000114	0.66714	0.135268	0.296727	0.035994
16396	Y39A1A.11	dhs-11	0.239735	0.473926	0.090655	0.103866	0.038846	0.648486	0.005037
16495	C55A6.7	C55A6.7	0.188144	0.104844	0.178865	0.000611	0.004763	0.001884	0.225924
16831	Y47G6A.7	Y47G6A.7	0.053297	0.2696	0.005662	0.004108	0.009469	0.001846	0.826581
17001	C53B4.7	bre-1	0.051297	0.001821	0.068902	0.020661	0.434113	0.096842	0.008052
18291	C17G10.1	C17G10.1	0.929828	0.926047	0.953067	0.042241	0.004515	0.031491	0.62513
20175	F55A12.4	dhs-2	0.042854	0.004396	0	0.859743	0.909392	0.476115	0.006729
21468	E04F6.7	dhs-7	0.005609	0.033339	0.006881	0.000102	0.000138	0.000289	0.02763
21547	R05D8.7	R05D8.7	0.23292	0.250836	0.078578	3.2e-05	0.002552	0.012282	0.332491
21666	T02E1.5	dhs-3	0.09999	0.003166	0.002207	0.13582	0.18405	0.286283	0.014474
21850	R05D8.10	dhs-15	0.925426	0.309239	0.888902	0.000215	0.001754	0.000726	0.702188
22547	F55E10.6	F55E10.6	0.001796	0.000116	9.4e-05	0.067121	0.832542	0.486102	0.000471
Genes predicted to code UDP domains
Array ID	Sequence name	Gene name	P-value CPF	P-value DZN	P-value Temp	P-value CPF*DZN	P-value CPF*Tem	P-value DZN*Temp	P-value CPF*DZN*Temp
97	C34F11.9	dsh-1	0.178807	0.22429	0.267041	0.272921	0.085936	0.024426	0.304579
446	AC3.2	ugt-49	0.289449	0.332057	0.204854	0.877425	0.17469	0.571723	0.601208
449	C34F11.9	dsh-1	0.423621	0.246816	0.419624	2e-06	6e-06	9.8e-05	0.1373
1195	C13D9.9	ugt-7	0.334745	0.14845	0.4357	0.00055	0.240059	0.007025	0.280909
1773	AC3.2	ugt-49	0.012382	0.007494	0.00442	0.003636	0.008919	0.01533	0.006539
2190	T01G5.2	ugt-30	0.258386	0.851478	0.52279	0.012478	0.049706	0.00835	0.262122
2385	C34F11.9	dsh-1	0.269423	0.635411	0.089035	0.187818	0.25315	0.026132	0.891275
2668	H23N18.4	H23N18.4	0.049928	8.8e-05	0.095295	0.089164	0.172901	0.176914	0.030268
2889	ZC455.6	ugt-5	0.17621	0.002375	0.100164	3.1e-05	0.000942	0.000983	0.598431
3476	ZC455.6	ugt-5	0.298483	0.679309	0.15437	0.740244	0.057837	0.049896	0.241076
3779	F35H8.6	ugt-58	0.088187	0.209124	0.004841	0.911565	0.872307	0.253962	0.499103
3902	F01D4.2	ugt-44	0.258244	0.262034	0.007363	0.015055	0.006195	0.106692	0.398816
3932	C49A9.8	ugt-24	0.017796	0.016302	0.010224	0.486429	0.942187	0.151965	0.002477
3947	Y49C4A.8	ugt-29	0.348557	0.161588	0.052044	0.002397	0.044996	0.032889	0.056445
4825	ZC455.6	ugt-5	0.015394	0.001928	0.025586	0.004773	0.008846	0.011524	0.292682
5651	F10D2.6	ugt-37	0.016429	2.1e-05	0	0.049253	0.103772	0.047727	0.000118
6138	F54C1.1	F54C1.1	0.019314	0.005726	0.013885	0.515597	0.380197	0.338754	0.006429
6761	ZC455.6	ugt-5	0.575266	0.2323	0.442395	0.478762	0.184506	0.571674	0.682184
7333	T19H12.3	T19H12.3	0.806944	0.748859	0.990172	0.592982	0.534666	0.539351	0.946235
7807	F31F4.7	ugt-42	0.775147	0.985815	0.610807	9.9e-05	0.000124	0.000787	0.713674
7995	R04B5.9	ugt-47	0.002565	0.006948	0.031393	0.119236	0.149513	0.266689	0.005681
9269	T19H12.3	T19H12.3	0.001608	0.025959	0.009357	0.057104	0.014725	0.352374	0.02096
9347	C10H11.6	ugt-26	0.49047	0.074079	0.006532	0.598103	0.050633	0.19895	0.037007
9427	C44H9.1	ugt-15	0.012562	0.000853	0.000356	0.722182	0.25404	0.134715	0.023612
11279	ZC455.6	ugt-5	0.634389	0.375269	0.691446	0.584532	0.02419	0.026674	0.743427
12820	F10D2.11	ugt-41	0.742683	0.50758	0.677898	0.005106	0.132147	0.033652	0.915793
13215	ZC455.6	ugt-5	0.581718	0.149425	0.109381	0.634698	0.547796	0.176186	0.013986
13758	F01D4.1	ugt-43	0.808486	0.384936	0.289175	0.221505	0.003886	0.260976	0.229312
14093	C17G1.3	ugt-23	0.000137	0.002031	0.008015	0.442438	0.153914	0.550655	0.00078
15064	C34F11.9	dsh-1	0.559604	0.588657	0.916464	0.201223	0.037494	0.199356	0.704672
15151	ZC455.6	ugt-5	0.0225	0.06545	0.002815	0.85444	0.676345	0.824269	0.003753
15273	ZC455.3	ugt-3	0.013193	0.008939	0.008208	0.159067	0.292474	0.594767	0.071156
15818	F39G3.1	ugt-61	0.156586	0.000267	0.115998	0.259763	0.920482	0.712105	0.009652
16429	F54C1.1	F54C1.1	0.544899	0.523587	0.810434	0.048082	0.712862	0.12693	0.367856
16778	C03A7.11	ugt-51	0	0	0	0.092452	0.258699	0.693419	3e-06
16923	Y49C4A.8	ugt-29	0.739523	0.814372	0.532559	0.138853	0.724672	0.694968	0.462477
17000	C34F11.9	dsh-1	0.944331	0.846494	0.738329	0.000321	0.000507	0.003407	0.815168
17552	T07C5.1	ugt-50	0.374114	0.276262	0.358408	0.389537	0.62894	0.6985	0.86264
17671	K02E11.6	K02E11.6	0.786265	0.272093	0.321599	0.000323	0.00015	0.02326	0.757997
18613	Y73B6A.3	Y73B6A.3	0.037691	0.006724	0.03491	0.940516	0.710478	0.350626	0.010235
18729	T04H1.8	ugt-56	0.742513	0.589302	0.658472	0.005976	0.00091	0.00635	0.362945
18738	ZC455.4	ugt-6	0.002882	0.003647	0.006994	0.498666	0.165776	0.345219	0.001612
19310	C08F11.8	ugt-22	0.12436	0.008784	0.000111	0.627712	0.497252	0.484832	0.00116
19488	T07C5.1	ugt-50	0.525087	0.280465	0.520541	0.00308	0.000122	0.001735	0.737903
20897	T07C5.1	ugt-50	0.298761	0.141706	0.022847	0.975427	0.536488	0.455742	0.029613
21266	F10D2.11	ugt-41	0.292139	0.613803	0.096306	0.058471	0.04607	0.342463	0.038483
21424	T07C5.1	ugt-50	0.143234	0.062622	0.024184	0.436251	0.635016	0.187326	0.09695
21507	K08B4.4	ugt-20	0.404368	0.43628	0.513054	0	7e-06	1.1e-05	0.217541
21553	T19H12.11	ugt-10	0.095019	0.261183	0.452011	0.000519	0.000525	0.001179	0.028826
21736	F56B3.7	ugt-52	0.961925	0.709513	0.884804	0.000112	0.000434	0.000438	0.352823
21878	C34F11.9	dsh-1	0.183343	0.748858	0.21679	0.893506	0.278279	0.937479	0.676101
22230	C34F11.9	dsh-1	0.88443	0.637592	0.831792	0.00142	0.000343	0.020402	0.979897
Genes predicted to code GST domains
Array ID	Sequence name	Gene name	P-value CPF	P-value DZN	P-value Temp	P-value CPF*DZN	P-value CPF*Tem	P-value DZN*Temp	P-value CPF*DZN*Temp
17	Y48E1B.10	gst-20	0.10623	0.000642	7e-05	0.133105	0.015494	0.025619	0.218836
332	F55A11.6	F55A11.6	0.856624	0.710035	0.756129	0.182176	0.009749	0.0162	0.495531
982	F11G11.3	gst-6	0.000396	0.000923	0.000143	0.096839	0.020491	0.864943	2e-05
1110	Y53F4B.30	gst-27	0.388245	0.381484	0.447736	0.001713	0.001873	0.000525	0.767645
1231	Y32G9A.1	gst-37	0.822171	0.325285	0.892742	0.00019	0.001893	0.010317	0.389647
2183	K01D12.14	cdr-5	0.000969	0.000667	0.021346	5e-05	0.000262	0.000167	0.000531
2950	Y45G12C.2	gst-10	0.009202	0.001115	0.013468	0.219697	0.308453	0.212188	0.002383
7079	F56A4.4	F56A4.4	0.459187	0.491918	0.44099	0.002084	0.031264	0.092733	0.493434
7537	D1053.1	gst-42	0.001938	0.005141	0.000996	0.010364	0.024257	0.051947	0.006548
9587	F37B1.5	gst-16	0.619405	0.505034	0.537293	0.001413	0.002307	0.008684	0.51768
9856	F37B1.4	gst-15	0.517131	0.834616	0.898658	0.000122	0.001635	0.000406	0.792484
10498	K01D12.11	cdr-4	0.059	0.010023	0.000455	0.024041	0.033633	0.045748	0.002614
11779	Y53F4B.32	gst-29	0.021482	0.023731	0.059407	0.000645	0.005062	0.002375	0.060359
11807	C02D5.3	gsto-2	0.001335	0.001401	0.000736	0.01085	0.227647	0.226691	0.003306
12205	F17C11.9	F17C11.9	0.032345	0.001742	0.001548	0.978428	0.537287	0.858662	0.022061
12434	K01D12.12	cdr-6	0.050384	0.000716	0	0.929113	0.375963	0.801313	0.004891
13179	F37B1.2	gst-12	0.501119	0.058364	0.106849	0.000392	0.019806	0.007187	0.223028
14141	F17C11.9	F17C11.9	0.275074	0.687808	0.623252	0.536047	0.226326	0.885666	0.509052
15115	F37B1.2	gst-12	0.40006	0.06659	0.04534	0.449257	0.516718	0.34203	0.271443
15757	ZK697.6	gst-21	0.420682	0.751064	0.509987	0.003254	0.011953	0.080042	0.040822
16781	C54D10.1	cdr-2	0.00921	0.015581	0.005606	0.13652	0.171636	0.002147	0.001637
17051	F37B1.3	gst-14	0.743984	0.568762	0.926949	0.221744	0.962574	0.71099	0.884349
18788	R03D7.6	gst-5	5e-06	0	0	0.18848	0.308902	0.438719	0
18987	F37B1.3	gst-14	0.988966	0.942128	0.91307	0.003553	0.150282	0.400488	0.351977
20366	C02A12.1	gst-33	1.2e-05	6e-06	4e-06	0.85917	0.13086	0.948609	9e-06
20875	F17C11.9	F17C11.9	0.319331	0.058183	0.033449	0.814294	0.883605	0.374956	0.479668
20923	F37B1.3	gst-14	0.008476	0.002621	0.001535	5e-05	0.000417	0.007861	0.01298
20978	Y71F9AL.5	gst-43	0.0005	0.000386	0.000208	0.663952	0.634629	0.562547	0.000676
21239	Y53G8B.1	Y53G8B.1	0.009237	0.004207	0.003644	0.670521	0.521592	0.611355	0.053614

## Sheet: Single models
Genes predicted to code CYP domains
Array ID	Sequence name	Gene name	P-value CPF 16C	P-value DZN 16C	P-value CPF+DZN 16C	P-value CPF 24C	P-value DZN 24C	P-value CPF+DZN 24C
250	K09D9.2	cyp-35A3	0.000308471	0.00629046	5.38407e-05	0.0265872	0.0014088	0.00317452
1774	B0213.15	cyp-34A9	0.00750802	0.0158839	0.098729	0.0216584	0.0031911	2.67754e-05
2048	F42A6.4	cyp-25A5	0.00253771	0.000678121	0.0613709	0.00844928	0.000883856	0.129964
2235	K06B9.1	cyp-25A6	0.299906	0.0466174	0.00650184	0.100424	0.000390619	0.0801911
3407	ZK177.5	cyp-44A1	0.516357	0.802295	0.388844	0.0842045	0.605045	0.00362725
3614	C03G6.15	cyp-35A2	0.115446	0.0227167	0.00222999	0.0419126	0.0014392	4.73369e-05
4743	F01D5.9	cyp-37A1	0.00527768	0.0100928	0.0147088	0.00034049	0.000185952	3.54053e-05
4753	T10B9.2	cyp-13A5	0.318903	0.00461855	0.617365	0.832499	0.0406147	0.0873466
6542	K07C6.4	cyp-35B1	0.206804	0.500006	0.0174382	0.0622594	0.00882311	9.0179e-05
6689	T10B9.3	cyp-13A6	0.640182	0.0512815	0.0273348	0.0807651	0.0067296	0.000174472
8997	K09A11.3	cyp-14A2	0.0458599	0.108242	0.0282032	0.10443	0.198865	0.00374973
9449	R08F11.3	cyp-33C8	0.559718	0.137348	0.390206	0.00138571	0.049485	0.038313
10005	F08F3.7	cyp-14A5	0.971586	0.50858	0.563012	0.000470334	0.0751239	0.0320816
10396	C50H11.15	cyp-33C9	0.142947	0.00965037	0.022823	0.0291207	0.0124235	0.000162405
10767	H02I12.8	cyp-31A2	0.51967	0.565825	0.287226	0.269225	0.00562184	0.0752319
11472	T19B10.1	cyp-29A2	0.00207174	0.00619601	0.0221587	0.000157934	NA	1.64297e-05
12422	C06B3.3	cyp-35C1	0.000787781	8.32365e-05	0.000255624	0.00144697	0.00222953	0.000366716
12703	H02I12.8	cyp-31A2	0.869912	0.461305	0.0183373	0.864925	0.0551089	0.0862207
14001	C36A4.1	cyp-25A1	0.139358	0.220183	0.00190491	0.263951	0.398296	0.46788
14784	Y38C9B.1	cyp-29A3	0.00438357	0.82271	0.357732	0.0100315	0.0698938	0.000637792
15142	Y17G9B.3	cyp-31A3	0.301849	0.832311	0.0443031	0.579791	0.010056	0.00490099
15346	Y5H2B.5	cyp-32B1	0.0454368	0.25298	0.0171861	0.0116287	0.0343422	0.00173181
15822	K07C6.5	cyp-35A5	0.0629654	0.0079666	0.00149747	0.208694	0.0260453	0.00088757
16382	C36A4.2	cyp-25A2	0.000614895	0.0541868	0.00888587	0.016804	0.00144995	0.00013347
16861	ZK1320.4	cyp-13A10	0.757234	0.0066225	0.850354	0.129803	0.0195095	0.0900906
17078	Y17G9B.3	cyp-31A3	0.724464	0.253049	0.222912	0.877769	0.0165277	0.026112
18615	B0213.16	cyp-34A10	0.0150119	1.13706e-05	0.00113624	0.0121456	0.000535715	0.000530778
20521	C36A4.1	cyp-25A1	0.0539965	0.0672139	0.0668072	0.708406	0.0465612	0.0508998
20559	C49G7.8	cyp-35A4	0.000175295	0.0147975	1.44496e-05	0.000699174	0.00256347	3.15394e-05
Genes predicted to code SDR domains
Array ID	Sequence name	Gene name	P-value CPF 16C	P-value DZN 16C	P-value CPF+DZN 16C	P-value CPF 24C	P-value DZN 24C	P-value CPF+DZN 24C
252	R05D8.9	R05D8.9	0.034305	0.0128482	0.279529	0.00958752	0.00588636	0.295304
330	F36H9.3	dhs-13	0.464489	0.0759237	0.868269	0.00614714	0.288086	0.0789491
435	C50F7.4	C50F7.4	0.359042	0.530625	0.761	0.15697	0.208788	0.00273318
492	T05F1.10	dhs-4	0.781893	0.297712	0.118584	0.85136	0.00698104	0.705273
581	C33E10.10	C33E10.10	0.0175134	0.00645788	0.0315386	0.0368411	0.0283151	0.281608
1070	C53B4.7	bre-1	0.38274	0.041223	0.708268	0.772606	0.937876	0.491337
3006	C53B4.7	bre-1	0.242957	0.362799	0.980392	0.231099	0.190242	0.000102299
3450	C55A6.5	sdz-8	0.329775	0.907436	0.707803	0.0816917	0.0148105	0.00634976
4305	C27D8.4	C27D8.4	0.601025	0.847135	0.632783	0.0374674	0.494312	0.00129503
8269	F53C11.3	F53C11.3	0.648567	0.196549	0.587062	0.00541245	0.00321733	0.00188458
8572	Y60A3A.10	dhs-24	0.475483	0.0946471	0.00131529	0.0700246	0.0220621	0.0660896
8945	C55A6.4	C55A6.4	0.858833	0.00379023	0.188971	0.0191196	0.46452	0.05591
9059	C04F6.5	dhs-27	0.489556	0.158349	0.214895	0.0611967	0.227409	0.00153422
9153	H04M03.3	H04M03.3	0.566484	0.731331	0.00992456	0.337548	0.00350479	0.220241
11517	C30G12.2	C30G12.2	0.0087563	0.228558	0.000870854	0.00396539	0.0694076	0.00129749
12390	T25G12.2	T25G12.2	0.413795	0.768063	0.616894	0.230842	0.00702648	0.334393
12636	M03A8.1	dhs-28	0.884813	0.556315	0.248541	0.747592	0.000776443	NA
14061	Y32H12A.3	dhs-9	0.963748	0.25902	0.652315	0.0172428	NA	0.00473954
14143	F25D1.5	F25D1.5	0.312802	0.00177574	0.0166791	0.113868	0.011146	0.000353981
14371	R05D8.8	dhs-14	0.366782	0.720344	0.157749	0.00841332	0.10301	0.0775102
15360	F27D9.6	dhs-29	0.803231	0.359466	0.154787	0.0984171	0.000597943	0.0393486
16079	F25D1.5	F25D1.5	0.00248114	0.000318147	0.0037241	0.00119433	0.00303255	8.62743e-06
16302	F35B12.2	dhs-20	0.00158629	0.329415	0.0625386	0.00128801	0.0371913	0.00117264
16340	R08H2.1	dhs-23	0.74363	0.00154113	NA	0.573878	0.843773	0.646651
16396	Y39A1A.11	dhs-11	0.0793086	0.851129	0.130041	0.830244	0.0892346	0.00134323
16690	D1054.8	D1054.8	0.98655	0.00752614	0.202672	0.0772797	0.906441	0.733379
16831	Y47G6A.7	Y47G6A.7	0.136997	0.242791	0.0228487	0.00117812	0.0321738	0.877593
17001	C53B4.7	bre-1	0.843833	2.0822e-05	0.155364	0.0198495	0.65154	0.734329
17762	T11F9.11	dhs-19	0.000209252	0.129575	0.0173027	0.00404875	0.00031368	0.00653839
20175	F55A12.4	dhs-2	9.12574e-05	0.0990414	0.0167199	0.00015708	1.50939e-05	0.00019891
20658	F29G9.6	dhs-17	0.492616	0.440219	0.833349	0.00367817	0.431231	0.125186
20834	C56G2.6	let-767	0.935143	0.404125	0.664892	0.961768	0.242558	0.00939919
21468	E04F6.7	dhs-7	0.915236	0.0543069	0.592295	0.49544	5.86492e-05	0.0952043
21481	W01C9.4	W01C9.4	0.25181	0.0815382	0.0403922	0.413201	0.155781	0.00606071
21601	C01G8.3	dhs-1	0.526066	0.365725	0.149791	0.417174	0.290344	0.00294754
21666	T02E1.5	dhs-3	0.0328982	0.236069	0.778998	0.0137762	0.311682	0.000285256
22547	F55E10.6	F55E10.6	0.663199	0.0633972	0.385092	0.00066937	0.42218	0.00204048
Genes predicted to code UDP domains
Array ID	Sequence name	Gene name	P-value CPF 16C	P-value DZN 16C	P-value CPF+DZN 16C	P-value CPF 24C	P-value DZN 24C	P-value CPF+DZN 24C
97	C34F11.9	dsh-1	0.0909093	0.5066	0.0805508	0.695852	0.860167	0.989841
446	AC3.2	ugt-49	0.376567	0.0397682	0.681714	0.25479	0.0597578	0.913435
449	C34F11.9	dsh-1	0.353869	0.00125935	0.37042	0.90697	0.427103	0.168592
732	H23N18.3	ugt-8	0.399693	0.00296109	0.00298826	0.132324	0.0051983	0.00538413
1646	C23G10.6	C23G10.6	0.73693	0.515189	0.931683	0.614772	0.01542	0.003002
1773	AC3.2	ugt-49	0.281213	0.680533	0.298136	0.612772	0.352309	0.00676367
2385	C34F11.9	dsh-1	0.266086	0.158317	0.627326	0.0713448	0.0236012	0.520431
2667	H10D18.6	H10D18.6	0.900309	0.00388996	0.213587	0.389968	0.835082	0.22455
2668	H23N18.4	H23N18.4	0.279558	0.00556494	0.0179442	0.378617	0.00815911	0.107166
2889	ZC455.6	ugt-5	0.379723	0.0202919	0.0321495	0.630697	0.318044	0.0315735
3243	T19H12.9	ugt-12	0.180189	0.473893	0.463464	0.00840905	0.530827	0.097168
3476	ZC455.6	ugt-5	0.158432	0.269439	0.592615	0.582094	0.0363212	0.0797249
3715	F10D2.2	ugt-39	0.857168	0.0756804	0.197439	0.524405	0.468923	0.872981
3902	F01D4.2	ugt-44	0.000421268	0.391841	0.838879	0.00545017	0.00320174	0.00770891
3932	C49A9.8	ugt-24	0.0296219	0.183553	0.644545	0.0737019	0.174513	0.00104559
3947	Y49C4A.8	ugt-29	0.545501	0.700533	0.227401	0.00718365	0.580162	0.0488541
4825	ZC455.6	ugt-5	0.257505	0.352447	0.00613473	0.648174	0.00442005	0.0001601
5475	C10H11.3	ugt-25	0.0645576	0.0747741	0.125357	0.060888	0.00658177	0.000115301
5651	F10D2.6	ugt-37	0.0132846	0.208727	0.0104692	0.000457881	NA	0.000254829
6761	ZC455.6	ugt-5	0.0062844	0.03732	0.243091	0.180487	0.00213029	0.000866187
7333	T19H12.3	T19H12.3	0.871501	0.998432	0.109441	0.523473	0.00187976	0.634002
7807	F31F4.7	ugt-42	0.747438	0.549592	0.511452	0.363369	0.00110012	0.150836
7995	R04B5.9	ugt-47	0.00547342	0.059225	0.0117328	0.346514	0.994541	0.978042
9269	T19H12.3	T19H12.3	0.209944	0.428186	0.166164	0.343979	0.0461863	0.741831
9347	C10H11.6	ugt-26	0.192137	0.0677159	0.000157359	0.000439792	0.412934	0.0110894
9427	C44H9.1	ugt-15	0.232207	NA	0.126454	0.00434359	0.284179	0.383378
9517	AC3.7	ugt-1	0.904642	0.687962	0.014719	0.000271717	0.0371549	0.00162913
11279	ZC455.6	ugt-5	0.137213	0.69834	0.451968	0.140672	0.0327209	0.498891
12820	F10D2.11	ugt-41	0.383144	0.480812	0.536677	0.241567	0.0478066	0.0445547
13758	F01D4.1	ugt-43	0.140137	0.242907	0.683953	0.00311798	0.00134383	0.493023
13873	C08B6.1	ugt-17	0.780447	0.31852	0.768189	0.226237	0.012447	0.00605897
14093	C17G1.3	ugt-23	0.00525268	0.184517	0.0266798	0.212447	0.441502	0.482176
14866	ZC443.5	ugt-18	0.311317	0.657776	0.106775	0.209247	0.0262704	0.00335187
15064	C34F11.9	dsh-1	0.590151	0.0164071	0.895508	0.216265	0.651965	0.0202345
15151	ZC455.6	ugt-5	0.0176963	0.962308	0.591632	0.744034	0.00123677	0.000219622
16190	Y37E11AR.5	ugt-45	0.0230004	0.328065	0.064486	0.018167	0.000360643	0.0248977
16778	C03A7.11	ugt-51	0.183005	0.755453	0.00865935	0.0261559	0.0268103	0.00485626
16923	Y49C4A.8	ugt-29	0.422559	0.00988607	0.912936	0.0236101	0.97397	0.307143
17000	C34F11.9	dsh-1	0.511677	0.502873	0.924196	0.635364	0.794856	0.41353
17552	T07C5.1	ugt-50	0.635534	0.821801	0.265357	0.922145	0.349081	0.341102
18738	ZC455.4	ugt-6	0.333114	0.0613255	NA	0.048424	0.524012	0.00634147
19125	K04A8.10	K04A8.10	0.0326161	0.315516	0.00842057	0.0952512	0.165416	0.000435519
19310	C08F11.8	ugt-22	0.0104022	0.407909	0.0116055	0.0024313	0.134467	0.000166475
19488	T07C5.1	ugt-50	0.661239	0.347429	0.22488	0.467293	0.000903426	0.0394703
19947	F10D2.2	ugt-39	0.210667	0.0960616	0.883223	0.416426	0.348352	0.00424485
20091	H23N18.1	ugt-13	0.00211079	0.055979	0.00814935	0.00277578	0.000131177	NA
20564	F10D2.5	ugt-40	0.000540664	0.114527	0.544275	0.0277548	0.150474	0.00791396
20897	T07C5.1	ugt-50	0.608954	0.169891	0.0839709	0.0276312	0.0822144	0.000717495
21266	F10D2.11	ugt-41	0.0504978	0.483828	0.188733	0.778874	0.026112	1.16271e-05
21424	T07C5.1	ugt-50	0.0333686	0.800712	0.632985	0.375606	0.150333	0.0479418
21553	T19H12.11	ugt-10	0.00865191	0.894276	0.00423828	0.124115	0.124779	0.00633842
21736	F56B3.7	ugt-52	0.789494	0.00849235	0.047366	0.480532	0.173942	0.238092
21819	F10D2.8	F10D2.8	0.26005	0.466217	0.887133	0.00761246	0.426415	0.45143
21878	C34F11.9	dsh-1	0.975178	0.994498	0.868798	0.343066	0.01539	0.401757
22027	H23N18.2	ugt-14	0.189548	0.982189	0.21238	0.0024949	0.0181175	0.038245
22104	C35A5.2	ugt-33	0.0966318	0.144835	0.0131738	0.0258574	0.00315965	0.000508264
22230	C34F11.9	dsh-1	0.722394	0.902272	0.894233	0.309238	0.239521	0.566755
23088	T19H12.1	ugt-9	0.00730279	0.0325414	0.0170517	0.00621214	0.034604	0.000311022
23123	Y39G10AR.6	ugt-31	0.0174561	0.358934	0.0503153	0.00489453	0.0263048	0.0164579
Genes predicted to code GST domains
Array ID	Sequence name	Gene name	P-value CPF 16C	P-value DZN 16C	P-value CPF+DZN 16C	P-value CPF 24C	P-value DZN 24C	P-value CPF+DZN 24C
17	Y48E1B.10	gst-20	0.00341518	0.562345	0.765346	0.00506024	NA	0.0885599
982	F11G11.3	gst-6	0.347964	0.673378	0.900264	0.269603	0.0891642	5.92544e-05
1422	F11G11.1	gst-8	0.0190451	0.417005	0.0241333	0.231776	0.164411	0.000506433
1517	F35E8.11	cdr-1	0.0364021	0.0324292	0.00218996	0.0117831	0.0243262	0.0113723
2040	F11G11.2	gst-7	0.00531846	0.067958	0.000690278	0.00985577	0.0164535	0.00255226
2183	K01D12.14	cdr-5	0.00216703	NA	0.0878522	0.0533539	0.0300029	0.269913
2950	Y45G12C.2	gst-10	0.000610492	0.0131524	NA	0.0767233	0.74427	0.784579
3829	F56B3.10	gst-40	0.0563271	0.287663	0.936795	0.0125447	0.00190159	0.212507
3976	F11G11.2	gst-7	0.00751313	0.212973	0.0217446	0.00255423	0.038185	0.037708
6710	K10F12.4	gsto-3	0.295411	0.78752	0.438452	0.368242	0.0786003	0.00266773
7651	F37B1.1	gst-24	0.109804	0.189578	0.500008	0.407753	0.860221	0.000424319
8745	K08F4.11	gst-3	0.310722	0.809025	0.920018	0.964108	0.00987383	0.314255
9122	C29E4.7	gsto-1	0.722688	0.328457	0.906299	0.150472	0.63488	0.00986728
10498	K01D12.11	cdr-4	0.0271504	0.361612	0.463873	4.15989e-05	0.142861	3.00974e-06
11779	Y53F4B.32	gst-29	0.231928	0.420383	0.00380311	0.450877	0.128403	0.638843
12004	F11G11.1	gst-8	0.0187027	0.013406	0.150787	0.0979764	0.0118018	0.00138366
12434	K01D12.12	cdr-6	0.00310049	0.32851	0.0328164	0.000142295	0.00097887	1.18307e-05
12653	K10F12.4	gsto-3	0.108797	0.889816	0.775344	0.0835306	0.530312	0.256186
15757	ZK697.6	gst-21	0.444943	0.232281	0.488488	0.801868	0.924576	0.00824934
17051	F37B1.3	gst-14	0.0486328	0.449033	0.931686	0.806128	0.735564	0.435588
18297	F26H11.5	exl-1	0.446587	0.00656802	0.456365	0.583255	0.0293399	0.0889836
18788	R03D7.6	gst-5	0.00354083	0.658342	0.314741	0.00115278	NA	4.22291e-06
18987	F37B1.3	gst-14	0.270619	0.919855	0.0136661	0.016107	0.82459	0.0105993
20923	F37B1.3	gst-14	0.95178	0.504998	0.00722959	0.0310117	0.287076	0.0189216
20978	Y71F9AL.5	gst-43	0.00689425	0.0367021	0.596728	0.0692146	0.0491513	0.0181666
21239	Y53G8B.1	Y53G8B.1	0.335568	0.632612	0.088204	0.00913952	0.488324	0.944371
22223	R11A8.5	R11A8.5	0.725765	0.181152	0.271299	0.0990476	0.0104107	0.00386
22990	F35E8.8	gst-38	0.927834	0.595963	0.0884916	0.00154644	0.864197	0.00558188

## Sheet: Sheet3
V1	V2	V3	V4	V5	V6	V7	V8	V9	V10
1	250	K09D9.2	cyp-35A3	0.019226	0.000161	0.802987	0.880864	0.392538	0.616399	0.047369
2	352	E03E2.1	cyp-43A1	0.65581	0.78258	0.434186	0.01229	0.007421	0.009139	0.387362
3	1774	B0213.15	cyp-34A9	0.004475	0.907601	4.8e-05	0.450206	0.883766	0.114598	0.071439
4	2235	K06B9.1	cyp-25A6	0.009285	0.000518	0.079978	0.585727	0.569619	0.410752	0.019872
5	2348	F14F7.2	cyp-13A11	0.038056	0.216852	0.08598	0.804604	0.393386	0.288652	0.254339
6	2670	K07C6.2	cyp-35B3	0.038349	0.040955	0.146043	0.016887	0.013174	0.006327	0.05773
7	3407	ZK177.5	cyp-44A1	0.220604	0.483219	0.300551	0.000507	0.000432	0.019688	0.130773
8	3614	C03G6.15	cyp-35A2	0.821043	0.017433	0.071647	0.108542	0.001359	0.008289	0.657192
9	4421	F44C8.1	cyp-33C4	0.008501	0.009456	0.00928	0.003759	0.000852	0.000366	0.124228
10	4743	F01D5.9	cyp-37A1	0.767032	0.850898	0.000454	0.534147	0.851923	0.501649	0.966251
11	5567	F41B5.7	cyp-33C6	0.910734	0.86739	0.950974	0.007068	0.029469	0.108223	0.944729
12	6115	C34B7.3	cyp-36A1	0.184268	0.059362	0.075776	0.004782	0.005058	0.010484	0.033363
13	6661	C36A4.6	cyp-25A4	0.916999	0.653379	0.841415	0.213438	0.990764	0.391088	0.830772
14	6689	T10B9.3	cyp-13A6	0.387641	8e-05	0.288472	0.000307	0.022082	0.005053	0.025604
15	7239	T10B9.8	cyp-13A1	0.069151	0.044817	0.176789	9e-06	0.000137	0.000995	0.055535
16	8625	T10B9.8	cyp-13A1	0.724633	0.922575	0.810188	0.595644	0.028969	0.61527	0.758832
17	8681	F14F7.2	cyp-13A11	0.917756	0.919261	0.832836	0.218773	0.000953	0.013382	0.545407
18	8997	K09A11.3	cyp-14A2	0.003	0.008846	8.9e-05	0.031709	0.233485	0.033808	0.000481
19	10005	F08F3.7	cyp-14A5	0.006231	0.001064	0.00051	0.5699	0.330161	0.772856	0.002497
20	10617	F14F7.2	cyp-13A11	0.514946	0.520467	0.343218	0.970274	0.446209	0.379825	0.96191
21	10767	H02I12.8	cyp-31A2	0.020054	0.122097	0.011586	0.39681	0.2433	0.965605	0.019973
22	11472	T19B10.1	cyp-29A2	0.074762	0.002399	1e-06	0.230128	0.196333	0.526123	0.005803
23	11882	Y5H2B.6	cyp-33C12	0.110985	0.122913	0.082131	0.000639	0.000192	0.001058	0.2211
24	11960	Y80D3A.5	cyp-42A1	0.497874	0.646722	0.423054	0.000468	3.1e-05	0.001492	0.710084
25	12422	C06B3.3	cyp-35C1	0.561215	0.023531	0.001448	0.287782	0.061553	0.502333	0.684201
26	12703	H02I12.8	cyp-31A2	0.945638	0.262381	0.924069	0.017193	0.006139	0.114985	0.458518
27	12807	B0213.10	cyp-34A5	0.410722	0.800553	0.40974	2.9e-05	2.5e-05	7.6e-05	0.822407
28	13326	T09H2.1	cyp-34A4	0.563262	0.087997	0.213391	0.00109	0.001786	0.000444	0.3198
29	14001	C36A4.1	cyp-25A1	0	0	0	0.452342	0.754305	0.86337	5e-06
30	14472	C49C8.4	cyp-33E1	0.225416	0.594353	0.556914	0.001268	0.0088	0.002975	0.237619
31	14784	Y38C9B.1	cyp-29A3	0.623454	0.003971	0.001313	0.124986	0.561903	0.169678	0.011044
32	15142	Y17G9B.3	cyp-31A3	0.118717	0.21259	0.023993	0.578295	0.680359	0.315395	0.066728
33	15822	K07C6.5	cyp-35A5	0.278899	0.000381	0.673456	0.923372	0.179777	0.37855	0.348962
34	15944	F44C8.1	cyp-33C4	0.282244	0.40248	0.097931	0.665387	0.961653	0.304695	0.585483
35	16679	B0213.12	cyp-34A7	0.054309	0.055467	0.048703	0.005865	0.002263	0.000708	0.034133
36	16861	ZK1320.4	cyp-13A10	0.109023	0.261908	0.05066	0.000193	0.006278	0.00171	0.139853
37	17043	F02C12.5	cyp-13B1	0.640707	0.42993	0.909147	0.002661	0.012165	0.008914	0.940645
38	17078	Y17G9B.3	cyp-31A3	0.153459	0.830385	0.123359	0.004409	0.002877	0.017038	0.199818
39	19809	C36A4.6	cyp-25A4	0.319758	0.896659	0.806772	0.140219	0.049815	0.488815	0.339386
40	20521	C36A4.1	cyp-25A1	0.014837	0.002156	0.055249	0.956038	0.735562	0.805081	0.127665
41	20559	C49G7.8	cyp-35A4	0.449247	0.121931	0.00316	0.204057	0.253742	0.236646	0.323912
42	21745	C36A4.6	cyp-25A4	0.797414	0.628619	0.749111	0	2e-06	0.000561	0.774537
